# Supplementary material for: Caveolin-1 dolines form a distinct and rapid caveolae-independent mechanoadaptation system
Source: Nat Cell Biol. 2022 Dec 21;25(1):120–33. doi: 10.1038/s41556-022-01034-3 (PMC9859760; doi:10.1038/s41556-022-01034-3)
Supplement: Source Data Fig. 1 — Statistical source data from Fig. 1. [file 41556_2022_1034_MOESM18_ESM.xlsx]

## Sheet: Raw Fig. 1G
					Control without hypoosmotic					Control without hypoosmotic					Control without hypoosmotic					Control without hypoosmotic					Control without hypoosmotic					Control without hypoosmotic					Control without hypoosmotic					Control without hypoosmotic					Control without hypoosmotic
						% Dead total					% Dead total					% Dead total					% Dead total					% Dead total					% Dead total					% Dead total					% Dead total					% Dead total
			PTRFKO+Cav1 Low	Total	64	29.6875		PTRFKO+Cav1 Low	Total	48	4.16667		PTRFKO+Cav1 Low	Total	16	12.5		PTRFKO+Cav1 Low	Total	121	42.9752		PTRFKO+Cav1 Low	Total	43	13.9535		PTRFKO+Cav1 Low	Total	59	3.38983		PTRFKO+Cav1 Low	Total	82	25.6098		PTRFKO+Cav1 Low	Total	81	33.3333		PTRFKO+Cav1 Low	Total	421	12.5891		PTRFKO+Cav1 Low	Total
				Dead cells	19				Dead cells	2				Dead cells	2				Dead cells	52				Dead cells	6				Dead cells	2				Dead cells	21				Dead cells	27				Dead cells	53				Dead cells
			PTRFKO+Cav1 Med	Total	81	12.3457		PTRFKO+Cav1 Med	Total	103	6.79612		PTRFKO+Cav1 Med	Total	17	5.88235		PTRFKO+Cav1 Med	Total	168	14.2857		PTRFKO+Cav1 Med	Total	175	6.85714		PTRFKO+Cav1 Med	Total	288	14.2361		PTRFKO+Cav1 Med	Total	116	18.9655		PTRFKO+Cav1 Med	Total	120	16.6667		PTRFKO+Cav1 Med	Total	371	8.08625		PTRFKO+Cav1 Med	Total
				Dead cells	10				Dead cells	7				Dead cells	1				Dead cells	24				Dead cells	12				Dead cells	41				Dead cells	22				Dead cells	20				Dead cells	30				Dead cells
			PTRFKO+Cav1 High	Total	96	3.125		PTRFKO+Cav1 High	Total	95	5.26316		PTRFKO+Cav1 High	Total	64	12.5		PTRFKO+Cav1 High	Total	96	11.4583		PTRFKO+Cav1 High	Total	77	3.8961		PTRFKO+Cav1 High	Total	76	1.31579		PTRFKO+Cav1 High	Total	73	9.58904		PTRFKO+Cav1 High	Total	253	5.92885		PTRFKO+Cav1 High	Total	379	7.38786		PTRFKO+Cav1 High	Total
				Dead cells	3				Dead cells	5				Dead cells	8				Dead cells	11				Dead cells	3				Dead cells	1				Dead cells	7				Dead cells	15				Dead cells	28				Dead cells
			PTRFKO	Total	77	14.2857		PTRFKO	Total	160	12.5		PTRFKO	Total	69	10.1449		PTRFKO	Total	339	15.3392		PTRFKO	Total	80	5		PTRFKO	Total	114	8.77193		PTRFKO	Total	127	22.0472		PTRFKO	Total	103	6.79612		PTRFKO	Total	393	9.66921		PTRFKO	Total
				Dead cells	11				Dead cells	20				Dead cells	7				Dead cells	52				Dead cells	4				Dead cells	10				Dead cells	28				Dead cells	7				Dead cells	38				Dead cells
			PTRFKO+PTRF	Total	135	5.18519		PTRFKO+PTRF	Total	205	3.41463		PTRFKO+PTRF	Total	97	4.12371		PTRFKO+PTRF	Total	300	17		PTRFKO+PTRF	Total	149	3.3557		PTRFKO+PTRF	Total	111	7.20721		PTRFKO+PTRF	Total	174	14.9425		PTRFKO+PTRF	Total	177	9.60452		PTRFKO+PTRF	Total	656	7.0122		PTRFKO+PTRF	Total
				Dead cells	7				Dead cells	7				Dead cells	4				Dead cells	51				Dead cells	5				Dead cells	8				Dead cells	26				Dead cells	17				Dead cells	46				Dead cells
			MEFs WT	Total	105	14.2857		MEFs WT	Total	192	16.1458		MEFs WT	Total	436	4.81651		MEFs WT	Total	410	3.65854		MEFs WT	Total	199	8.0402		MEFs WT	Total	195	7.69231		MEFs WT	Total	118	15.2542		MEFs WT	Total	285	5.96491		MEFs WT	Total	994	5.73441		MEFs WT	Total
				Dead cells	15				Dead cells	31				Dead cells	21				Dead cells	15				Dead cells	16				Dead cells	15				Dead cells	18				Dead cells	17				Dead cells	57				Dead cells
[truncated: 93 more columns]
