# Supplementary material for: Caveolin-1 dolines form a distinct and rapid caveolae-independent mechanoadaptation system
Source: Nat Cell Biol. 2022 Dec 21;25(1):120–33. doi: 10.1038/s41556-022-01034-3 (PMC9859760; doi:10.1038/s41556-022-01034-3)
Supplement: Source Data Fig. 2 — Statistical source data from Fig. 2. [file 41556_2022_1034_MOESM19_ESM.xlsx]

## Sheet: Raw Fig 2B
Time	Compliance				Time	Compliance				Time	Compliance
(s)	Pa\+(-1)				(s)	Pa\+(-1)				(s)	Pa\+(-1)
	PTRF KO (n=143)					PTRF KO + Cav1 (n=183)					PTRF KO + PRTF (n=197)
0	0.00233	0.219	0.000277949		0	0.00346	0.292	0.00034098		0	0.0032	0.236	0.000265376
0.05	0.00662	0.311	0.000401482		0.05	0.00843	0.384	0.000433974		0.05	0.00812	0.336	0.000374649
0.1	0.00993	0.362	0.000463249		0.1	0.01254	0.445	0.000511469		0.1	0.01224	0.399	0.00043709
0.15	0.01268	0.412	0.000525015		0.15	0.0159	0.491	0.000557967		0.15	0.01589	0.48	0.000530752
0.2	0.01459	0.455	0.000586782		0.2	0.01835	0.533	0.000604464		0.2	0.01858	0.511	0.000561973
0.25	0.01632	0.51	0.00066399		0.25	0.02054	0.587	0.00066646		0.25	0.02061	0.556	0.000624415
0.3	0.01791	0.549	0.000710315		0.3	0.02254	0.65	0.000743955		0.3	0.02223	0.621	0.000686856
0.35	0.01905	0.574	0.000741198		0.35	0.02423	0.694	0.000790453		0.35	0.02401	0.66	0.000733687
0.4	0.02012	0.608	0.000787523		0.4	0.0259	0.737	0.00083695		0.4	0.02576	0.692	0.000764908
0.45	0.02092	0.625	0.000802965		0.45	0.02746	0.766	0.000883447		0.45	0.02713	0.728	0.000811739
0.5	0.02193	0.648	0.000833848		0.5	0.02887	0.796	0.000914445		0.5	0.02849	0.762	0.00084296
0.55	0.02307	0.68	0.000880173		0.55	0.03013	0.829	0.000945443		0.55	0.02988	0.803	0.000889791
0.6	0.02372	0.683	0.000880173		0.6	0.03154	0.853	0.000976441		0.6	0.03083	0.825	0.000921012
0.65	0.02435	0.695	0.000895615		0.65	0.03294	0.88	0.00101		0.65	0.03183	0.86	0.000952232
0.7	0.02503	0.72	0.000926498		0.7	0.03388	0.893	0.00102		0.7	0.03305	0.916	0.00101
0.75	0.02568	0.743	0.000957381		0.75	0.03472	0.905	0.00104		0.75	0.03406	0.939	0.00105
0.8	0.02641	0.768	0.000988264		0.8	0.03555	0.924	0.00105		0.8	0.03495	0.948	0.00106
0.85	0.02712	0.785	0.00102		0.85	0.03642	0.948	0.00108		0.85	0.03579	0.959	0.00106
0.9	0.0279	0.81	0.00105		0.9	0.03738	0.98	0.00112		0.9	0.03665	0.987	0.00109
0.95	0.02877	0.83	0.00107		0.95	0.03833	1	0.00115		0.95	0.03754	1.009	0.00112
1	0.0294	0.846	0.0011		1	0.03917	1.022	0.00118		1	0.03843	1.025	0.00114
1.05	0.02986	0.878	0.00113		1.05	0.04008	1.054	0.00121		1.05	0.03928	1.046	0.00117
1.1	0.0305	0.881	0.00114		1.1	0.04084	1.052	0.00121		1.1	0.0402	1.056	0.00117
1.15	0.03111	0.886	0.00114		1.15	0.04157	1.058	0.00121		1.15	0.04106	1.081	0.0012
1.2	0.03155	0.894	0.00116		1.2	0.04234	1.08	0.00124		1.2	0.04182	1.1	0.00122
1.25	0.03226	0.903	0.00116		1.25	0.04323	1.096	0.00126		1.25	0.04241	1.108	0.00123
1.3	0.03303	0.92	0.00119		1.3	0.04402	1.113	0.00127		1.3	0.04308	1.12	0.00125
1.35	0.03355	0.94	0.00122		1.35	0.04468	1.123	0.00129		1.35	0.04399	1.131	0.00126
1.4	0.03406	0.949	0.00122		1.4	0.04535	1.132	0.0013		1.4	0.04477	1.147	0.00128
1.45	0.03447	0.946	0.00122		1.45	0.04611	1.147	0.00132		1.45	0.04547	1.165	0.0013
1.5	0.0349	0.957	0.00124		1.5	0.04667	1.166	0.00133		1.5	0.04616	1.182	0.00131
1.55	0.03538	0.968	0.00125		1.55	0.04715	1.186	0.00136		1.55	0.04675	1.203	0.00134
1.6	0.03589	0.979	0.00127		1.6	0.04768	1.19	0.00136		1.6	0.04742	1.22	0.00136
1.65	0.03632	0.993	0.00128		1.65	0.0484	1.203	0.00138		1.65	0.04792	1.225	0.00136
1.7	0.03678	1.007	0.0013		1.7	0.04915	1.227	0.00141		1.7	0.0483	1.236	0.00137
1.75	0.03737	1.017	0.00131		1.75	0.0498	1.24	0.00143		1.75	0.04909	1.254	0.00139
1.8	0.03786	1.028	0.00133		1.8	0.05043	1.26	0.00144		1.8	0.04966	1.268	0.0014
1.85	0.0382	1.019	0.00131		1.85	0.05107	1.275	0.00146		1.85	0.05008	1.283	0.00142
1.9	0.03874	1.031	0.00133		1.9	0.05157	1.295	0.00149		1.9	0.05053	1.294	0.00144
1.95	0.0393	1.051	0.00136		1.95	0.05198	1.32	0.00152		1.95	0.05095	1.301	0.00145
2	0.03968	1.059	0.00137		2	0.05243	1.329	0.00152		2	0.05144	1.312	0.00145
2.05	0.04016	1.072	0.00139		2.05	0.05302	1.343	0.00153		2.05	0.05201	1.337	0.00148
2.1	0.0408	1.086	0.00141		2.1	0.05363	1.355	0.00155		2.1	0.05272	1.366	0.00151
2.15	0.04107	1.082	0.00141		2.15	0.05414	1.355	0.00155		2.15	0.05325	1.375	0.00153
2.2	0.04128	1.08	0.00139		2.2	0.0547	1.364	0.00157		2.2	0.05375	1.388	0.00155
2.25	0.04172	1.091	0.00141		2.25	0.0551	1.387	0.0016		2.25	0.05434	1.405	0.00156
2.3	0.04211	1.106	0.00142		2.3	0.05558	1.407	0.00161		2.3	0.05485	1.408	0.00156
2.35	0.0424	1.119	0.00145		2.35	0.05617	1.426	0.00163		2.35	0.05531	1.402	0.00156
2.4	0.04282	1.138	0.00147		2.4	0.0566	1.425	0.00163		2.4	0.05589	1.426	0.00159
2.45	0.04331	1.156	0.0015		2.45	0.05701	1.427	0.00163		2.45	0.05646	1.451	0.00161
2.5	0.04378	1.168	0.00151		2.5	0.05749	1.435	0.00164		2.5	0.0567	1.45	0.00161
2.55	0.04415	1.169	0.00151		2.55	0.05794	1.444	0.00166		2.55	0.05717	1.451	0.00161
2.6	0.04441	1.156	0.0015		2.6	0.05842	1.464	0.00167		2.6	0.05773	1.457	0.00162
2.65	0.04477	1.18	0.00153		2.65	0.05879	1.478	0.00169		2.65	0.05834	1.469	0.00164
2.7	0.04517	1.195	0.00154		2.7	0.05928	1.495	0.00172		2.7	0.0588	1.483	0.00165
2.75	0.04544	1.193	0.00154		2.75	0.06006	1.516	0.00174		2.75	0.05915	1.489	0.00165
2.8	0.04582	1.2	0.00154		2.8	0.06065	1.536	0.00177		2.8	0.05962	1.498	0.00167
2.85	0.04619	1.212	0.00156		2.85	0.06114	1.557	0.00178		2.85	0.06012	1.511	0.00169
2.9	0.04654	1.22	0.00158		2.9	0.0615	1.562	0.00178		2.9	0.06068	1.53	0.0017
2.95	0.047	1.227	0.00159		2.95	0.06183	1.576	0.0018		2.95	0.06124	1.542	0.00172
3	0.04753	1.243	0.00161		3	0.06238	1.608	0.00184		3	0.06165	1.546	0.00172
3.05	0.04795	1.252	0.00162		3.05	0.06282	1.624	0.00186		3.05	0.06211	1.559	0.00173
3.1	0.04839	1.255	0.00162		3.1	0.06321	1.636	0.00188		3.1	0.06255	1.583	0.00176
3.15	0.04872	1.261	0.00162		3.15	0.06369	1.644	0.00189		3.15	0.06303	1.597	0.00178
3.2	0.04901	1.271	0.00164		3.2	0.06417	1.657	0.00189		3.2	0.06372	1.61	0.0018
3.25	0.04929	1.279	0.00165		3.25	0.06452	1.676	0.00192		3.25	0.06439	1.615	0.0018
3.3	0.04961	1.28	0.00165		3.3	0.06477	1.677	0.00192		3.3	0.06466	1.627	0.00181
3.35	0.04998	1.278	0.00165		3.35	0.0651	1.68	0.00192		3.35	0.06499	1.639	0.00183
3.4	0.05028	1.263	0.00164		3.4	0.06562	1.685	0.00194		3.4	0.06563	1.634	0.00181
3.45	0.0506	1.256	0.00162		3.45	0.06598	1.688	0.00194		3.45	0.06588	1.644	0.00183
3.5	0.051	1.255	0.00162		3.5	0.06638	1.688	0.00194		3.5	0.06599	1.674	0.00186
3.55	0.05119	1.257	0.00162		3.55	0.06685	1.703	0.00195		3.55	0.06645	1.673	0.00186
3.6	0.05142	1.267	0.00164		3.6	0.06717	1.72	0.00197		3.6	0.06694	1.679	0.00187
3.65	0.05179	1.274	0.00165		3.65	0.06742	1.715	0.00197		3.65	0.06756	1.694	0.00189
3.7	0.05191	1.277	0.00165		3.7	0.06784	1.729	0.00198		3.7	0.06792	1.708	0.0019
3.75	0.05195	1.287	0.00167		3.75	0.0683	1.75	0.002		3.75	0.06819	1.719	0.0019
3.8	0.05225	1.286	0.00167		3.8	0.06871	1.776	0.00203		3.8	0.06867	1.738	0.00194
3.85	0.05256	1.291	0.00167		3.85	0.06919	1.796	0.00206		3.85	0.06897	1.75	0.00195
3.9	0.053	1.309	0.00168		3.9	0.06959	1.796	0.00206		3.9	0.06923	1.743	0.00194
3.95	0.0533	1.303	0.00168		3.95	0.07004	1.802	0.00206		3.95	0.06961	1.733	0.00192
4	0.05363	1.29	0.00167		4	0.07057	1.813	0.00208		4	0.06997	1.736	0.00194
4.05	0.054	1.301	0.00168		4.05	0.07082	1.821	0.00209		4.05	0.07034	1.743	0.00194
4.1	0.05425	1.313	0.0017		4.1	0.07113	1.833	0.00209		4.1	0.07047	1.746	0.00194
4.15	0.05439	1.326	0.00171		4.15	0.07151	1.852	0.00212		4.15	0.07065	1.76	0.00195
4.2	0.05459	1.319	0.0017		4.2	0.07188	1.859	0.00212		4.2	0.0712	1.769	0.00197
4.25	0.05483	1.32	0.0017		4.25	0.07229	1.863	0.00214		4.25	0.0716	1.782	0.00198
4.3	0.05533	1.336	0.00173		4.3	0.0726	1.869	0.00214		4.3	0.07167	1.783	0.00198
4.35	0.05564	1.353	0.00174		4.35	0.07286	1.886	0.00215		4.35	0.07207	1.796	0.002
4.4	0.05584	1.37	0.00178		4.4	0.07314	1.898	0.00217		4.4	0.07259	1.812	0.00201
4.45	0.05608	1.356	0.00174		4.45	0.0733	1.889	0.00217		4.45	0.07273	1.807	0.00201
4.5	0.05627	1.351	0.00174		4.5	0.07345	1.897	0.00217		4.5	0.0729	1.807	0.00201
4.55	0.05635	1.355	0.00174		4.55	0.07409	1.928	0.00222		4.55	0.07348	1.813	0.00201
4.6	0.05656	1.367	0.00176		4.6	0.07444	1.948	0.00223		4.6	0.07377	1.815	0.00201
4.65	0.05692	1.384	0.00179		4.65	0.07454	1.95	0.00223		4.65	0.07407	1.819	0.00203
4.7	0.05713	1.373	0.00178		4.7	0.07486	1.949	0.00223		4.7	0.07437	1.816	0.00201
4.75	0.05732	1.37	0.00178		4.75	0.07522	1.954	0.00223		4.75	0.07468	1.83	0.00203
4.8	0.05744	1.377	0.00178		4.8	0.07562	1.969	0.00226		4.8	0.07504	1.848	0.00206
4.85	0.05784	1.378	0.00178		4.85	0.07579	1.97	0.00226		4.85	0.07527	1.854	0.00206
4.9	0.05825	1.384	0.00179		4.9	0.07593	1.973	0.00226		4.9	0.07554	1.858	0.00206
4.95	0.05818	1.394	0.00181		4.95	0.07636	1.992	0.00228		4.95	0.07587	1.859	0.00206
5	0.05837	1.405	0.00181		5	0.07683	2.023	0.00232		5	0.07621	1.873	0.00208
5.05	0.05879	1.418	0.00184		5.05	0.07708	2.016	0.00231		5.05	0.0766	1.88	0.00209
5.1	0.05897	1.422	0.00184		5.1	0.07737	2.034	0.00232		5.1	0.07694	1.872	0.00208
5.15	0.05903	1.423	0.00184		5.15	0.07784	2.06	0.00236		5.15	0.07733	1.869	0.00208
5.2	0.05923	1.424	0.00184		5.2	0.07798	2.032	0.00232		5.2	0.07751	1.863	0.00208
5.25	0.0595	1.434	0.00185		5.25	0.07812	2.017	0.00231		5.25	0.07785	1.87	0.00208
5.3	0.05973	1.45	0.00187		5.3	0.07827	2.02	0.00231		5.3	0.07835	1.891	0.00211
5.35	0.0599	1.453	0.00187		5.35	0.07897	2.045	0.00234		5.35	0.07857	1.897	0.00211
5.4	0.06016	1.465	0.0019		5.4	0.07954	2.077	0.00239		5.4	0.07889	1.901	0.00211
5.45	0.06052	1.482	0.00191		5.45	0.0797	2.068	0.00237		5.45	0.07925	1.902	0.00212
5.5	0.06072	1.481	0.00191		5.5	0.07987	2.063	0.00237		5.5	0.07961	1.916	0.00212
5.55	0.06086	1.475	0.0019		5.55	0.07988	2.071	0.00237		5.55	0.08	1.93	0.00215
5.6	0.06106	1.484	0.00191		5.6	0.08025	2.088	0.00239		5.6	0.08016	1.931	0.00215
5.65	0.06118	1.487	0.00191		5.65	0.08064	2.1	0.0024		5.65	0.08042	1.939	0.00215
5.7	0.06129	1.484	0.00191		5.7	0.08106	2.087	0.00239		5.7	0.08089	1.952	0.00217
5.75	0.06138	1.488	0.00191		5.75	0.08126	2.097	0.0024		5.75	0.08108	1.954	0.00217
5.8	0.06152	1.496	0.00193		5.8	0.08143	2.113	0.00242		5.8	0.08121	1.959	0.00219
5.85	0.06177	1.5	0.00193		5.85	0.08149	2.109	0.00242		5.85	0.08164	1.963	0.00219
5.9	0.06197	1.507	0.00195		5.9	0.0818	2.111	0.00242		5.9	0.08202	1.973	0.0022
5.95	0.06237	1.517	0.00196		5.95	0.08228	2.133	0.00245		5.95	0.08217	1.988	0.00222
6	0.06242	1.514	0.00196		6	0.0827	2.134	0.00245		6	0.08236	1.995	0.00222
6.05	0.06235	1.511	0.00195		6.05	0.08294	2.14	0.00245		6.05	0.08284	2.005	0.00223
6.1	0.06258	1.51	0.00195		6.1	0.08303	2.136	0.00245		6.1	0.08344	2.02	0.00225
6.15	0.06283	1.519	0.00196		6.15	0.08332	2.137	0.00245		6.15	0.08356	2.021	0.00225
6.2	0.06311	1.538	0.00199		6.2	0.08371	2.153	0.00246		6.2	0.08359	2.026	0.00225
6.25	0.06337	1.538	0.00199		6.25	0.08402	2.186	0.00251		6.25	0.08384	2.023	0.00225
6.3	0.06357	1.541	0.00199		6.3	0.08436	2.211	0.00253		6.3	0.08412	2.022	0.00225
6.35	0.06371	1.532	0.00198		6.35	0.08433	2.183	0.0025		6.35	0.08436	2.023	0.00225
6.4	0.06396	1.535	0.00198		6.4	0.08438	2.149	0.00246		6.4	0.08455	2.032	0.00226
6.45	0.06421	1.541	0.00199		6.45	0.08455	2.125	0.00243		6.45	0.08473	2.034	0.00226
6.5	0.06441	1.551	0.00201		6.5	0.08478	2.143	0.00245		6.5	0.08486	2.035	0.00226
6.55	0.06462	1.55	0.00201		6.55	0.08503	2.152	0.00246		6.55	0.08505	2.042	0.00228
6.6	0.06459	1.54	0.00199		6.6	0.08521	2.149	0.00246		6.6	0.08537	2.052	0.00228
6.65	0.0649	1.551	0.00201		6.65	0.08557	2.156	0.00246		6.65	0.08572	2.047	0.00228
6.7	0.06526	1.574	0.00204		6.7	0.08586	2.162	0.00248		6.7	0.08606	2.051	0.00228
6.75	0.06541	1.561	0.00202		6.75	0.08617	2.179	0.0025		6.75	0.08637	2.045	0.00228
6.8	0.06563	1.556	0.00201		6.8	0.08638	2.187	0.00251		6.8	0.08659	2.047	0.00228
6.85	0.06584	1.569	0.00202		6.85	0.08658	2.179	0.0025		6.85	0.0867	2.061	0.00229
6.9	0.066	1.577	0.00204		6.9	0.08693	2.197	0.00251		6.9	0.087	2.064	0.00229
6.95	0.06611	1.59	0.00205		6.95	0.0872	2.221	0.00254		6.95	0.08731	2.074	0.00231
7	0.06626	1.588	0.00205		7	0.08748	2.23	0.00256		7	0.0877	2.075	0.00231
7.05	0.0666	1.591	0.00205		7.05	0.08776	2.232	0.00256		7.05	0.08796	2.085	0.00233
7.1	0.06719	1.598	0.00207		7.1	0.08783	2.219	0.00254		7.1	0.08803	2.094	0.00233
7.15	0.06746	1.596	0.00205		7.15	0.08817	2.235	0.00256		7.15	0.08823	2.09	0.00233
7.2	0.06768	1.605	0.00207		7.2	0.08859	2.257	0.00259		7.2	0.0884	2.091	0.00233
7.25	0.06784	1.623	0.0021		7.25	0.08889	2.255	0.00259		7.25	0.08843	2.095	0.00233
7.3	0.0679	1.626	0.0021		7.3	0.08896	2.246	0.00257		7.3	0.08846	2.106	0.00234
7.35	0.06804	1.624	0.0021		7.35	0.08901	2.226	0.00256		7.35	0.08859	2.117	0.00236
7.4	0.06841	1.625	0.0021		7.4	0.08927	2.193	0.00251		7.4	0.08885	2.112	0.00234
7.45	0.06861	1.627	0.0021		7.45	0.08963	2.202	0.00253		7.45	0.08915	2.114	0.00236
7.5	0.06862	1.63	0.0021		7.5	0.09011	2.261	0.00259		7.5	0.08934	2.125	0.00236
7.55	0.06892	1.635	0.00212		7.55	0.0902	2.268	0.0026		7.55	0.08967	2.12	0.00236
7.6	0.06922	1.641	0.00212		7.6	0.09022	2.26	0.00259		7.6	0.09001	2.124	0.00236
7.65	0.06941	1.653	0.00213		7.65	0.0905	2.275	0.0026		7.65	0.0901	2.147	0.00239
7.7	0.0696	1.658	0.00215		7.7	0.09075	2.287	0.00262		7.7	0.09034	2.153	0.00239
7.75	0.06984	1.656	0.00215		7.75	0.0909	2.291	0.00262		7.75	0.09056	2.157	0.0024
7.8	0.07003	1.665	0.00215		7.8	0.09107	2.313	0.00265		7.8	0.09038	2.148	0.00239
7.85	0.0702	1.678	0.00216		7.85	0.09127	2.348	0.0027		7.85	0.09043	2.145	0.00239
7.9	0.07027	1.683	0.00218		7.9	0.09135	2.329	0.00267		7.9	0.09074	2.149	0.00239
7.95	0.07041	1.681	0.00218		7.95	0.09149	2.333	0.00267		7.95	0.09106	2.151	0.00239
8	0.07078	1.668	0.00215		8	0.09166	2.353	0.0027		8	0.09121	2.149	0.00239
8.05	0.071	1.663	0.00215		8.05	0.09186	2.366	0.00271		8.05	0.09134	2.162	0.0024
8.1	0.0712	1.672	0.00216		8.1	0.09199	2.383	0.00273		8.1	0.09154	2.175	0.00242
8.15	0.07122	1.685	0.00218		8.15	0.09186	2.36	0.0027		8.15	0.09174	2.178	0.00242
8.2	0.07136	1.692	0.00218		8.2	0.09197	2.351	0.0027		8.2	0.09191	2.167	0.0024
8.25	0.07168	1.695	0.00219		8.25	0.09214	2.353	0.0027		8.25	0.09218	2.175	0.00242
8.3	0.07202	1.693	0.00219		8.3	0.0922	2.318	0.00265		8.3	0.09213	2.199	0.00245
8.35	0.07217	1.698	0.00219		8.35	0.09239	2.315	0.00265		8.35	0.09238	2.194	0.00244
8.4	0.07221	1.715	0.00221		8.4	0.09278	2.349	0.0027		8.4	0.09262	2.181	0.00242
8.45	0.07228	1.724	0.00222		8.45	0.09292	2.367	0.00271		8.45	0.09273	2.202	0.00245
8.5	0.07251	1.725	0.00222		8.5	0.09301	2.378	0.00273		8.5	0.09291	2.213	0.00247
8.55	0.07278	1.716	0.00222		8.55	0.09307	2.369	0.00271		8.55	0.09298	2.203	0.00245
8.6	0.07301	1.716	0.00221		8.6	0.09307	2.365	0.00271		8.6	0.09301	2.211	0.00245
8.65	0.07312	1.716	0.00222		8.65	0.09315	2.372	0.00271		8.65	0.0931	2.226	0.00248
8.7	0.07324	1.71	0.00221		8.7	0.09335	2.376	0.00273		8.7	0.09327	2.251	0.0025
8.75	0.07347	1.712	0.00221		8.75	0.09365	2.384	0.00273		8.75	0.0936	2.258	0.00251
8.8	0.07373	1.717	0.00222		8.8	0.09394	2.387	0.00273		8.8	0.09382	2.25	0.0025
8.85	0.07395	1.715	0.00221		8.85	0.09408	2.38	0.00273		8.85	0.09411	2.255	0.00251
8.9	0.07423	1.71	0.00221		8.9	0.09413	2.369	0.00271		8.9	0.09444	2.264	0.00251
8.95	0.07454	1.718	0.00222		8.95	0.09413	2.383	0.00273		8.95	0.09446	2.257	0.00251
9	0.07471	1.729	0.00224		9	0.09408	2.391	0.00274		9	0.09465	2.262	0.00251
9.05	0.07474	1.733	0.00224		9.05	0.09403	2.369	0.00271		9.05	0.09504	2.267	0.00253
9.1	0.07498	1.732	0.00224		9.1	0.09419	2.377	0.00273		9.1	0.0953	2.278	0.00253
9.15	0.07526	1.739	0.00224		9.15	0.09458	2.41	0.00276		9.15	0.09541	2.299	0.00256
9.2	0.07543	1.735	0.00224		9.2	0.09473	2.399	0.00274		9.2	0.09544	2.308	0.00256
9.25	0.0756	1.743	0.00225		9.25	0.09479	2.39	0.00274		9.25	0.09547	2.315	0.00258
9.3	0.07577	1.762	0.00227		9.3	0.09502	2.398	0.00274		9.3	0.09547	2.323	0.00259
9.35	0.07591	1.759	0.00227		9.35	0.09533	2.404	0.00276		9.35	0.09579	2.314	0.00258
9.4	0.07602	1.755	0.00227		9.4	0.0956	2.403	0.00276		9.4	0.09594	2.306	0.00256
9.45	0.07577	1.735	0.00224		9.45	0.0954	2.363	0.00271		9.45	0.09575	2.3	0.00256
9.5	0.0759	1.73	0.00224		9.5	0.09538	2.352	0.0027		9.5	0.09575	2.302	0.00256
9.55	0.07645	1.735	0.00224		9.55	0.09552	2.378	0.00273		9.55	0.09597	2.308	0.00256
9.6	0.07647	1.729	0.00224		9.6	0.0954	2.379	0.00273		9.6	0.09633	2.305	0.00256
9.65	0.07651	1.73	0.00224		9.65	0.09538	2.384	0.00273		9.65	0.09652	2.316	0.00258
9.7	0.07656	1.736	0.00224		9.7	0.09566	2.392	0.00274		9.7	0.09652	2.332	0.00259
9.75	0.07659	1.735	0.00224		9.75	0.09605	2.404	0.00276		9.75	0.09649	2.331	0.00259
9.8	0.07678	1.728	0.00224		9.8	0.09639	2.411	0.00276		9.8	0.09663	2.328	0.00259
9.85	0.07705	1.742	0.00225		9.85	0.09626	2.413	0.00276		9.85	0.09697	2.324	0.00259
9.9	0.07712	1.761	0.00227		9.9	0.09595	2.418	0.00277		9.9	0.09666	2.332	0.00259
9.95	0.07658	1.751	0.00225		9.95	0.09529	2.435	0.00279		9.95	0.09549	2.343	0.00261

## Sheet: Raw Fig 2D
Date	24.03.2016
Tip	Spherical
Radius	4.5um
Brand	NovaScan
k - Nominal (N/m)	0.03
k - Used (N/m)	0.0316
Indentation (nm)	500-1000
Values in	kPa
Group B	PTRFKO
				B1						B2						B3
				Sample	A	SD	CoV			Sample	B	SD	CoV			Sample	C	SD	CoV
				1	2.4715	0.025	0.0101153			1	0.3321	0.006	0.0180668			1	1.7191	0.0267	0.0155314
				2	4.6219	0.08	0.0173089			2	6.4544	0.2295	0.0355571			2	1.425	0.0429	0.0301053
				3	2.1423	0.0433	0.0202119			3	2.4874	0.0164	0.00659323			3	0.9677	0.0211	0.0218043
				4	5.0487	0.1481	0.0293343			4	1.9388	0.0127	0.00655044			4	1.6076	0.024	0.0149291
				5	2.1656	0.0222	0.0102512			5	1.7109	0.0132	0.00771524			5	2.8147	0.05	0.0177639
				6	3.52	0.07	0.0198864			6	0.5266	0.0043	0.00816559			6	1.8491	0.0472	0.0255259
				7	2.5543	0.0177	0.00692949			7	2.0377	0.0939	0.0460814			7	1.991	0.0178	0.00894023
				8	2.3088	0.0187	0.00809945			8	1.2184	0.0417	0.0342252			8	1.1885	0.0199	0.0167438
				9	3.101	0.067	0.0216059			9	3.679	0.0422	0.0114705			9	1.5578	0.0275	0.0176531
				10	2.1054	0.0216	0.0102593			10	0.901	0.0105	0.0116537			10	0.7771	0.0048	0.00617681
				11	4.4558	0.067	0.0150366			11	1.2633	0.0147	0.0116362			11	0.3541	0.0072	0.0203332
				12	3.4674	0.0764	0.0220338			12	1.0393	0.021	0.0202059			12	1.2849	0.0211	0.0164215
				13	3.4694	0.0853	0.0245864			13	2.7896	0.0297	0.0106467			13	0.5425	0.0065	0.0119816
				14	2.4034	0.0271	0.0112757			14	0.9819	0.0081	0.00824931			14	3.4169	0.1453	0.0425239
				15	2.4183	0.0491	0.0203035			15	1.7884	0.0348	0.0194587			15	1.8594	0.0071	0.00381844
				Mean	3.08359					Mean	1.94325					Mean	1.55703		2.19462
				SD	0.94671					SD	1.48056					SD	0.778629
				CoV	0.307016					CoV	0.761895					CoV	0.500074
				SEM	0.244439					SEM	0.382278					SEM	0.201041		0.275919
				Median	2.5543					Median	1.7109					Median	1.5578
				IQR	1.1386					IQR	1.25195					IQR	0.77615
k - Nominal (N/m)	0.03
k - Used (N/m)	0.0316
Indentation (nm)	1000
Values in	kPa
Group A	PTRFKO+CAV1
				A1						A2						A3
				Sample	A	SD	CoV			Sample	B	SD	CoV			Sample	C	SD	CoV
				1	0.308	0.0122	0.0396104			1	0.2687	0.0025	0.00930406			1	0.3116	0.0117	0.0375481
				2	0.7455	0.0147	0.0197183			2	0.5497	0.0114	0.0207386			2	0.3273	0.005	0.0152765
				3	0.2844	0.0076	0.0267229			3	0.5734	0.0068	0.0118591			3	0.1387	0.0108	0.0778659
				4	1.0904	0.0179	0.016416			4	0.578	0.0113	0.0195502			4	0.5291	0.0073	0.013797
				5	0.3626	0.0061	0.0168229			5	0.2315	0.0094	0.0406048			5	0.4498	0.0055	0.0122277
				6	0.4509	0.0072	0.0159681			6	0.9066	0.0067	0.00739025			6	0.2173	0.0057	0.026231
				7	1.1678	0.0065	0.00556602			7	0.1165	0.0085	0.0729614			7	0.4655	0.0078	0.0167562
				8	0.4499	0.0108	0.0240053			8	0.3132	0.008	0.0255428			8	0.2774	0.0046	0.0165826
				9	0.3854	0.0065	0.0168656			9	1.1284	0.0196	0.0173697			9	0.9951	0.0285	0.0286403
				10	0.2273	0.0072	0.0316762			10	0.9287	0.0127	0.013675			10	0.1632	0.0074	0.0453431
				11	1.5515	0.0074	0.00476958			11	0.3834	0.0024	0.00625978			11	0.699	0.0197	0.0281831
				12	1.0235	0.0104	0.0101612			12	1.5667	0.0135	0.00861684			12	0.2839	0.0031	0.0109193
				13	1.6418	0.0609	0.0370934			13	1.1127	0.0056	0.0050328			13	1.036	0.0123	0.0118726
				14	0.362	0.0046	0.0127072			14	0.4929	0.0288	0.0584297			14	0.9116	0.0101	0.0110794
				15	0.1955	0.0145	0.0741688			15	2.011	0.0136	0.0067628			15	0.3087	0.0035	0.0113379
				Mean	0.6831					Mean	0.744093					Mean	0.47428		0.633824
				SD	0.471998					SD	0.515221					SD	0.289612
				CoV	0.690965					CoV	0.692414					CoV	0.610635
				SEM	0.121869					SEM	0.133029					SEM	0.0747775		0.109892
				Median	0.4499					Median	0.5734					Median	0.3273
				IQR	0.72195					IQR	0.6724					IQR	0.3334
Date	24.03.2016
Tip	Spherical
Radius	4.5um
Brand	NovaScan
k - Nominal (N/m)	0.03
k - Used (N/m)	0.0316
Indentation (nm)	1000
Values in	kPa
Group C	PTRFKO+PTRF
				C1						C2						C3
				Sample	A	SD	CoV			Sample	B	SD	CoV			Sample	C	SD	CoV
				1	0.8519	0.019	0.0223031			1	0.5468	0.0226	0.0413314			1	0.3329	0.005	0.0150195
				2	1.8028	0.0282	0.0156423			2	1.5455	0.016	0.0103526			2	0.952	0.0039	0.00409664
				3	0.8506	0.0112	0.0131672			3	0.8894	0.0088	0.00989431			3	0.2463	0.0235	0.0954121
				4	0.7979	0.0048	0.00601579			4	0.9005	0.01	0.0111049			4	0.4202	0.0239	0.0568777
				5	0.795	0.0248	0.031195			5	0.5802	0.0085	0.0146501			5	0.484	0.0157	0.032438
				6	1.0894	0.0045	0.00413071			6	1.9748	0.0193	0.00977314			6	2.038	0.0258	0.0126595
				7	1.9733	0.0198	0.010034			7	0.5099	0.0093	0.0182389			7	0.8935	0.0157	0.0175713
				8	0.366	0.0091	0.0248634			8	0.7816	0.0066	0.00844422			8	0.8019	0.0137	0.0170844
				9	1.102	0.0087	0.00789474			9	0.2748	0.0076	0.0276565			9	0.8625	0.0167	0.0193623
				10	0.9958	0.0097	0.00974091			10	0.6373	0.0088	0.0138083			10	0.6873	0.0246	0.0357922
				11	0.5181	0.0175	0.0337773			11	0.5754	0.0082	0.014251			11	2.518	0.0356	0.0141382
				12	0.855	0.0243	0.0284211			12	2.1299	0.0241	0.0113151			12	1.6683	0.0174	0.0104298
				13	1.4859	0.0311	0.0209301			13	2.7528	0.1521	0.0552528			13	0.2615	0.0042	0.0160612
				14	0.5226	0.0147	0.0281286			14	0.8024	0.0062	0.00772682			14	0.6157	0.0079	0.0128309
				15	1.627	0.0151	0.00928089			15	0.5448	0.0247	0.0453377			15	1.3877	0.0185	0.0133314
				Mean	1.04222					Mean	1.02974					Mean	0.944653		1.00554
				SD	0.463533					SD	0.700437					SD	0.653754
				CoV	0.444756					CoV	0.680207					CoV	0.692057
				SEM	0.119684					SEM	0.180852					SEM	0.168799		0.156445
				Median	0.855					Median	0.7816					Median	0.8019
				IQR	0.4975					IQR	0.6619					IQR	0.71775

## Sheet: Raw Fig 2H
		N=22		N= 21		N= 22
Stiffness (nN/um)		PTRFKO	StError	PTRFKO+Cav1	StError	PTRFKO+PTRF	StError
	20	1	0	1	0	1	0
	30	1.06253	0.06738	1.08191	0.0300565	1.06573	0.0374309
	40	1.30384	0.150411	1.11688	0.0505604	1.16172	0.0624434
	50	1.23874	0.151532	1.14873	0.0641844	1.14361	0.0792235
	60	1.37477	0.139543	1.22391	0.0879762	1.19704	0.0854755
	70	1.3335	0.140109	1.32609	0.105917	1.19605	0.083355
	80	1.27907	0.140601	1.38741	0.128469	1.27467	0.102476
	90	1.28606	0.137712	1.5137	0.174829	1.30396	0.108777
	100	1.34099	0.150637	1.42928	0.13619	1.34667	0.127067
	110	1.37498	0.143785	1.40711	0.139839	1.41404	0.134865
	120	1.31962	0.132105	1.43393	0.153301	1.4354	0.139685
	130	1.33715	0.123691	1.42541	0.177885	1.44605	0.140482
	Increment	33.7149	12.3691	42.5408	17.7885	44.6047	14.0482

## Sheet: Raw Fig 2I
		N=36		N= 44		N= 35
Stiffness (nN/um)		PTRFKO	StError	PTRFKO+Cav1	StError	PTRFKO+PTRF	StError
	20	1	0	1	0	1	0
	30	1.20414	0.0777599	1.12398	0.040057	1.07538	0.0347118
	40	1.41932	0.146721	1.17847	0.0560883	1.18276	0.0595128
	50	1.5079	0.165726	1.18788	0.0599275	1.23864	0.0769288
	60	1.54982	0.147195	1.19986	0.0632347	1.32517	0.101614
	70	1.6648	0.175766	1.2349	0.0684992	1.3699	0.116979
	80	1.68743	0.182941	1.39092	0.133974	1.42114	0.12111
	90	1.75307	0.222536	1.42335	0.15953	1.43485	0.109671
	100	1.88644	0.27287	1.49725	0.196844	1.46205	0.108735
	110	2.02441	0.325414	1.57532	0.246114	1.49473	0.11323
	120	2.30731	0.501691	1.56251	0.206067	1.5248	0.128398
	130	2.64664	0.70586	1.5784	0.192056	1.52838	0.138452
	140	2.73675	0.783781	1.66271	0.245022	1.61497	0.156299
	150	2.57295	0.610965	1.69234	0.24778	1.62152	0.168545
	160	2.49761	0.5218	1.64675	0.23646	1.65931	0.175397
	170	2.45947	0.478758	1.63639	0.232559	1.65007	0.1759
	180	2.91041	0.621809	1.67104	0.249019	1.59776	0.140332
	Increment	191.041	62.1809	67.1045	24.9019	59.7764	14.0332

## Sheet: Raw Fig 2J
		PTRFKO	PTRFKO+Cav1	PTRFKO+PTRF
17-12-2015	Fibronectin	0.203	0.125	0.245
		0.099	0.158	0.2
		0.136	0.12	0.201
	Average FN	2.21212	2.03535	3.26263
		PTRFKO	PTRFKO+Cav1	PTRFKO+PTRF
15-1-2016	Fibronectin	0.213	0.172	0.185
		0.255	0.171	0.178
		0.251	0.221	0.207
	Average FN	4.60897	3.61538	3.65385
		PTRFKO	PTRFKO+Cav1	PTRFKO+PTRF
22-1-2016	Fibronectin	0.17	0.206	0.256
		0.196	0.211	0.257
		0.143	0.21	0.238
	Average FN	3.08485	3.8	4.55152
		PTRFKO	PTRFKO+Cav1	PTRFKO+PTRF
27-1-2016	Fibronectin	0.32	0.242	0.416
		0.298	0.244	0.429
		0.303	0.277	0.425
	Average FN	4.87302	4.03704	6.71958
		PTRFKO	PTRFKO+Cav1	PTRFKO+PTRF
2016-03-02	Fibronectin	0.299	0.219	0.265
		0.345	0.258	0.258
		0.368	0.242	0.305
	Average FN	4.21667	2.99583	3.45
		PTRFKO	PTRFKO+Cav1	PTRFKO+PTRF
25/5/2016	Fibronectin	0.0745	0.0785	0.054
		0.0655	0.0945	0.0495
		0.066	0.0685	0.0635
	Average FN	1.71667	2.0125	1.39167
		PTRFKO	PTRFKO+Cav1	PTRFKO+PTRF
2016-03-06	Fibronectin	0.124	0.1085
		0.132	0.136
		0.111	0.1405
	Average FN	2.68864	2.82051
		PTRFKO	PTRFKO+Cav1	PTRFKO+PTRF
18/6/2016	Fibronectin	0.138	0.1675	0.146
		0.1225	0.1925	0.1425
		0.12	0.16	0.1615
	Average FN	2.81852	3.85185	3.33333
		PTRFKO	PTRFKO+Cav1	PTRFKO+PTRF
2016-10-02	Fibronectin	0.279	0.251	0.206
		0.246	0.249	0.251
		0.239	0.22	0.179
	Average FN	5.65926	5.33333	4.71111
		PTRFKO	PTRFKO+Cav1	PTRFKO+PTRF
2016-07-07	Fibronectin	0.194	0.202	0.219
		0.205	0.242	0.258
		0.209	0.26	0.242
	Average FN	4.5037	5.21481	5.32593
		PTRFKO	PTRFKO+Cav1	PTRFKO+PTRF
22/7/2016	Fibronectin	0.16	0.136	0.095
		0.148	0.15	0.101
		0.144	0.13	0.105
	Average FN	2.51111	2.31111	1.67222
		PTRFKO	PTRFKO+Cav1	PTRFKO+PTRF
	Average FN	3.53578	3.45707	3.80718
	StError FN	0.386078	0.347512	0.50222

## Sheet: Raw Fig 2K
		PTRFKO	PTRFKO+Cav1	PTRFKO+PTRF
14-5-2015	ConcanavalinA	0.158	0.155	0.176
		0.169	0.156	0.194
		0.165	0.162	0.17
	Average ConA	0.916201	0.880819	1.00559
21-5-2015	ConcanavalinA	0.153	0.151	0.162
		0.146	0.149	0.155
		0.157	0.154	0.161
	Average ConA	0.915663	0.911647	0.959839
28-5-2015	ConcanavalinA	0.139	0.127	0.135
		0.129	0.114	0.125
		0.141	0.12	0.125
	Average ConA	1.11749	0.986339	1.05191
2015-06-06	ConcanavalinA	0.145	0.144	0.143
		0.13	0.162	0.128
		0.147	0.145	0.154
	Average ConA	1.00476	1.07381	1.0119
2015-10-06	ConcanavalinA	0.137	0.131	0.123
		0.122	0.132	0.123
		0.132	0.138	0.125
	Average ConA	1.10452	1.13277	1.04802
18/6/2015	ConcanavalinA	0.14	0.135	0.131
		0.127	0.133	0.125
		0.135	0.137	0.134
	Average ConA	1.01515	1.02273	0.984848
25/6/2015	ConcanavalinA	0.241	0.203	0.535
		0.164	0.175	0.45
		0.199	0.201	0.653
	Average ConA	3.00498	2.8806	8.14925
2015-01-07	ConcanavalinA	0.169	0.186	0.18
		0.223	0.337	0.155
		0.183	0.293	0.128
	Average ConA	3.48485	4.94545	2.80606
		PTRFKO	PTRFKO+Cav1	PTRFKO+PTRF
25/5/2016	ConcanavalinA	0.072	0.0675	0.052
		0.0635	0.061	0.0455
		0.06	0.0545	0.046
	Average ConA	1.41667	1.32609	1.03986
		PTRFKO	PTRFKO+Cav1	PTRFKO+PTRF
2016-03-06	ConcanavalinA	0.1285	0.1135
		0.12	0.0945
		0.118	0.1345
	Average ConA	2.59929	2.42908
		PTRFKO	PTRFKO+Cav1	PTRFKO+PTRF
18/6/2016	ConcanavalinA	0.1215	0.154	0.165
		0.126	0.1305	0.152
		0.1355	0.1645	0.133
	Average ConA	3.03968	3.56349	3.57143
		PTRFKO	PTRFKO+Cav1	PTRFKO+PTRF
2016-10-02	ConcanavalinA	0.23	0.238	0.217
		0.294	0.244	0.209
		0.234	0.227	0.236
	Average ConA	6.01587	5.62698	5.25397
		PTRFKO	PTRFKO+Cav1	PTRFKO+PTRF
2016-07-07	ConcanavalinA	0.182	0.196	0.214
		0.208	0.176	0.188
		0.272	0.248	0.231
	Average ConA	5.25397	4.92063	5.02381
		PTRFKO	PTRFKO+Cav1	PTRFKO+PTRF
22/7/2016	ConcanavalinA	0.15	0.126	0.131
		0.155	0.124	0.103
		0.145	0.108	0.089
	Average ConA	2.5	1.98889	1.79444
		PTRFKO	PTRFKO+Cav1	PTRFKO+PTRF
	Average ConA	2.38493	2.40638	2.59238
	StError ConA	0.443375	0.456556	0.635233
