# Supplementary material for: Caveolin-1 dolines form a distinct and rapid caveolae-independent mechanoadaptation system
Source: Nat Cell Biol. 2022 Dec 21;25(1):120–33. doi: 10.1038/s41556-022-01034-3 (PMC9859760; doi:10.1038/s41556-022-01034-3)
Supplement: Source Data Fig. 3 — Statistical source data from Fig. 3. [file 41556_2022_1034_MOESM20_ESM.xlsx]

## Sheet: Raw Fig 3B
PTRF KO	PTRF KO Cav1	PTRF KO PTRF
30.6931	16.6181	7.90698
45.5319	12.7469	-6.33333
26.6234	-6.15764	24.5524
65.9722	24.5478	-9.82533
63.961	18.1818	-1.72745
57.1429	4.3038	12.2857
30.3828	24.7368	0
1.40351	29.3629	19.3029
22.9249	17.765	6.81818
28.0702	13.4986
61.4094
57.2816
3.83142
23.057
	outlier value:
	72,62773723*
Table Analyzed	50% KO Cav PTRF
Data sets analyzed	A-C
ANOVA summary
F	10.91
P value	0.0003
P value summary	***
Significant diff. among means (P < 0.05)?	Yes
R squared	0.4211
Brown-Forsythe test
F (DFn, DFd)	3,437 (2, 30)
P value	0.0453
P value summary	*
Are SDs significantly different (P < 0.05)?	Yes
Bartlett's test
Bartlett's statistic (corrected)	6.495
P value	0.0389
P value summary	*
Are SDs significantly different (P < 0.05)?	Yes
ANOVA table	SS	DF	MS
Treatment (between columns)	5910	2	2955
Residual (within columns)	8125	30	270.8
Total	14035	32
Data summary
Number of treatments (columns)	3
Number of values (total)	33
Number of families	1
Number of comparisons per family	3
Alpha	0.05
Tukey's multiple comparisons test	Mean Diff,	95,00% CI of diff,	Below threshold?
PTRF KO vs. PTRF KO Cav1	21.46	4,662 to 38,26	Yes
PTRF KO vs. PTRF KO PTRF	31.13	13,80 to 48,47	Yes
PTRF KO Cav1 vs. PTRF KO PTRF	9.674	-8,967 to 28,31	No
Test details	Mean 1	Mean 2	Mean Diff,
PTRF KO vs. PTRF KO Cav1	37.02	15.56	21.46
PTRF KO vs. PTRF KO PTRF	37.02	5.887	31.13
PTRF KO Cav1 vs. PTRF KO PTRF	15.56	5.887	9.674

## Sheet: Raw Fig 3C
GFP<75	75<GFP<120	GFP>125
9.7	0.5	-18.8											Table Analyzed	3 groups (75-120
39	124.9	-26.3											Data sets analyzed	A-C
110.6	5.6	76.7
30.1	28.8	85.1											ANOVA summary
63.5	-22.6	23.4											F	3.431
38.5	61.1	7.8											P value	0.0455
40.6	11.6	0.5											P value summary	*
95	36.3	-28.6											Significant diff. among means (P < 0.05)?	Yes
	47.8	-17.3											R squared	0.1861
		6.9
		-12											Brown-Forsythe test
		4.7											F (DFn, DFd)	0,1533 (2, 30)
		41.7											P value	0.8586
		13.3											P value summary	ns
		48.3											Are SDs significantly different (P < 0.05)?	No
		-12.8
													Bartlett's test
													Bartlett's statistic (corrected)	0.5721
													P value	0.7512
													P value summary	ns
													Are SDs significantly different (P < 0.05)?	No
													ANOVA table	SS	DF	MS	F (DFn, DFd)	P value
													Treatment (between columns)	9421	2	4710	F (2, 30) = 3,431	P=0,0455
													Residual (within columns)	41192	30	1373
													Total	50613	32
													Data summary
													Number of treatments (columns)	3
													Number of values (total)	33
													Number of families	1
													Number of comparisons per family	3
													Alpha	0.05
													Tukey's multiple comparisons test	Mean Diff,	95,00% CI of diff,	Below threshold?	Summary	Adjusted P Value
													GFP<75 vs. 75<GFP<120	20.71	-23,68 to 65,10	No	ns	0.4916	A-B
													GFP<75 vs. GFP>125	41.34	1,782 to 80,89	Yes	*	0.0391	A-C
													75<GFP<120 vs. GFP>125	20.63	-17,43 to 58,69	No	ns	0.3868	B-C
													Test details	Mean 1	Mean 2	Mean Diff,	SE of diff,	n1	n2	q	DF
													GFP<75 vs. 75<GFP<120	53.38	32.67	20.71	18.01	8	9	1.627	30
													GFP<75 vs. GFP>125	53.38	12.04	41.34	16.05	8	16	3.643	30
													75<GFP<120 vs. GFP>125	32.67	12.04	20.63	15.44	9	16	1.89	30
