# Supplementary material for: Caveolin-1 dolines form a distinct and rapid caveolae-independent mechanoadaptation system
Source: Nat Cell Biol. 2022 Dec 21;25(1):120–33. doi: 10.1038/s41556-022-01034-3 (PMC9859760; doi:10.1038/s41556-022-01034-3)
Supplement: Source Data Fig. 4 — Statistical source data from Fig. 4. [file 41556_2022_1034_MOESM21_ESM.xlsx]

## Sheet: Raw Fig4D-4E P+Cav1 1
	Area	Perim.	Feret	FeretX	FeretY	FeretAngle	MinFeret	MinThr	MaxThr			density
1
2										total area	262299400	0.0968378
37225	52600	3497.72	688.19	10550	10950	54.46	320.79	0	0	cluster area	25400500
20908	55700	4030.26	632.46	17400	7380	71.57	277.5	0	0
70782	84200	5255.36	603.74	18420	16280	116.57	394.26	0	0
52274	25000	2854.46	547.81	13130	13320	21.41	178.57	0	0
6223	96000	4476.96	536	11450	3010	14.04	415.94	0	0
69348	45200	2780.32	520.1	16920	16340	37.97	233.48	0	0
33466	49600	4008.84	520	4930	9870	22.62	325.02	0	0
71631	51700	3171.44	510.39	14620	16600	2.25	277.13	0	0
73232	47300	3654.28	482.7	15000	17160	76.83	302.03	0	0
58936	69900	3517.72	474.34	18270	14340	161.57	387.17	0	0
1726	47900	4819.38	458.8	17340	1410	20.41	317.84	0	0
23337	40100	2911.03	428.02	17280	7710	52.59	285.6	0	0
82712	59800	3256.3	421.54	1520	18620	67.69	344.56	0	0
65689	11300	1605.93	392.94	12370	15510	14.74	109.26	0	0
73412	33500	2734.46	391.15	13790	17110	85.6	279.69	0	0
27562	24100	2266.76	386.01	7910	8520	16.56	197.85	0	0
66069	24800	2821.32	373.36	17770	15560	159.62	205.06	0	0
85236	14900	1482.08	368.92	8770	18890	32.83	136.18	0	0
59506	26800	1753.21	366.74	7710	14530	25.87	209.41	0	0
76719	19900	2111.2	354.68	2040	17420	21.5	163.7	0	0
67929	29800	2010.78	346.7	17950	15850	146.77	229.57	0	0
77050	30000	2128.77	342.05	18160	17400	15.26	254.72	0	0
25111	29200	2519.9	340.15	17200	7960	24.3	286.28	0	0
60049	21800	1910.78	340	3590	14490	151.93	187.48	0	0
73220	15300	1581.08	338.38	13840	16730	161.03	130.98	0	0
29287	24100	1862.5	335.26	12740	8860	162.65	229.77	0	0
84280	13700	1473.8	332.42	7790	18630	6.91	147.72	0	0
64314	22300	1842.5	332.42	13570	15220	164.29	219.13	0	0
43801	9400	1346.52	329.85	12190	11690	14.04	91.8	0	0
27932	18300	1513.8	328.02	14260	8720	52.43	171.22	0	0
19891	19700	1584.51	322.49	17240	6620	7.13	154.37	0	0
19072	21300	2197.06	320.16	12070	6370	165.53	210	0	0
21466	11500	1371.37	317.65	11910	7110	28.18	134.35	0	0
78888	33000	2114.63	313.21	3290	17580	106.7	247.15	0	0
21912	11500	1544.51	312.57	11340	7330	82.65	162.94	0	0
66714	18800	1578.65	311.45	11390	15820	47.6	200.27	0	0
26470	13200	1459.66	310.16	12850	8270	20.77	123.74	0	0
79308	19200	2026.35	308.06	18050	17910	54.25	204.04	0	0
84601	23800	2109.78	308.06	2910	18710	166.87	249.81	0	0
13911	12300	1467.94	305.94	13050	5040	168.69	131.05	0	0
40172	10900	1407.94	304.8	4160	10980	138.99	130.43	0	0
48741	14000	1385.51	304.8	4330	12730	48.99	114.33	0	0
40299	12100	1680.07	302.32	7230	11150	34.22	119	0	0
67339	16600	1825.93	300.17	9050	15950	60.02	211.32	0	0
64871	11200	1428.94	298.33	17010	15410	13.57	121.33	0	0
51220	11600	1173.38	298.33	16940	13120	39.56	135.69	0	0
67893	16700	1499.66	297.32	7730	15930	19.65	156.5	0	0
82672	17700	1206.52	294.28	6440	18250	170.22	154.16	0	0
19634	10400	1141.67	291.55	12950	6610	22.17	112.8	0	0
86682	9700	1175.81	290	10300	19110	43.6	99.48	0	0
72352	18200	2080.49	286.53	1870	16760	29.25	203.13	0	0
73682	19400	1630.37	286.01	15870	17010	53.53	183.46	0	0
22212	15600	977.82	282.84	16220	7090	98.13	150	0	0
71698	15600	1504.51	281.78	12300	16600	27.47	155.56	0	0
56125	9200	1232.38	281.6	12780	13840	6.12	116.66	0	0
14056	24300	2139.48	281.6	9970	5080	163.5	230	0	0
80528	25900	1527.94	276.59	10990	18130	77.47	218.54	0	0
9416	17300	1663.5	275.14	10340	3770	19.09	184.44	0	0
71094	19600	1966.35	274.59	5730	16600	79.51	232.81	0	0
62739	17000	1298.23	273.13	8120	15010	23.75	168.15	0	0
10008	9700	1241.67	272.95	12840	3960	8.43	107.92	0	0
68058	12900	1348.94	269.26	3870	15860	158.2	147.16	0	0
69138	15200	1894.21	269.26	11350	16020	148.67	187.85	0	0
81353	14500	969.53	268.33	3210	18240	63.43	131.44	0	0
50399	14900	1731.79	264.76	4560	12800	100.89	189.22	0	0
9118	8300	1129.95	264.2	16120	3710	29.48	115.13	0	0
74924	12300	1201.67	263.06	14230	17020	171.25	176.84	0	0
50653	9700	1187.52	262.49	10040	12950	17.74	125.62	0	0
9628	12100	1547.94	262.49	10830	3920	49.64	190.67	0	0
3679	10300	1246.52	261.73	16070	2010	43.45	144.58	0	0
47436	8300	1036.81	260.77	5380	12400	32.47	89.52	0	0
6440	9400	1020.24	260.77	9920	2810	175.6	108.71	0	0
19638	10200	1238.23	260.77	14760	6690	57.53	128.16	0	0
59577	14700	941.25	260.77	8890	14540	57.53	128.21	0	0
74588	10800	1110.95	260	8220	17050	22.62	122.79	0	0
47540	9700	890.54	259.62	8900	12370	15.64	100	0	0
40439	15400	1777.65	259.62	3930	11150	15.64	213.46	0	0
72268	13700	1799.07	259.42	11770	16530	117.55	213.63	0	0
64055	7300	1003.68	257.1	9500	15200	13.5	100	0	0
47565	14400	1949.78	257.1	17070	12330	166.5	182.93	0	0
2037	16000	1686.93	257.1	17870	1520	76.5	208.11	0	0
84241	19500	1483.09	256.32	13360	18730	69.44	200	0	0
51231	18800	1249.95	256.12	3830	13120	38.66	167.08	0	0
1407	12100	1278.23	254.95	17580	1080	168.69	140	0	0
7957	12300	1315.81	254.95	11480	3380	25.56	151.54	0	0
54925	13800	1174.39	252.98	17310	13580	161.57	140	0	0
42568	14000	1536.22	252.39	17230	11540	33.69	168.35	0	0
14053	14300	1278.23	252.39	9560	5160	33.69	161.04	0	0
77824	10900	1258.23	251.79	15070	17480	6.84	110	0	0
29642	13300	921.25	250.8	9550	8920	23.5	127.48	0	0
32505	18700	1077.82	250	9240	9550	36.87	188.76	0	0
25104	12100	1026.1	247.59	16560	7970	46.64	142.32	0	0
10432	11900	1249.95	247.39	17850	4110	14.04	130	0	0
55100	8500	1267.52	245.97	14520	13560	153.43	127.76	0	0
22587	13400	1522.08	245.97	7400	7190	153.43	194.5	0	0
66882	7900	849.53	245.15	5080	15700	11.77	89.27	0	0
85284	8000	898.82	244.13	6720	18810	34.99	89.75	0	0
10405	7200	858.82	243.52	9260	4220	70.82	111.85	0	0
41484	9200	1131.96	243.31	3880	11240	170.54	123.89	0	0
86490	11300	1006.1	242.07	4600	19070	51.71	125.59	0	0
81370	13100	1133.38	242.07	6580	18150	38.29	179.36	0	0
77614	7100	773.97	241.87	9090	17530	29.74	87.34	0	0
61221	9500	1334.8	241.87	2230	14620	97.13	138.26	0	0
13413	11300	1407.94	241.87	14980	4950	29.74	147.99	0	0
61211	13000	1136.81	241.87	17480	14820	60.26	156.96	0	0
44728	14300	903.68	241.66	6040	11910	24.44	134.35	0	0
81758	11900	912.96	240.83	7330	18260	48.37	129.7	0	0
19206	8600	991.96	240.42	7970	6360	106.93	107.33	0	0
73321	11200	1040.24	240.42	4690	16750	163.07	133.03	0	0
30027	10100	1097.82	238.54	7050	8880	146.98	141.42	0	0
23788	8800	1137.82	237.7	16550	7550	14.62	143.89	0	0
86733	9400	802.25	237.7	6940	19020	14.62	92.86	0	0
41004	15800	1388.94	237.7	15490	11260	22.25	176.4	0	0
74066	13800	1076.81	237.07	5050	16870	152.35	177.77	0	0
70287	8500	1226.52	236.01	700	16380	53.62	106.07	0	0
17367	9500	1042.67	236.01	11370	6010	53.62	122.45	0	0
62777	15500	1193.38	236.01	18700	15030	36.38	148.49	0	0
25053	5400	824.68	235.37	14840	7860	12.26	77.04	0	0
56742	10000	1139.24	234.31	4840	14010	50.19	168.53	0	0
10956	11700	1051.96	234.31	9080	4340	50.19	113.76	0	0
45123	13400	1066.1	234.09	7730	11900	19.98	136.93	0	0
58833	10700	986.1	233.24	3770	14400	59.04	142.36	0	0
67878	7700	943.68	232.59	1020	15820	154.54	125.7	0	0
78491	8800	951.96	232.59	8600	17630	25.46	95.84	0	0
832	9500	1127.52	232.59	17960	980	25.46	160.1	0	0
42598	10000	1241.67	232.59	10470	11480	25.46	123.05	0	0
7958	13900	1006.1	231.95	11770	3280	172.57	152.83	0	0
4668	10500	935.39	230.87	18110	2290	17.65	112.44	0	0
74371	11200	1000.24	230.87	1510	16930	175.03	117.68	0	0
76001	11200	1394.8	230.87	10290	17240	4.97	153.81	0	0
2525	10500	1405.51	230.22	12460	1620	34.38	151.5	0	0
812	13600	1332.38	230.22	13340	1060	55.62	147.6	0	0
76650	6900	1134.39	228.04	1380	17380	37.87	101.08	0	0
41177	7900	708.11	228.04	10730	11280	37.87	97.95	0	0
53706	8600	951.96	226.27	5930	13490	45	116.62	0	0
70845	5600	841.25	225.61	16690	16280	167.2	80	0	0
76768	5200	756.4	224.72	15750	17360	32.28	89.72	0	0
5306	6500	1068.53	224.72	16940	2570	57.72	98.15	0	0
9112	7600	816.4	224.72	15510	3660	20.85	85.79	0	0
62007	8000	691.54	224.72	6540	14870	32.28	82.51	0	0
62254	10900	877.82	224.72	18570	14930	32.28	118.14	0	0
76213	12600	1253.38	224.72	18830	17340	32.28	182.14	0	0
10055	6300	802.25	223.61	17880	3990	26.57	90.42	0	0
9359	7700	1050.95	223.61	14630	3680	169.7	121.04	0	0
35347	7900	895.39	222.04	15190	10000	144.16	113.23	0	0
52127	8600	858.82	222.04	8860	13120	172.23	96.17	0	0
85812	12000	1265.1	222.04	14920	18820	7.77	170	0	0
83198	6600	671.54	221.36	12330	18390	18.43	89.75	0	0
15883	9300	1221.67	220.23	17530	5450	140.53	138.7	0	0
67452	9700	974.39	220.23	4300	15870	39.47	115.26	0	0
84827	10100	951.96	220.23	16900	18780	50.53	124.07	0	0
66325	5800	824.68	218.4	14720	15600	15.95	99.54	0	0
81062	6700	838.82	218.4	9820	18020	15.95	94.85	0	0
63107	11400	1026.1	218.4	4310	14970	164.05	140	0	0
73462	11900	1161.67	218.4	5410	16940	74.05	157.14	0	0
74512	7200	830.54	216.33	4290	17020	33.69	82.61	0	0
70241	9300	1060.24	216.33	5400	16190	146.31	124.39	0	0
50122	10500	827.11	216.33	8380	12870	33.69	122.81	0	0
74972	7400	804.68	215.87	11480	16990	166.61	90	0	0
51054	7500	958.82	215.87	6200	12930	166.61	84.45	0	0
55048	7900	813.97	215.87	16270	13650	13.39	92.19	0	0
40228	10300	790.54	215.87	6170	10990	166.61	110	0	0
48495	6900	1000.24	215.41	5610	12550	21.8	103.41	0	0
54186	13700	995.39	214.71	14080	13410	152.24	149.54	0	0
85809	6600	790.54	214.01	13270	18930	52.59	86.08	0	0
37055	8500	1082.67	214.01	4590	10510	37.41	127.28	0	0
11181	8600	1209.95	214.01	13190	4390	52.59	143.98	0	0
43545	10100	748.11	214.01	7960	11700	37.41	102.09	0	0
67732	8200	887.11	213.78	10330	15840	10.78	86.16	0	0
43091	9600	770.54	213.78	11650	11550	10.78	89.16	0	0
20886	7800	844.68	212.6	11180	6920	41.19	124.9	0	0
4355	8500	901.25	212.6	16550	2190	41.19	113.14	0	0
83421	17900	1082.67	212.6	8070	18350	131.19	164.15	0	0
42091	4500	624.26	212.13	14680	11440	45	69.61	0	0
14669	5800	677.4	212.13	13920	5280	45	84.49	0	0
51929	6200	804.68	212.13	7290	13110	8.13	87.16	0	0
61872	5200	887.11	211.9	18530	14920	70.71	112.44	0	0
12632	8100	771.54	211.9	14690	4650	160.71	124.17	0	0
71048	9400	1125.1	211.9	12610	16380	160.71	139.65	0	0
70945	7700	897.82	210.95	11190	16410	31.43	118.19	0	0
64134	15300	1156.81	210.95	16940	15190	5.44	184.54	0	0
28250	6900	804.68	210.24	6790	8640	25.35	97.38	0	0
31191	7400	1076.81	210.24	7470	9140	154.65	123.01	0	0
42187	7400	1008.53	210.24	7210	11350	177.27	120	0	0
48335	7500	915.39	210.24	8220	12610	64.65	104.31	0	0
75724	9000	867.11	208.81	3990	17200	16.7	113.94	0	0
5794	6100	745.69	208.09	14950	2660	35.22	106.14	0	0
69568	6900	864.68	208.09	6200	16180	35.22	102.9	0	0
1479	7700	951.96	208.09	16280	1240	54.78	120	0	0
83335	5900	788.11	206.16	4310	18420	14.04	82.55	0	0
52539	6300	1031.96	206.16	4360	13350	75.96	102.76	0	0
34071	6500	659.83	206.16	9560	9870	39.09	99.51	0	0
69333	9400	1096.81	206.16	11720	16130	14.04	168.79	0	0
65863	10100	1011.96	205.91	13370	15440	119.05	124.47	0	0
79029	4800	699.83	205.18	4130	17740	43.03	68.83	0	0
30422	9500	1195.81	203.96	16470	8960	101.31	138.7	0	0
5350	12100	912.96	203.96	18210	2460	11.31	118.39	0	0
9590	4800	685.69	202.48	17720	3820	32.91	87.67	0	0
38816	9800	977.82	202.48	5570	10820	32.91	138.26	0	0
52837	11800	961.25	202.48	16220	13210	147.09	150.07	0	0
62554	6800	666.69	202.24	4960	14920	8.53	76.77	0	0
57399	8000	977.82	202.24	9870	13990	171.47	96.76	0	0
41570	13900	753.97	202.24	14890	11240	171.47	147.48	0	0
74968	10400	728.11	201	10130	16970	95.71	134.21	0	0
85970	11700	1110.95	201	15720	18880	174.29	162.63	0	0
40003	7700	669.12	200.25	13960	10980	177.14	95.88	0	0
58037	4100	645.69	200	17520	14170	36.87	63.94	0	0
77145	7000	997.82	200	8510	17450	36.87	124.94	0	0
46860	9800	841.25	200	4740	12260	36.87	134.19	0	0
44548	10900	951.96	200	5390	11890	36.87	136.11	0	0
71860	5900	731.54	199.25	6920	16520	17.53	100.65	0	0
27876	6300	1026.1	199.25	11420	8520	162.47	138.7	0	0
81183	6900	756.4	199.25	8870	18040	17.53	90	0	0
13772	9900	1113.38	199.25	11490	4970	162.47	132.87	0	0
3018	12500	1120.24	198.49	17050	1760	40.91	154.55	0	0
20394	4500	586.69	197.23	16740	6760	30.47	65.43	0	0
10179	7500	683.26	197.23	11690	4020	30.47	90.62	0	0
86306	8200	1099.24	197.23	3250	19000	30.47	150	0	0
85879	9200	946.1	196.98	18980	18950	66.04	120	0	0
6873	11800	1080.24	196.98	13530	2920	156.04	140	0	0
9097	6500	773.97	196.47	10320	3630	14.74	110	0	0
70783	6900	884.68	196.47	1090	16370	14.74	107.6	0	0
18925	7100	725.69	196.47	13240	6360	14.74	79.07	0	0
33798	7200	869.53	196.47	16350	9870	75.26	113.58	0	0
1567	4300	878.82	194.16	17180	1140	11.89	100	0	0
73906	4700	685.69	194.16	6530	16860	168.11	98.12	0	0
73156	5500	872.96	194.16	14460	16790	34.51	128.58	0	0
3368	7600	572.55	194.16	15490	1780	11.89	76.76	0	0
66879	7900	1193.38	194.16	4710	15700	11.89	117.53	0	0
56447	10900	798.82	194.16	1580	13910	34.51	140.26	0	0
42061	5100	725.69	193.13	4220	11300	158.75	110.18	0	0
16372	7100	765.69	193.13	13120	5580	158.75	88.79	0	0
1100	7300	790.54	193.13	16780	980	158.75	111.64	0	0
86605	3700	653.97	192.35	5140	18960	8.97	67.93	0	0
2608	4900	824.68	192.35	18120	1480	98.97	96.87	0	0
68550	4900	725.69	192.35	1220	15930	152.1	101.2	0	0
6625	5200	600.83	192.35	13220	2910	27.9	75.23	0	0
3269	5500	790.54	192.35	13020	1740	171.03	97.88	0	0
48228	7400	1119.24	192.35	3740	12580	62.1	118.68	0	0
19469	9400	677.4	192.35	10950	6520	8.97	112.45	0	0
56114	11700	909.53	192.35	7870	13830	8.97	147.66	0	0
14881	14100	971.96	192.35	17510	5300	27.9	150.5	0	0
21893	5400	963.68	192.09	15820	7160	51.34	125.32	0	0
35527	5800	720.83	192.09	7450	10160	38.66	80.06	0	0
28842	8400	1003.68	192.09	10530	8650	141.34	120.02	0	0
83954	10800	1167.52	192.09	12260	18450	141.34	149.63	0	0
22054	4900	729.12	191.05	8580	7190	42.88	76.66	0	0
77216	5000	645.69	191.05	6170	17370	6.01	83.83	0	0
52190	5800	750.54	191.05	5450	13120	6.01	88	0	0
14691	6900	620.83	191.05	10900	5200	6.01	98.42	0	0
22186	7700	733.97	191.05	9350	7090	96.01	128.99	0	0
53824	7800	993.38	191.05	1710	13350	132.88	129.78	0	0
50835	8600	810.54	191.05	11030	12890	173.99	99.06	0	0
86567	10400	691.54	191.05	11070	19030	47.12	113.51	0	0
78179	4400	725.69	190.26	8180	17510	176.99	98.74	0	0
37290	5400	564.26	189.74	12290	10470	18.43	71.43	0	0
71745	5700	714.97	189.74	10330	16470	161.57	86.37	0	0
57446	6300	649.12	189.74	5890	14030	18.43	110	0	0
67007	9200	776.4	189.74	5480	15660	161.57	109.15	0	0
28844	6600	725.69	188.68	11140	8800	57.99	102.63	0	0
69354	7400	975.39	188.68	18710	16140	32.01	129.7	0	0
78650	8000	1088.53	188.68	18180	17630	32.01	134.19	0	0
1265	6400	850.54	187.88	18390	1160	64.8	98.03	0	0
44859	8300	637.4	187.88	4400	11860	25.2	111.2	0	0
19233	4500	526.69	186.82	13730	6420	15.52	63.75	0	0
52281	5200	617.4	186.82	15530	13170	15.52	66.42	0	0
14022	5400	739.83	186.82	12740	5050	15.52	87.67	0	0
62081	6600	850.54	186.82	12720	14800	164.48	113.15	0	0
42814	7500	884.68	186.82	14370	11600	74.48	127.81	0	0
77355	8200	995.39	186.82	6490	17440	15.52	120	0	0
41388	5400	552.55	186.01	7590	11290	36.25	66.83	0	0
51778	6200	759.83	186.01	15000	13140	36.25	107.44	0	0
83761	7500	822.25	186.01	6220	18520	36.25	98.03	0	0
86675	8100	592.55	186.01	9300	19020	36.25	101.21	0	0
2378	10400	929.53	186.01	14440	1400	126.25	140	0	0
30784	3900	669.12	184.39	15910	9040	130.6	77.78	0	0
54604	5600	836.4	184.39	9480	13540	12.53	88.59	0	0
57198	5600	713.97	184.39	6710	14010	12.53	102.63	0	0
63944	5600	685.69	184.39	12170	15130	12.53	80.04	0	0
404	6000	561.84	184.39	15570	780	12.53	75.83	0	0
31596	6100	663.26	184.39	13340	9290	12.53	90	0	0
703	6700	924.68	184.39	18360	850	167.47	109.38	0	0
8748	7400	969.53	184.39	16680	3600	49.4	131.73	0	0
20210	8300	1046.1	184.39	7570	6690	12.53	120.61	0	0
39720	8700	606.69	184.39	7660	11010	49.4	123.04	0	0
33559	10600	783.26	184.39	17570	9630	102.53	139.71	0	0
10203	6300	776.4	183.85	12890	4020	22.38	118.83	0	0
22720	7000	560.83	183.85	8250	7300	22.38	84.14	0	0
2833	8100	782.25	183.85	13590	1590	157.62	110.99	0	0
55447	4900	697.4	183.58	14360	13780	60.64	91.07	0	0
30262	6300	867.11	183.58	10850	9040	29.36	90.66	0	0
49527	6500	836.4	183.58	15610	12700	150.64	122.14	0	0
59077	5800	819.83	182.48	7740	14420	80.54	103.98	0	0
65470	8400	966.1	182.48	13970	15360	99.46	153.8	0	0
1814	3900	671.54	181.11	17140	1250	6.34	69.62	0	0
14104	5000	768.11	181.11	12300	5050	173.66	84.38	0	0
33295	3100	631.54	180.28	17590	9640	19.44	70	0	0
64775	5600	669.12	180.28	7490	15330	19.44	88.18	0	0
12654	5800	744.68	180.28	9550	4670	176.82	94.9	0	0
52302	5900	592.55	180.28	4930	13220	33.69	88.89	0	0
18455	6300	962.67	180.28	12110	6270	33.69	125.56	0	0
73240	7000	813.97	180.28	18320	16770	19.44	116.29	0	0
20545	7200	646.69	180.28	11080	6760	176.82	92.28	0	0
53488	7400	986.1	180.28	1550	13340	146.31	126.04	0	0
76112	7700	719.83	180.28	6790	17260	33.69	96.95	0	0
44199	9900	679.83	180.28	11470	11720	176.82	129.73	0	0
73012	10300	1076.81	180.28	9850	16780	33.69	145.33	0	0
4166	4000	635.98	178.89	11380	2060	26.57	71.53	0	0
1448	5300	818.82	178.89	15260	1220	63.43	105.66	0	0
70275	5300	759.83	178.89	16630	16210	153.43	108.15	0	0
47810	5500	558.41	178.89	7290	12430	26.57	86.09	0	0
75129	5700	590.12	178.89	2890	17090	26.57	91.14	0	0
4480	5900	669.12	178.89	14650	2180	26.57	91.92	0	0
83989	6800	788.11	178.89	6630	18580	26.57	117.66	0	0
27588	7900	816.4	178.89	14650	8480	26.57	110.7	0	0
30671	8600	714.97	178.89	7860	9100	26.57	110	0	0
20192	4900	552.55	178.04	13660	6750	38.16	70.71	0	0
74981	4900	915.39	178.04	15190	16980	141.84	94.87	0	0
2055	5600	770.54	178.04	12060	1280	141.84	107.37	0	0
51878	5600	683.26	178.04	9740	13170	38.16	87.17	0	0
70409	5900	776.4	178.04	2590	16350	51.84	110.02	0	0
69441	8200	688.11	178.04	7460	16150	38.16	110.51	0	0
79833	8500	730.54	178.04	4740	17850	38.16	103.16	0	0
9593	5600	770.54	177.2	9380	3780	16.39	92.07	0	0
2583	6800	951.96	177.2	17630	1470	106.39	118.05	0	0
73692	7200	991.96	177.2	1250	16850	16.39	140.68	0	0
54192	8700	708.11	177.2	16050	13400	106.39	130	0	0
61707	9400	949.53	177.2	10530	14700	106.39	138.68	0	0
9296	5100	824.68	176.92	17020	3750	42.71	98.62	0	0
48471	5600	798.82	176.92	14580	12570	42.71	104.95	0	0
42667	6100	515.98	176.92	15920	11510	42.71	83.48	0	0
70406	6500	830.54	176.92	1850	16340	47.29	125.7	0	0
59847	8000	863.68	176.92	4230	14510	42.71	127.15	0	0
57852	9600	887.11	176.92	11650	14150	42.71	135.61	0	0
17126	4900	693.97	174.93	8320	5840	30.96	78.67	0	0
57056	5900	589.12	174.93	15560	13980	30.96	80.52	0	0
71142	6400	781.25	174.93	3040	16470	30.96	105.16	0	0
13524	7900	581.84	174.93	11410	5000	59.04	116.34	0	0
45812	4100	580.83	174.64	16910	12100	76.76	66.45	0	0
3244	4300	544.26	174.64	14930	1740	13.24	75.2	0	0
22586	4800	713.97	174.64	7360	7190	103.24	90	0	0
47833	4800	586.69	174.64	16740	12380	13.24	66.77	0	0
30683	6000	600.83	174.64	10470	9110	13.24	96.24	0	0
27297	6100	654.97	174.64	7840	8400	13.24	84.91	0	0
7137	6500	754.97	174.64	11990	3070	23.63	88.46	0	0
81165	7200	547.7	174.64	3970	18070	23.63	91.73	0	0
83846	7500	1088.53	174.64	1250	18590	66.37	138.82	0	0
63763	10800	937.82	174.64	8590	15080	166.76	160	0	0
29160	6400	830.54	172.63	6580	8740	169.99	115.06	0	0
63531	6600	649.12	172.63	5950	15070	10.01	90	0	0
72246	6700	941.25	172.63	1730	16610	10.01	116.44	0	0
60357	8200	784.68	172.63	5490	14530	10.01	110	0	0
2132	4600	685.69	172.05	11040	1420	35.54	95.37	0	0
389	4900	558.41	172.05	18100	810	35.54	92.46	0	0
69112	4900	756.4	172.05	3400	16090	35.54	80.57	0	0
45958	5200	541.84	172.05	11030	12080	35.54	80.57	0	0
71790	5400	659.83	172.05	3060	16590	54.46	98.54	0	0
16745	5500	550.12	172.05	16610	5640	125.54	90.68	0	0
44257	5700	988.53	172.05	10230	11780	35.54	115.07	0	0
68847	5700	580.83	172.05	10640	16080	54.46	83.87	0	0
37654	6400	570.12	172.05	13230	10570	35.54	93.93	0	0
39583	6400	909.53	172.05	16830	10980	54.46	130.18	0	0
80449	4300	784.68	171.17	3010	17880	173.29	90	0	0
39078	4800	515.98	171.17	9180	10810	6.71	60.64	0	0
43015	5100	665.69	171.17	6580	11500	6.71	71.81	0	0
78990	5600	756.4	171.17	14140	17670	6.71	92.19	0	0
71184	7200	812.96	171.17	17180	16510	83.29	120	0	0
75579	7700	699.83	171.17	16360	17100	173.29	103.63	0	0
41439	8400	671.54	171.17	6960	11220	173.29	110	0	0
53953	4600	759.83	170.88	17410	13520	69.44	95.9	0	0
86521	4600	623.26	170.88	15510	18960	20.56	80	0	0
17989	5300	572.55	170.88	10600	6100	20.56	84.13	0	0
49772	5600	637.4	170.88	4500	12760	20.56	80.53	0	0
75944	5600	728.11	170.88	9900	17120	110.56	101.29	0	0
5469	5700	821.25	170.88	15420	2450	159.44	126.92	0	0
75728	5700	649.12	170.88	5530	17110	159.44	80.61	0	0
52194	5900	682.25	170.88	6780	13180	20.56	91.92	0	0
41487	6600	1016.81	170.88	4280	11250	159.44	135.23	0	0
23590	3800	504.26	170.29	15480	7530	40.24	61.07	0	0
74963	4900	649.12	170.29	7990	17100	40.24	77.78	0	0
33974	5300	566.69	170.29	8910	9840	40.24	89.11	0	0
73543	5500	600.83	170.29	10440	16870	49.76	83.27	0	0
80340	5900	569.12	170.29	7650	17960	49.76	89.47	0	0
38837	6000	578.41	170.29	12380	10830	49.76	84.85	0	0
46708	6300	645.69	170.29	6850	12230	40.24	105.59	0	0
13831	6400	849.53	170.29	16140	4980	176.63	105.17	0	0
1183	6800	538.41	170.29	13590	1080	40.24	99.87	0	0
47823	7000	665.69	170.29	13870	12420	176.63	133.8	0	0
35036	7200	680.83	170.29	11620	9940	139.76	103.11	0	0
49667	8500	828.11	170.29	8330	12790	40.24	120	0	0
19353	3500	586.69	170	9080	6480	28.07	85.27	0	0
41431	4400	699.83	170	5870	11290	28.07	113.14	0	0
49336	5200	665.69	170	6510	12700	28.07	85.75	0	0
28331	5600	802.25	170	14890	8690	61.93	116.44	0	0
77065	7400	566.69	170	3440	17390	28.07	93.93	0	0
52275	4400	459.41	169.71	14150	13220	45	73.14	0	0
19144	5800	671.54	169.71	12550	6460	45	103.16	0	0
7808	3800	614.97	167.63	16850	3180	162.65	80	0	0
66054	4200	467.7	167.63	11290	15630	72.65	78.95	0	0
70514	4200	507.7	167.63	18240	16230	162.65	74.53	0	0
86983	4300	577.4	167.63	13800	19000	162.65	94	0	0
779	5400	858.82	167.63	18220	830	107.35	110	0	0
15321	6500	819.83	167.63	13150	5390	17.35	127.78	0	0
48603	8200	708.11	167.63	8820	12630	72.65	119.59	0	0
28817	9700	862.25	167.63	6360	8750	17.35	137.72	0	0
81824	4400	419.41	166.43	8280	18170	32.74	69.73	0	0
58319	4600	757.4	166.43	12710	14240	57.26	101.81	0	0
59872	4700	581.84	166.43	13460	14480	32.74	90.17	0	0
35315	4800	546.69	166.43	5550	10140	57.26	89.16	0	0
42017	5300	768.11	166.43	6140	11390	32.74	110	0	0
46750	5600	886.1	166.43	5070	12150	147.26	116.39	0	0
85101	6000	713.97	166.43	5870	18650	122.74	130	0	0
33875	3600	643.26	165.53	6260	9780	25.02	74.41	0	0
80541	3700	708.11	165.53	17870	17960	25.02	80.06	0	0
58053	4500	554.97	165.53	5990	14160	25.02	76.62	0	0
59792	4600	578.41	165.53	3940	14440	25.02	71.03	0	0
7794	5000	598.41	165.53	14480	3260	25.02	84.85	0	0
14540	5600	637.4	165.53	16370	5200	25.02	96.88	0	0
70175	7100	792.96	165.53	3250	16290	25.02	120	0	0
60212	9500	818.82	165.53	10170	14440	115.02	138.96	0	0
23526	4500	717.4	164.92	9640	7450	14.04	90	0	0
41323	4600	646.69	164.92	7830	11240	14.04	90.62	0	0
36590	5300	541.84	164.92	11540	10280	165.96	83.74	0	0
43843	5600	708.11	164.92	9500	11670	14.04	90	0	0
69506	7500	552.55	164.92	9930	16130	14.04	96.82	0	0
20843	9000	592.55	164.92	8980	6830	14.04	98.08	0	0
50517	9000	725.69	164.92	5330	12890	14.04	111.83	0	0
38766	4200	614.97	164.01	6300	10790	37.57	73.8	0	0
31817	5300	665.69	164.01	6070	9390	52.43	97.52	0	0
75673	5300	719.83	164.01	10750	17210	52.43	102.9	0	0
69445	5400	521.84	164.01	10500	16170	52.43	82.54	0	0
8091	6300	923.68	164.01	10340	3390	37.57	126.59	0	0
15490	6400	818.82	164.01	17570	5370	142.43	131.33	0	0
76729	6500	507.7	164.01	5880	17340	37.57	83.56	0	0
73319	6600	830.54	164.01	4200	16730	127.57	120	0	0
59712	7900	654.97	164.01	13120	14440	37.57	115.42	0	0
70974	4100	552.55	162.79	3600	16420	42.51	88.56	0	0
76439	4100	657.4	162.79	4880	17240	10.62	77.06	0	0
75358	4300	728.11	162.79	12680	17080	169.38	86.72	0	0
7147	4400	663.26	162.79	15290	3030	10.62	70	0	0
42889	4600	679.83	162.79	3980	11440	100.62	90	0	0
60023	4600	475.98	162.79	13860	14520	47.49	85.06	0	0
19667	4700	838.82	162.79	13240	6580	10.62	125.29	0	0
49009	4700	693.97	162.79	6670	12610	10.62	94.61	0	0
87219	4900	776.4	162.79	17160	19060	10.62	88.46	0	0
33365	5100	782.25	162.79	13490	9670	10.62	94.9	0	0
70734	5700	685.69	162.79	18710	16380	42.51	118.94	0	0
48256	6200	544.26	162.79	11370	12450	10.62	76.97	0	0
3334	6400	475.98	162.79	15980	1830	47.49	98.42	0	0
71268	6500	697.4	162.79	5860	16480	47.49	109.07	0	0
70007	7000	745.69	162.79	2990	16220	10.62	110	0	0
80511	8100	706.69	162.79	6260	17860	132.51	136.04	0	0
62871	8300	703.26	162.79	9010	14900	100.62	136.82	0	0
4121	8700	798.82	162.79	14950	1980	132.51	133.56	0	0
3497	8900	603.26	162.79	12780	1830	10.62	100	0	0
86500	3600	574.97	161.55	8600	18960	21.8	71.57	0	0
52265	4300	490.12	161.55	10940	13110	158.2	72.25	0	0
16023	4400	609.12	161.55	8290	5530	21.8	81.37	0	0
12809	4600	711.54	161.55	13490	4720	21.8	85.15	0	0
32112	6300	926.1	161.55	9930	9360	158.2	118.05	0	0
51989	7000	665.69	161.55	7470	13140	21.8	126.14	0	0
2477	3100	583.26	161.25	11940	1440	119.74	67.11	0	0
61283	4500	649.12	161.25	3990	14630	119.74	88.08	0	0
54598	4800	544.26	161.25	7450	13560	29.74	72.75	0	0
39161	4900	697.4	161.25	14980	10850	29.74	90	0	0
56428	5100	791.54	161.25	14070	13770	97.13	122.94	0	0
33921	5200	847.11	161.25	7280	9800	29.74	93.67	0	0
83435	5200	756.4	161.25	16670	18450	29.74	110	0	0
31369	5300	709.12	161.25	15490	9260	29.74	89.35	0	0
77857	5300	699.83	161.25	3670	17510	29.74	96.65	0	0
69788	5400	638.41	161.25	9250	16160	7.13	78.11	0	0
8800	5600	844.68	161.25	13800	3620	60.26	122.65	0	0
51766	5700	649.12	161.25	11280	13160	60.26	96.95	0	0
19818	6200	567.7	161.25	8750	6600	29.74	84.4	0	0
26338	6200	769.12	161.25	13250	8230	60.26	104.75	0	0
85273	6700	731.54	161.25	2700	18830	82.87	105.92	0	0
40355	7700	685.69	161.25	9440	11090	29.74	108.29	0	0
18783	8000	762.25	161.25	14910	6350	29.74	112.98	0	0
45481	8500	606.69	161.25	14220	11880	150.26	120.21	0	0
73904	5400	827.11	160.31	6080	16870	176.42	104.14	0	0
46601	3100	421.84	158.11	6450	12150	18.43	58.21	0	0
17923	3300	554.97	158.11	11920	6020	161.57	76.44	0	0
42665	3600	564.26	158.11	15460	11460	18.43	81.56	0	0
65997	3600	388.7	158.11	7430	15510	18.43	60	0	0
42958	3700	465.27	158.11	6840	11520	18.43	69.63	0	0
47755	3700	634.97	158.11	7190	12440	55.3	71.52	0	0
57514	4000	538.41	158.11	9410	14050	34.7	72.02	0	0
71455	4000	589.12	158.11	7710	16460	18.43	70	0	0
44260	4200	541.84	158.11	10580	11760	34.7	71.43	0	0
12109	4400	673.97	158.11	8980	4540	18.43	89.36	0	0
65056	4700	671.54	158.11	9090	15360	18.43	93.96	0	0
31680	4900	569.12	158.11	7910	9330	34.7	80.81	0	0
47831	4900	584.26	158.11	15820	12420	18.43	85.06	0	0
84308	4900	465.27	158.11	16760	18630	55.3	82.25	0	0
57664	5000	586.69	158.11	10570	14070	18.43	84.45	0	0
48136	5100	586.69	158.11	9440	12450	18.43	100	0	0
6615	5700	644.26	158.11	17320	2940	55.3	92.35	0	0
48440	5700	544.26	158.11	6230	12500	18.43	90	0	0
65830	6000	705.69	158.11	2850	15580	71.57	118.41	0	0
17041	6100	560.83	158.11	14500	5820	18.43	93.14	0	0
75687	6300	574.97	158.11	12980	17170	34.7	100	0	0
72251	6500	549.12	158.11	2770	16620	34.7	94.94	0	0
66968	6900	504.26	158.11	10390	15760	55.3	103.5	0	0
84724	7400	722.25	158.11	780	18630	161.57	125.57	0	0
15766	3100	560.83	156.52	8870	5500	26.57	75.64	0	0
46265	3100	538.41	156.52	15050	12080	26.57	75.23	0	0
78331	3900	589.12	156.52	12020	17580	26.57	84.22	0	0
46104	4100	580.83	156.52	16270	12120	63.43	78.64	0	0
82925	4100	461.84	156.52	7280	18330	26.57	64.28	0	0
63477	4200	679.83	156.52	7940	15080	26.57	99.41	0	0
5161	4600	767.11	156.52	15380	2410	26.57	100	0	0
39387	4700	558.41	156.52	6950	10890	26.57	75.94	0	0
54381	4800	558.41	156.52	9960	13580	63.43	90	0	0
18410	5100	745.69	156.52	8520	6210	26.57	97.54	0	0
58297	5100	606.69	156.52	6400	14210	26.57	106.15	0	0
31983	5500	659.83	156.52	15720	9360	26.57	96.06	0	0
2285	6300	708.11	156.52	12030	1500	26.57	110.75	0	0
87192	6300	532.55	156.52	9880	19100	26.57	98.99	0	0
21984	7200	572.55	156.52	12180	7180	63.43	112.5	0	0
70047	2100	359.41	156.2	16890	16260	50.19	48.03	0	0
69596	2600	484.26	156.2	16810	16180	50.19	56.57	0	0
67404	2900	470.12	156.2	10980	15800	39.81	61.12	0	0
30650	3400	572.55	156.2	14750	9110	39.81	77.78	0	0
50165	3500	594.97	156.2	3970	12890	50.19	70.71	0	0
44249	3600	649.12	156.2	7970	11780	39.81	81.28	0	0
28318	4100	645.69	156.2	10350	8540	129.81	106.33	0	0
53032	4300	600.83	156.2	15850	13220	129.81	95.36	0	0
4413	4400	554.97	156.2	17030	2160	39.81	85.03	0	0
62240	4500	535.98	156.2	13190	14910	50.19	80.06	0	0
5533	4700	697.4	156.2	17390	2460	140.19	114.76	0	0
54334	5100	490.12	156.2	11600	13530	39.81	87.35	0	0
25678	6500	524.26	156.2	15700	8030	39.81	88.59	0	0
16927	7300	603.26	156.2	13370	5720	140.19	120	0	0
55502	8000	781.25	156.2	9900	13650	140.19	134.82	0	0
74535	8200	552.55	156.2	8860	17020	50.19	110.99	0	0
21883	5000	550.12	155.56	13110	7120	45	83.87	0	0
49308	3300	447.7	155.24	14380	12660	14.93	66.26	0	0
44316	3700	479.41	155.24	10770	11730	14.93	68.79	0	0
67095	3900	498.41	155.24	9400	15720	14.93	67.76	0	0
19156	4000	617.4	155.24	16140	6430	14.93	77.55	0	0
9704	4100	638.41	155.24	17000	3740	104.93	84.14	0	0
49219	4300	612.55	155.24	7860	12630	14.93	90	0	0
53345	4600	600.83	155.24	13590	13350	14.93	86.81	0	0
35997	4900	708.11	155.24	10810	10170	14.93	82.24	0	0
84981	5600	535.98	155.24	5440	18640	165.07	80	0	0
84958	6100	677.4	155.24	15230	18630	165.07	91.14	0	0
826	6200	753.97	155.24	17300	950	14.93	110.66	0	0
10002	7200	546.69	155.24	10300	3930	14.93	80	0	0
37072	3100	453.55	152.97	10540	10400	11.31	58.02	0	0
13330	3200	445.27	152.97	12400	4840	11.31	56.94	0	0
80294	3300	448.7	152.97	9320	17900	11.31	74.58	0	0
68131	3500	520.83	152.97	5120	15850	168.69	67.43	0	0
22171	3700	504.26	152.97	16060	7090	168.69	70	0	0
788	4000	756.4	152.97	16010	840	101.31	97.03	0	0
10647	4000	566.69	152.97	11590	4060	168.69	80	0	0
45642	4000	677.4	152.97	9550	11950	168.69	87.37	0	0
69649	4400	770.54	152.97	15960	16070	101.31	99.79	0	0
69612	5400	671.54	152.97	1840	16150	11.31	93.96	0	0
84165	6100	624.26	152.97	5920	18520	168.69	104.05	0	0
4876	6300	518.41	152.97	10910	2330	11.31	106.15	0	0
83111	6800	600.83	152.97	1050	18370	11.31	107.34	0	0
45026	6900	719.83	152.97	11960	11840	11.31	118.39	0	0
4636	7500	867.11	152.97	14500	2240	11.31	132.06	0	0
59242	8500	798.82	152.97	1870	14330	168.69	125.04	0	0
29904	2700	441.84	152.64	13070	8940	31.61	58.17	0	0
75773	2700	493.55	152.64	16850	17230	58.39	70.71	0	0
74209	3000	461.84	152.64	11390	16950	31.61	78.94	0	0
47949	3700	458.41	152.64	4550	12430	31.61	82.06	0	0
34444	3900	724.68	152.64	5180	9830	148.39	125.12	0	0
52036	4100	564.26	152.64	17630	13140	31.61	99.95	0	0
63116	4100	609.12	152.64	6330	15030	31.61	75.23	0	0
25155	4200	614.97	152.64	8240	7890	31.61	77.78	0	0
86972	4200	445.27	152.64	11420	19050	31.61	84.39	0	0
70550	4600	566.69	152.64	13190	16360	58.39	96.24	0	0
58328	5100	689.12	152.64	14990	14180	31.61	110	0	0
13345	5700	535.98	152.64	15430	4910	31.61	102.88	0	0
85341	6400	643.26	152.64	6510	18730	148.39	105.92	0	0
63675	6800	722.25	152.64	14770	15160	58.39	111.26	0	0
49496	6900	634.97	152.64	6760	12740	31.61	102.88	0	0
25491	7400	520.83	152.64	8330	8020	58.39	107.39	0	0
76551	9800	572.55	152.64	14800	17340	58.39	121.75	0	0
8881	2200	447.7	152.32	16110	3560	23.2	53.6	0	0
14565	2400	510.12	152.32	11510	5210	23.2	70.97	0	0
68363	3100	569.12	152.32	4200	15930	23.2	71.57	0	0
51203	3200	564.26	152.32	12660	13010	23.2	74.08	0	0
47145	3500	538.41	152.32	2660	12330	66.8	66.92	0	0
7250	3800	532.55	152.32	11200	3100	23.2	79.68	0	0
48712	3800	524.26	152.32	10240	12500	156.8	67.11	0	0
50590	3800	663.26	152.32	11470	12970	66.8	106.07	0	0
7467	4100	533.55	152.32	12060	3160	23.2	72.58	0	0
74650	4100	592.55	152.32	6670	16990	23.2	72.25	0	0
38978	4400	629.12	152.32	5920	10790	23.2	94.38	0	0
5961	4800	586.69	152.32	16270	2680	23.2	80	0	0
61107	4800	515.98	152.32	6740	14620	156.8	83.68	0	0
84773	5800	693.97	152.32	15930	18590	156.8	80	0	0
86717	6100	733.97	152.32	1480	19000	23.2	122.1	0	0
82851	6500	625.69	152.32	4790	18330	23.2	97.62	0	0
76269	6600	711.54	152.32	17570	17270	23.2	102.02	0	0
72516	6800	691.54	152.32	15950	16690	23.2	124.35	0	0
82582	4400	540.83	151.33	15410	18210	172.41	80	0	0
31298	4700	475.98	151.33	7950	9210	7.59	76.62	0	0
55658	4700	560.83	151.33	17970	13690	172.41	80	0	0
905	5100	603.26	151.33	11100	940	7.59	104.75	0	0
81191	5500	591.54	151.33	11260	18050	172.41	105.23	0	0
62242	5700	569.12	151.33	13930	14860	7.59	93.3	0	0
71953	5900	677.4	151.33	17370	16540	7.59	104.16	0	0
45597	6100	524.26	151.33	14850	11950	7.59	90	0	0
61042	6100	470.12	151.33	7110	14610	7.59	85.75	0	0
72994	5500	693.97	150.33	2590	16720	176.19	88.59	0	0
29541	3200	464.26	150	8670	8880	36.87	61.07	0	0
47935	3800	645.69	150	15730	12440	36.87	105.92	0	0
68974	3900	534.97	150	17410	16080	53.13	87.28	0	0
48782	4200	697.4	150	17370	12510	143.13	86.81	0	0
52185	4300	495.98	150	4830	13200	36.87	74.55	0	0
8074	4400	589.12	150	13820	3400	53.13	93.93	0	0
23429	4800	554.97	150	11540	7490	36.87	83.3	0	0
60576	5800	524.26	150	5040	14600	36.87	83.27	0	0
2672	5900	586.69	150	10240	1630	36.87	106.33	0	0
16603	5900	614.97	150	10250	5630	143.13	94.01	0	0
15797	6400	634.97	150	16690	5500	36.87	98.03	0	0
74910	6600	580.83	150	10190	17060	36.87	113.14	0	0
10604	6900	560.83	150	10360	4140	36.87	100	0	0
7705	7400	538.41	150	12880	3250	36.87	118.35	0	0
15322	2600	427.7	148.66	13370	5430	70.35	52.08	0	0
33917	2600	348.7	148.66	5960	9710	132.27	52.73	0	0
51035	2900	504.26	148.66	16860	13020	47.73	70.71	0	0
44363	3300	510.12	148.66	6320	11740	19.65	68.71	0	0
41741	3400	495.98	148.66	12860	11330	42.27	74.48	0	0
50438	3500	467.7	148.66	14820	12850	19.65	60	0	0
85445	3600	447.7	148.66	13960	18790	42.27	80.52	0	0
40745	3800	451.13	148.66	6470	11110	19.65	71.57	0	0
69626	3900	558.41	148.66	4040	16140	19.65	70	0	0
36732	4300	464.26	148.66	7430	10360	19.65	75.15	0	0
3922	4400	685.69	148.66	14750	1980	19.65	98.99	0	0
6941	4400	623.26	148.66	13160	3030	47.73	97.74	0	0
55976	4400	629.12	148.66	1780	13810	42.27	93.93	0	0
33109	4600	447.7	148.66	17760	9620	19.65	74.21	0	0
53750	4600	589.12	148.66	17660	13450	47.73	76.15	0	0
38714	4700	484.26	148.66	8130	10770	19.65	90	0	0
45038	4700	538.41	148.66	15010	11930	70.35	88.79	0	0
57936	4800	617.4	148.66	5660	14110	19.65	102.88	0	0
36083	5100	790.54	148.66	5800	10260	47.73	118.85	0	0
77549	5100	555.98	148.66	10480	17430	19.65	85.42	0	0
59083	5200	564.26	148.66	8410	14300	19.65	70	0	0
73571	5200	796.4	148.66	16950	16880	70.35	109.89	0	0
79835	5300	592.55	148.66	5130	17810	19.65	100	0	0
17859	5400	574.97	148.66	17150	6040	19.65	90	0	0
30065	5700	584.26	148.66	17030	8980	42.27	88.59	0	0
28740	6000	734.97	148.66	11300	8740	42.27	117.82	0	0
2259	6300	802.25	148.66	10900	1410	160.35	122.28	0	0
72685	6300	660.83	148.66	12450	16700	42.27	117.04	0	0
84844	6800	651.54	148.66	3650	18670	19.65	100	0	0
34410	2400	425.27	147.65	7970	9890	28.3	49.23	0	0
73917	2800	475.98	147.65	11290	16890	28.3	77.78	0	0
1940	3900	416.98	147.65	13500	1310	28.3	66.27	0	0
22386	3900	447.7	147.65	8430	7230	28.3	70.71	0	0
84719	4200	663.26	147.65	17430	18640	28.3	98.03	0	0
9391	5100	541.84	147.65	13950	3730	28.3	90	0	0
4021	5200	455.98	147.65	11800	2010	28.3	75.47	0	0
8670	5300	697.4	147.65	9270	3570	61.7	118.85	0	0
8435	5500	550.12	147.65	11870	3470	28.3	87.16	0	0
35317	5500	411.13	147.65	6870	10080	28.3	80	0	0
53210	5500	617.4	147.65	10120	13340	28.3	100.3	0	0
65260	5600	614.97	147.65	2930	15410	28.3	87.93	0	0
7133	2100	447.7	145.6	10850	3060	15.95	64.17	0	0
82246	3100	510.12	145.6	7840	18150	105.95	67.43	0	0
7668	3600	544.26	145.6	11560	3220	15.95	85.46	0	0
60754	4300	722.25	145.6	6270	14680	74.05	98.16	0	0
65717	4300	742.25	145.6	4380	15550	74.05	100	0	0
78577	4500	385.27	145.6	13930	17580	15.95	63.08	0	0
24441	5100	461.84	145.6	12470	7670	15.95	82.33	0	0
53663	5100	546.69	145.6	12760	13390	15.95	90	0	0
6490	5200	399.41	145.6	13760	2840	15.95	80	0	0
26365	5300	778.82	145.6	17330	8090	105.95	118.18	0	0
72913	5800	623.26	145.6	17100	16720	15.95	108.29	0	0
82296	6100	689.12	145.6	2440	18230	15.95	90	0	0
50934	7500	770.54	145.6	5180	13030	74.05	129.73	0	0
17235	2400	524.26	144.22	13460	5900	56.31	63.64	0	0
65787	2400	427.7	144.22	4420	15510	33.69	70.71	0	0
65325	3200	481.84	144.22	4730	15460	56.31	92.31	0	0
65625	3200	518.41	144.22	7840	15480	33.69	70.71	0	0
10158	3300	439.41	144.22	15880	3990	33.69	63.46	0	0
8047	3400	651.54	144.22	16370	3340	33.69	70.71	0	0
49925	3400	629.12	144.22	14970	12810	33.69	77.18	0	0
60396	3400	546.69	144.22	16050	14550	33.69	70.14	0	0
12182	3500	546.69	144.22	16670	4610	33.69	100.4	0	0
53641	3500	629.12	144.22	7010	13440	56.31	90	0	0
68422	3500	586.69	144.22	6810	15990	33.69	76.04	0	0
64990	3700	419.41	144.22	4150	15380	33.69	71.57	0	0
78244	4100	464.26	144.22	4670	17580	33.69	91.77	0	0
65134	4400	609.12	144.22	17580	15380	33.69	80	0	0
37942	4500	714.97	144.22	14090	10550	146.31	80.57	0	0
2232	4600	569.12	144.22	18290	1340	146.31	92.11	0	0
78076	4700	521.84	144.22	11780	17550	33.69	87.93	0	0
66485	4800	861.25	144.22	10960	15570	146.31	120.21	0	0
87079	4800	671.54	144.22	8930	19100	56.31	87.61	0	0
40771	4900	600.83	144.22	15850	11140	33.69	98.08	0	0
67957	5200	445.27	144.22	8130	15880	33.69	80	0	0
33388	5300	487.7	144.22	6320	9680	33.69	85.42	0	0
29931	5700	824.68	144.22	6920	8900	146.31	110.73	0	0
28852	6200	470.12	144.22	14530	8730	33.69	86.58	0	0
32485	6700	685.69	144.22	4650	9530	56.31	110.99	0	0
501	2800	481.84	143.18	17220	810	24.78	60	0	0
75531	2800	419.41	143.18	3570	17090	12.09	50	0	0
37083	3300	518.41	143.18	12990	10440	24.78	76.06	0	0
35292	3700	512.55	143.18	14760	10000	155.22	80	0	0
53449	3700	431.13	143.18	7780	13300	167.91	73.99	0	0
57062	3800	498.41	143.18	18060	13880	155.22	78.56	0	0
73188	3800	501.84	143.18	5160	16770	24.78	76.96	0	0
46197	4100	530.12	143.18	14250	12060	24.78	74.58	0	0
46754	4100	643.26	143.18	6030	12210	24.78	98.42	0	0
9274	4400	473.55	143.18	11660	3700	24.78	89.03	0	0
63640	4400	478.41	143.18	3380	15100	12.09	66.99	0	0
2324	4700	481.84	143.18	16180	1450	12.09	72.57	0	0
86572	4700	475.98	143.18	12040	18950	24.78	84.92	0	0
35405	4800	623.26	143.18	16220	10100	24.78	100	0	0
44962	4800	532.55	143.18	13420	11880	24.78	93.95	0	0
49272	4800	427.7	143.18	4540	12670	24.78	85.5	0	0
59911	4800	484.26	143.18	9460	14460	24.78	84.85	0	0
60984	4800	532.55	143.18	9280	14660	24.78	80	0	0
32809	4900	475.98	143.18	16660	9530	24.78	71.57	0	0
28129	5300	521.84	143.18	13810	8560	167.91	96.21	0	0
60696	5800	512.55	143.18	6420	14620	24.78	91.07	0	0
76196	5800	657.4	143.18	14460	17210	167.91	122.94	0	0
3597	6400	555.98	143.18	12460	1930	65.22	98.03	0	0
75027	7200	535.98	143.18	10910	17040	155.22	109.95	0	0
29842	7400	584.26	143.18	8240	8930	12.09	117.9	0	0
39726	2100	374.56	142.13	8440	10980	50.71	52.32	0	0
57491	2300	419.41	142.13	1740	14080	50.71	51.62	0	0
1587	2600	633.97	142.13	15140	1200	39.29	72.75	0	0
7758	2600	399.41	142.13	14680	3260	39.29	49.23	0	0
63968	2700	532.55	142.13	18060	15080	140.71	90	0	0
21979	3100	416.98	142.13	10890	7150	50.71	59.41	0	0
36624	3200	558.41	142.13	4860	10390	50.71	70.71	0	0
79530	3500	414.56	142.13	17220	17770	39.29	65.57	0	0
71728	3900	578.41	142.13	4240	16530	39.29	85.03	0	0
51056	4100	413.55	142.13	6600	13000	39.29	70.71	0	0
8010	4200	501.84	142.13	16920	3340	39.29	77.78	0	0
6982	4300	634.97	142.13	16050	3060	50.71	96.05	0	0
80057	5200	504.26	142.13	4930	17890	39.29	88.12	0	0
65798	5300	574.97	142.13	10560	15520	39.29	90.25	0	0
75405	5300	693.97	142.13	7410	17140	39.29	112.4	0	0
69148	6900	535.98	142.13	13950	15990	129.29	116.5	0	0
21829	7000	467.7	142.13	11120	7100	39.29	98.08	0	0
79993	1700	373.55	141.42	3000	17870	45	47.46	0	0
57614	2900	544.26	141.42	12700	13980	98.13	63.56	0	0
74153	2900	512.55	141.42	11880	16860	171.87	63.01	0	0
42073	3000	419.41	141.42	7840	11390	45	62.04	0	0
55332	3000	518.41	141.42	12800	13700	45	70.71	0	0
56582	3200	366.27	141.42	7100	13850	8.13	49.48	0	0
82033	3200	419.41	141.42	12750	18140	8.13	60	0	0
43793	3600	515.98	141.42	10180	11640	171.87	80	0	0
74777	3600	520.83	141.42	6110	16990	8.13	73.77	0	0
66055	4000	461.84	141.42	12090	15530	8.13	84.91	0	0
83504	4000	638.41	141.42	3140	18420	8.13	79.4	0	0
45907	4200	632.55	141.42	9840	12050	45	83.75	0	0
84598	4500	470.12	141.42	2810	18660	45	87.61	0	0
64364	5400	564.26	141.42	12070	15300	81.87	106.02	0	0
9095	5600	532.55	141.42	9910	3610	171.87	89.51	0	0
40588	6200	729.12	141.42	9900	11160	45	111.85	0	0
46912	6500	748.11	141.42	6460	12200	171.87	106.02	0	0
44437	3500	580.83	140.36	7210	11740	175.91	78.1	0	0
56724	3500	524.26	140.36	17900	13860	175.91	75.2	0	0
13843	3700	524.26	140.36	17310	4970	175.91	70	0	0
12355	4200	530.12	140.36	11490	4590	175.91	70.62	0	0
68530	5200	669.12	140.36	13880	15950	175.91	96.03	0	0
48961	5300	354.56	140.36	7050	12580	175.91	70	0	0
52891	5600	572.55	140.36	14520	13200	94.09	113.14	0	0
74355	2600	484.26	139.28	14320	16930	21.04	65.09	0	0
65778	3100	453.55	139.28	2180	15430	158.96	84.8	0	0
2716	3400	566.69	139.28	11730	1580	21.04	65.09	0	0
28406	3500	464.26	139.28	7900	8620	21.04	62.62	0	0
8502	3600	413.55	139.28	10630	3460	21.04	74.41	0	0
61053	3600	475.98	139.28	10530	14650	21.04	73.76	0	0
67609	3600	467.7	139.28	6040	15790	21.04	63.85	0	0
270	4000	660.83	139.28	16740	670	111.04	84.85	0	0
55811	4100	490.12	139.28	11870	13730	21.04	88.83	0	0
20033	4300	552.55	139.28	15820	6640	21.04	89.75	0	0
6508	4500	606.69	139.28	10470	2780	111.04	86.37	0	0
9276	4500	467.7	139.28	12300	3690	21.04	67.11	0	0
49960	4500	617.4	139.28	9770	12790	21.04	89.77	0	0
80702	4500	484.26	139.28	9180	17970	21.04	79.07	0	0
52044	4700	495.98	139.28	3540	13120	21.04	87.51	0	0
81296	4900	544.26	139.28	4990	18080	21.04	80.06	0	0
42963	5200	606.69	139.28	7540	11530	21.04	123.39	0	0
75701	5300	745.69	139.28	17210	17170	21.04	110	0	0
13809	5400	669.12	139.28	10310	5060	68.96	102.35	0	0
21001	5700	492.55	139.28	10530	6940	68.96	90	0	0
18413	5900	394.56	139.28	9840	6210	21.04	73.64	0	0
54308	6300	475.98	139.28	4780	13560	68.96	107.34	0	0
68011	7000	515.98	139.28	6920	15890	21.04	103.97	0	0
29456	2200	538.41	138.92	13190	8830	30.26	55.23	0	0
36675	2800	572.55	138.92	4780	10280	120.26	78.91	0	0
61302	3200	362.84	138.92	7640	14710	30.26	63.28	0	0
78284	3600	501.84	138.92	18140	17590	59.74	71.62	0	0
77400	3700	637.4	138.92	18540	17460	59.74	86.66	0	0
65049	3900	728.11	138.92	6960	15410	59.74	105.84	0	0
8590	4000	697.4	138.92	12980	3530	59.74	98.42	0	0
60470	4000	484.26	138.92	7120	14580	30.26	78.72	0	0
46257	4200	455.98	138.92	12170	12090	30.26	75.05	0	0
6022	4300	520.83	138.92	12690	2710	30.26	80.81	0	0
1562	4400	572.55	138.92	15000	1180	30.26	90	0	0
18628	4400	626.69	138.92	11650	6290	30.26	97.18	0	0
63392	4500	520.83	138.92	15850	15070	30.26	77.78	0	0
66057	5100	461.84	138.92	13220	15570	30.26	74.07	0	0
21278	5300	617.4	138.92	11320	7000	59.74	110.69	0	0
43954	5300	575.98	138.92	8970	11740	59.74	96.65	0	0
81036	5400	532.55	138.92	3010	18070	59.74	90.9	0	0
82258	5400	379.41	138.92	9570	18230	30.26	88.56	0	0
75402	5600	538.41	138.92	7100	17130	30.26	100.37	0	0
29867	1900	455.98	136.01	14620	8920	36.03	48.05	0	0
63093	2000	427.7	136.01	17410	15010	36.03	50.98	0	0
72898	2100	365.27	136.01	11580	16720	36.03	46.32	0	0
66442	2600	461.84	136.01	15250	15620	36.03	56.13	0	0
2966	2900	470.12	136.01	12020	1700	36.03	74.15	0	0
28996	2900	515.98	136.01	16060	8670	126.03	110	0	0
45388	2900	356.98	136.01	6690	11940	36.03	52.63	0	0
84341	2900	374.56	136.01	13730	18590	36.03	59.7	0	0
49160	3000	461.84	136.01	5520	12680	36.03	66.74	0	0
44456	3100	435.98	136.01	14150	11760	17.1	54.27	0	0
84126	3100	603.26	136.01	12860	18550	36.03	67.16	0	0
48871	3200	405.27	136.01	9980	12580	17.1	53.67	0	0
13802	3400	419.41	136.01	9340	5010	36.03	90	0	0
51636	3400	659.83	136.01	12960	13090	36.03	90	0	0
53194	3600	544.26	136.01	6280	13370	53.97	82.97	0	0
85816	3600	526.69	136.01	17910	18850	36.03	90	0	0
1693	3700	600.83	136.01	14510	1250	36.03	90.16	0	0
26375	3700	413.55	136.01	8320	8190	36.03	75	0	0
30047	3700	435.98	136.01	13740	8980	36.03	63.64	0	0
6640	3800	453.55	136.01	10210	2900	17.1	67.06	0	0
7406	3800	465.27	136.01	16810	3170	36.03	82.33	0	0
12474	3800	473.55	136.01	15170	4620	17.1	80.54	0	0
29277	3800	391.13	136.01	9930	8820	36.03	66.71	0	0
79821	3900	610.12	136.01	1430	17790	17.1	80	0	0
84798	3900	427.7	136.01	6930	18670	36.03	76.04	0	0
18905	4000	485.27	136.01	17350	6330	17.1	70	0	0
26077	4000	461.84	136.01	12930	8030	143.97	79.07	0	0
32962	4000	340.42	136.01	12190	9580	36.03	65.5	0	0
64911	4000	467.7	136.01	12350	15330	17.1	66.42	0	0
66754	4100	433.55	136.01	6180	15690	36.03	65.63	0	0
19876	4200	425.27	136.01	13380	6610	17.1	83.26	0	0
63863	4300	580.83	136.01	4480	15090	162.9	93.96	0	0
998	4400	515.98	136.01	12750	970	17.1	84.85	0	0
18644	4400	524.26	136.01	16070	6320	53.97	84.13	0	0
1676	4500	495.98	136.01	17830	1150	162.9	78.18	0	0
40632	4500	411.13	136.01	8640	11120	36.03	74.58	0	0
78299	4500	558.41	136.01	2380	17590	53.97	96.2	0	0
69363	4600	564.26	136.01	3090	16160	72.9	111.45	0	0
86817	4900	691.54	136.01	820	19050	53.97	97.78	0	0
27367	5000	540.83	136.01	16730	8420	36.03	94.05	0	0
29155	5000	471.13	136.01	17200	8760	17.1	75.94	0	0
49804	5000	612.55	136.01	10320	12780	36.03	96.05	0	0
52843	5100	544.26	136.01	17300	13270	36.03	100	0	0
77165	5100	464.26	136.01	12930	17380	17.1	97.37	0	0
64556	5300	467.7	136.01	6750	15220	143.97	88.79	0	0
11613	5500	618.41	136.01	16690	4430	53.97	115.19	0	0
26737	5900	498.41	136.01	12480	8290	36.03	100	0	0
26669	2200	455.98	134.54	13290	8260	41.99	50.13	0	0
14860	2400	365.27	134.54	12430	5270	41.99	64.12	0	0
33672	3200	371.13	134.54	8490	9750	41.99	59.72	0	0
71599	3200	586.69	134.54	18100	16500	41.99	91.58	0	0
22357	3500	441.84	134.54	11780	7220	41.99	61.07	0	0
80594	3500	617.4	134.54	13430	17980	41.99	87.33	0	0
43690	3700	569.12	134.54	17390	11660	41.99	85.01	0	0
1468	3800	665.69	134.54	12350	1170	41.99	91.97	0	0
63569	4600	427.7	134.54	16170	15100	41.99	79.11	0	0
2856	4800	461.84	134.54	11010	1670	41.99	85.42	0	0
5582	5000	470.12	134.54	16100	2560	41.99	93.15	0	0
9146	5800	540.83	134.54	14240	3600	131.99	105.52	0	0
54886	6700	744.68	134.54	6380	13630	41.99	110.07	0	0
19092	2300	413.55	134.16	16010	6380	26.57	52.23	0	0
74999	2400	461.84	134.16	1930	17040	26.57	62.67	0	0
7743	2500	366.27	134.16	11740	3290	63.43	70	0	0
42288	2600	342.84	134.16	5640	11410	26.57	48.05	0	0
8602	2700	475.98	134.16	16880	3470	26.57	71.79	0	0
13440	2700	430.12	134.16	10730	4830	116.57	91.92	0	0
61438	2700	470.12	134.16	12270	14710	26.57	65.5	0	0
66311	2700	459.41	134.16	8310	15580	26.57	75.64	0	0
86376	2800	419.41	134.16	4810	18930	26.57	64.6	0	0
68070	3000	532.55	134.16	5990	15890	26.57	75.2	0	0
80578	3100	388.7	134.16	8080	17930	26.57	58.16	0	0
79716	3600	435.98	134.16	6510	17800	26.57	74.96	0	0
78470	3800	475.98	134.16	850	17530	153.43	86.28	0	0
23301	4000	376.98	134.16	10040	7420	26.57	62.62	0	0
51100	4100	459.41	134.16	17690	12980	26.57	62.1	0	0
6120	4300	490.12	134.16	14340	2730	26.57	75.97	0	0
34710	4400	371.13	134.16	7140	9960	26.57	75.9	0	0
56188	4700	614.97	134.16	8540	13800	26.57	95.6	0	0
14355	5100	461.84	134.16	11670	5060	116.57	80	0	0
11783	2500	441.84	133.42	16290	4500	77.01	60	0	0
53949	2500	427.7	133.42	16710	13360	167.01	70	0	0
36734	2600	427.7	133.42	8200	10340	12.99	53.84	0	0
15616	3100	563.26	133.42	9730	5420	12.99	73.76	0	0
13102	3300	405.27	133.42	12960	4780	167.01	70	0	0
1572	3500	538.41	133.42	18250	1180	12.99	77.33	0	0
4493	3500	603.26	133.42	16340	2150	12.99	86.66	0	0
67449	3500	433.55	133.42	3590	15750	12.99	64.13	0	0
60014	3600	453.55	133.42	11090	14490	12.99	86.89	0	0
15347	3700	422.84	133.42	9820	5340	12.99	50	0	0
13708	3800	467.7	133.42	14290	4930	167.01	86.75	0	0
67659	3800	362.84	133.42	4880	15750	167.01	70	0	0
24547	3900	560.83	133.42	8850	7740	12.99	83.29	0	0
28308	3900	566.69	133.42	8680	8590	167.01	84.98	0	0
46067	4000	527.7	133.42	7840	11980	167.01	70	0	0
52481	4000	479.41	133.42	4630	13230	12.99	95.96	0	0
18748	4100	447.7	133.42	14770	6290	12.99	89.47	0	0
75541	4100	453.55	133.42	7210	17110	167.01	80	0	0
84284	4400	554.97	133.42	9060	18570	12.99	85.03	0	0
57188	4500	578.41	133.42	3520	13990	12.99	89.16	0	0
25695	4600	475.98	133.42	9360	8000	12.99	80	0	0
35222	4800	379.41	133.42	8190	10040	12.99	80.06	0	0
8257	5300	376.98	133.42	17100	3360	12.99	80	0	0
31802	5300	673.97	133.42	13780	9250	102.99	92.19	0	0
74445	6100	431.13	133.42	1910	16950	12.99	88.56	0	0
64864	2800	402.84	131.53	15240	15290	8.75	62.06	0	0
28223	2900	441.84	131.53	14030	8540	171.25	57.12	0	0
45954	3000	656.4	131.53	10470	12090	81.25	80	0	0
58107	3000	453.55	131.53	4660	14100	8.75	69.93	0	0
3021	3100	572.55	131.53	17360	1680	8.75	87.33	0	0
40641	3200	475.98	131.53	12500	11170	81.25	85.67	0	0
76915	3200	433.55	131.53	15700	17260	98.75	75.2	0	0
68577	3400	559.41	131.53	9510	16030	81.25	77.55	0	0
29406	3500	421.84	131.53	15240	8770	171.25	65.81	0	0
27387	3700	495.98	131.53	9720	8390	8.75	81.76	0	0
6833	3800	572.55	131.53	11410	3020	81.25	96.94	0	0
56583	4500	487.7	131.53	7440	13880	8.75	87.35	0	0
35193	4700	552.55	131.53	15340	10010	8.75	99.03	0	0
62984	4700	535.98	131.53	4500	14980	8.75	105.59	0	0
32948	5000	490.12	131.53	8270	9500	98.75	85.01	0	0
69442	5000	518.41	131.53	9060	16090	8.75	80	0	0
28499	6200	645.69	131.53	16720	8620	171.25	120	0	0
59062	6600	501.84	131.53	4700	14370	81.25	103.81	0	0
42684	1900	309.71	130.38	4430	11400	94.4	30	0	0
74539	2200	365.27	130.38	9970	17010	57.53	61.34	0	0
58985	2400	320.42	130.38	16290	14290	32.47	55.82	0	0
84268	2400	499.41	130.38	2990	18580	32.47	62.65	0	0
38132	2700	470.12	130.38	10310	10570	94.4	60	0	0
16833	2800	447.7	130.38	9780	5690	175.6	53.85	0	0
54304	3100	419.41	130.38	3460	13510	32.47	67.98	0	0
10628	3200	510.12	130.38	14960	4070	175.6	66.49	0	0
38216	3200	459.41	130.38	6280	10610	147.53	76.06	0	0
38535	3200	442.84	130.38	6440	10650	122.47	80.59	0	0
82757	3200	413.55	130.38	12730	18300	32.47	62.62	0	0
85717	3200	464.26	130.38	18120	18820	32.47	89.34	0	0
4859	3300	492.55	130.38	15860	2310	32.47	78.91	0	0
14387	3300	487.7	130.38	8400	5140	32.47	62.65	0	0
31346	3300	433.55	130.38	10130	9250	32.47	58.13	0	0
35031	3300	416.98	130.38	10720	9970	175.6	67.06	0	0
53653	3300	433.55	130.38	9530	13390	32.47	61.44	0	0
65910	3400	447.7	130.38	11160	15550	57.53	80.57	0	0
3477	3500	356.98	130.38	14420	1850	32.47	70.71	0	0
6748	3600	340.42	130.38	14970	2930	32.47	60.11	0	0
7577	3600	507.7	130.38	14200	3130	147.53	71.59	0	0
41998	3600	510.12	130.38	15960	11380	57.53	87.46	0	0
87322	3600	447.7	130.38	14150	19090	32.47	88.11	0	0
37985	3700	427.7	130.38	12700	10620	32.47	80	0	0
2106	3800	566.69	130.38	18100	1360	32.47	80	0	0
58190	3800	405.27	130.38	12400	14150	32.47	74.96	0	0
59081	3800	396.98	130.38	8130	14280	175.6	62.78	0	0
44285	3900	580.83	130.38	17660	11730	175.6	80	0	0
8489	4100	430.12	130.38	16340	3420	175.6	76.06	0	0
12105	4100	580.83	130.38	17050	4580	57.53	98.83	0	0
72647	4100	566.69	130.38	17330	16610	147.53	69.66	0	0
53709	4200	590.12	130.38	6650	13410	32.47	89.11	0	0
81697	4400	487.7	130.38	7110	18170	57.53	91.92	0	0
43028	5100	453.55	130.38	10740	11480	147.53	84.85	0	0
15248	5200	461.84	130.38	16280	5270	122.47	91.92	0	0
22994	5200	549.12	130.38	9020	7390	32.47	93.73	0	0
85270	5300	584.26	130.38	1930	18710	175.6	100	0	0
9124	5400	677.4	130.38	17200	3610	147.53	110	0	0
79754	5500	669.12	130.38	16970	17720	94.4	106.02	0	0
49603	5800	609.12	130.38	6320	12750	32.47	116.74	0	0
19202	2100	348.7	130	16720	6470	67.38	50.63	0	0
86669	2300	481.84	130	7130	18920	157.38	63.64	0	0
7178	2700	526.69	130	17570	3120	67.38	88.65	0	0
14299	2700	388.7	130	8670	5130	22.62	61.34	0	0
38994	2700	413.55	130	13870	10790	22.62	58.16	0	0
21992	2800	552.55	130	12560	7140	22.62	88.59	0	0
25660	2800	405.27	130	11430	8000	22.62	62.1	0	0
44472	2800	534.97	130	17510	11710	157.38	100	0	0
61454	2800	421.84	130	16350	14710	22.62	60	0	0
2359	3100	626.69	130	18090	1460	22.62	72.8	0	0
19985	3300	535.98	130	10660	6660	22.62	82.89	0	0
40304	3300	421.84	130	8370	11050	22.62	65.38	0	0
46059	3300	586.69	130	5980	12060	22.62	77.71	0	0
80617	3500	399.41	130	2500	18000	67.38	80	0	0
82621	3500	552.55	130	8460	18290	22.62	77.78	0	0
47878	3600	447.7	130	13510	12400	22.62	71.59	0	0
4670	3800	416.98	130	10680	2230	22.62	70.62	0	0
4603	3900	382.84	130	17730	2250	67.38	71.57	0	0
82076	4200	671.54	130	9350	18170	22.62	100	0	0
38596	4300	413.55	130	8860	10730	22.62	80	0	0
43188	4300	441.84	130	7140	11490	157.38	90	0	0
43006	4600	560.83	130	4160	11540	22.62	98.99	0	0
77210	4800	490.12	130	4700	17430	67.38	88.59	0	0
47412	5000	470.12	130	14760	12270	157.38	94.9	0	0
12187	2300	425.27	128.06	17720	4580	38.66	66.09	0	0
28004	2300	475.98	128.06	7510	8590	51.34	53.77	0	0
39887	2300	354.56	128.06	11300	10980	38.66	49.21	0	0
19521	2400	405.27	128.06	13760	6440	141.34	55.53	0	0
42011	2400	391.13	128.06	4480	11370	38.66	76.08	0	0
84154	2500	445.27	128.06	18250	18550	38.66	71.57	0	0
81933	2700	447.7	128.06	4640	18200	51.34	71.57	0	0
20803	3000	314.56	128.06	9340	6860	51.34	49.5	0	0
12884	3200	504.26	128.06	15420	4760	38.66	77.18	0	0
32817	3200	617.4	128.06	5790	9560	38.66	80.52	0	0
66491	3200	445.27	128.06	13210	15630	38.66	66.99	0	0
17940	3300	396.98	128.06	17430	6090	51.34	63.64	0	0
18894	3300	569.12	128.06	13580	6360	38.66	87.48	0	0
69952	3300	558.41	128.06	5670	16130	141.34	97.35	0	0
80698	3300	512.55	128.06	8550	17990	51.34	93.1	0	0
54796	3400	484.26	128.06	14240	13590	38.66	88.97	0	0
46996	3600	425.27	128.06	15820	12250	51.34	77.62	0	0
62129	3600	546.69	128.06	8440	14860	38.66	93.15	0	0
23617	3700	572.55	128.06	11860	7530	38.66	93.67	0	0
72970	3700	461.84	128.06	15130	16650	141.34	72.19	0	0
82916	3700	427.7	128.06	5950	18350	38.66	75.15	0	0
27780	3800	453.55	128.06	11930	8510	38.66	90	0	0
41275	3800	340.42	128.06	10080	11230	38.66	53.67	0	0
41859	3800	441.84	128.06	14540	11250	128.66	91.96	0	0
5580	3900	490.12	128.06	15620	2580	51.34	86.75	0	0
31915	3900	379.41	128.06	7360	9380	51.34	68.61	0	0
5648	4000	555.98	128.06	15830	2510	141.34	91.73	0	0
7403	4000	807.11	128.06	16250	3170	38.66	98.67	0	0
68264	4000	411.13	128.06	13550	15950	38.66	63.64	0	0
2006	4100	597.4	128.06	17060	1360	38.66	102.15	0	0
39593	4100	570.12	128.06	4200	10950	51.34	97.03	0	0
15622	4200	639.83	128.06	10470	5370	128.66	110	0	0
55607	4200	561.84	128.06	5230	13740	38.66	91.92	0	0
38198	4300	498.41	128.06	14470	10690	51.34	87.48	0	0
10623	4500	501.84	128.06	13940	4060	128.66	108.35	0	0
71977	5500	473.55	128.06	9160	16590	51.34	98.44	0	0
46066	5900	416.98	128.06	7740	12080	51.34	96.06	0	0
60223	2000	356.98	127.28	14160	14530	45	49.5	0	0
72305	2300	413.55	127.28	6870	16630	45	75.94	0	0
41375	2900	504.26	127.28	4480	11170	135	62.78	0	0
31587	3700	603.26	127.28	11930	9310	45	95.4	0	0
72358	3700	433.55	127.28	3500	16640	45	83.56	0	0
12119	3900	490.12	127.28	12820	4580	45	92.63	0	0
78809	3900	538.41	127.28	13350	17670	45	98.62	0	0
83809	4000	560.83	127.28	4100	18510	45	90	0	0
54893	4700	453.55	127.28	7640	13620	45	80.06	0	0
52751	1800	348.7	126.49	7860	13250	18.43	46.56	0	0
15916	2200	411.13	126.49	14470	5490	18.43	58.16	0	0
59284	2200	425.27	126.49	15520	14340	18.43	55.55	0	0
49378	2700	362.84	126.49	16940	12650	18.43	60	0	0
63396	2700	385.27	126.49	16610	15040	18.43	69.41	0	0
68963	2700	393.55	126.49	14810	16020	18.43	58.18	0	0
14078	2800	391.13	126.49	15870	5030	18.43	57.57	0	0
25172	2900	439.41	126.49	12880	7860	18.43	60.11	0	0
28003	2900	419.41	126.49	7070	8500	161.57	60	0	0
82843	2900	356.98	126.49	18270	18300	18.43	50.63	0	0
82522	3000	334.56	126.49	15350	18310	71.57	66.45	0	0
36132	3100	328.7	126.49	8690	10220	18.43	60	0	0
58812	3100	399.41	126.49	13010	14240	18.43	70	0	0
41137	3200	411.13	126.49	16160	11160	18.43	60	0	0
53034	3200	382.84	126.49	15970	13340	71.57	59.49	0	0
6257	3300	518.41	126.49	10590	2770	18.43	82.06	0	0
24938	3300	475.98	126.49	8900	7820	18.43	62.7	0	0
76046	3400	572.55	126.49	4660	17200	18.43	66.87	0	0
44893	3500	539.41	126.49	11030	11840	18.43	72.75	0	0
48633	3500	558.41	126.49	16900	12540	18.43	79.07	0	0
59473	3500	518.41	126.49	14790	14420	71.57	99.53	0	0
58487	3800	574.97	126.49	14580	14180	18.43	97.03	0	0
80183	3800	504.26	126.49	11480	17860	18.43	75	0	0
17693	4100	475.98	126.49	10560	5980	18.43	84.38	0	0
77420	4300	422.84	126.49	7220	17460	71.57	81.28	0	0
56688	4400	425.27	126.49	3870	13940	71.57	70	0	0
64877	4400	550.12	126.49	18530	15310	18.43	86.58	0	0
16160	4500	535.98	126.49	9610	5560	18.43	79.22	0	0
33053	4500	505.27	126.49	13740	9530	161.57	90	0	0
79102	4600	629.12	126.49	11210	17630	161.57	101.21	0	0
79337	4800	546.69	126.49	9080	17680	161.57	100	0	0
62178	4900	453.55	126.49	8540	14840	18.43	90	0	0
11109	5000	645.69	126.49	11760	4280	18.43	106.02	0	0
49345	5000	453.55	126.49	8970	12730	71.57	97.13	0	0
2200	5100	439.41	126.49	10630	1410	18.43	90	0	0
86173	5400	578.41	126.49	1980	18900	18.43	94.43	0	0
4075	2500	467.7	125.3	17340	2020	28.61	77.78	0	0
33891	2500	354.56	125.3	11520	9810	61.39	54.21	0	0
4835	2600	405.27	125.3	16500	2290	28.61	77.78	0	0
64782	2600	391.13	125.3	8530	15300	28.61	54.21	0	0
63830	2800	467.7	125.3	10130	15120	28.61	72.58	0	0
64346	2800	467.7	125.3	4930	15220	28.61	60	0	0
67517	2800	362.84	125.3	10210	15780	28.61	55.53	0	0
32295	2900	558.41	125.3	5620	9430	28.61	80	0	0
55557	2900	393.55	125.3	10800	13700	28.61	58.16	0	0
69451	2900	421.84	125.3	11900	16120	28.61	74.07	0	0
33626	3000	402.84	125.3	8740	9730	28.61	70.71	0	0
8732	3100	515.98	125.3	12800	3530	28.61	77.83	0	0
10279	3100	572.55	125.3	17550	4050	61.39	90	0	0
23051	3100	356.98	125.3	13450	7370	28.61	62.65	0	0
3634	3200	455.98	125.3	13860	1890	28.61	85.42	0	0
4458	3200	518.41	125.3	15450	2150	28.61	84.91	0	0
9864	3200	515.98	125.3	17270	3890	28.61	82.06	0	0
31614	3400	521.84	125.3	17610	9320	61.39	77.47	0	0
72772	3400	450.12	125.3	5010	16690	28.61	77.65	0	0
84793	3400	527.7	125.3	5000	18660	28.61	70	0	0
5888	3500	340.42	125.3	10220	2660	28.61	74.08	0	0
58603	3600	606.69	125.3	18500	14230	28.61	95.34	0	0
49062	3700	385.27	125.3	8280	12620	28.61	68.83	0	0
48696	4100	481.84	125.3	4760	12570	28.61	80.52	0	0
85512	4100	604.26	125.3	1230	18770	28.61	86.29	0	0
4517	4300	447.7	125.3	15780	2210	61.39	80	0	0
32620	4300	447.7	125.3	14950	9490	28.61	84.45	0	0
85067	4400	421.84	125.3	13610	18730	28.61	90.68	0	0
17061	4600	538.41	125.3	9380	5730	118.61	99.45	0	0
61554	2100	351.13	123.69	13000	14670	104.04	59.68	0	0
66926	2300	461.84	123.69	17660	15670	14.04	65.09	0	0
14350	2500	359.41	123.69	10510	5070	165.96	48.13	0	0
20023	2500	439.41	123.69	12450	6620	14.04	60	0	0
78449	2500	385.27	123.69	12430	17560	14.04	58.3	0	0
39420	2600	419.41	123.69	16610	10840	165.96	64.6	0	0
76494	2600	433.55	123.69	18250	17320	75.96	70	0	0
914	2700	501.84	123.69	12950	920	165.96	70	0	0
70710	2800	501.84	123.69	9280	16330	14.04	70	0	0
79498	2800	393.55	123.69	6890	17750	14.04	70	0	0
48464	3000	478.41	123.69	12730	12500	14.04	70	0	0
25607	3100	405.27	123.69	8090	7970	14.04	69.59	0	0
44636	3100	456.98	123.69	14340	11790	14.04	80.45	0	0
17111	3200	360.42	123.69	15260	5780	14.04	61.84	0	0
85203	3200	470.12	123.69	18510	18650	104.04	83.85	0	0
57172	3300	583.26	123.69	17000	13900	104.04	83.85	0	0
83818	3300	348.7	123.69	8310	18540	75.96	60	0	0
85303	3500	518.41	123.69	10110	18740	14.04	77.78	0	0
46376	3600	453.55	123.69	17190	12030	104.04	83.63	0	0
20655	3800	436.98	123.69	15070	6750	165.96	78.1	0	0
74294	3800	606.69	123.69	16860	16860	104.04	105.16	0	0
16158	4100	427.7	123.69	9530	5620	75.96	82.69	0	0
68033	4100	481.84	123.69	13770	15890	14.04	98.03	0	0
78787	4300	421.84	123.69	7080	17600	165.96	75.05	0	0
12134	4500	584.26	123.69	16190	4530	165.96	93.96	0	0
38446	4500	413.55	123.69	11720	10650	165.96	68.34	0	0
64340	4500	354.56	123.69	2800	15220	14.04	70	0	0
65612	4700	431.13	123.69	3110	15460	14.04	80	0	0
59848	4900	447.7	123.69	5400	14440	14.04	88.35	0	0
86006	4900	445.27	123.69	9910	18830	165.96	96.65	0	0
3718	5000	535.98	123.69	18160	1890	14.04	102.93	0	0
37695	5000	491.13	123.69	16470	10520	14.04	80	0	0
65532	5300	445.27	123.69	15870	15380	165.96	90	0	0
68302	5600	594.97	123.69	5770	15860	104.04	111.06	0	0
34690	2000	312.13	122.07	16270	9870	124.99	56.57	0	0
86016	2000	308.7	122.07	10910	18870	34.99	44.94	0	0
10282	2100	373.55	122.07	9350	4030	34.99	63.64	0	0
49614	2200	359.41	122.07	9700	12730	34.99	53.7	0	0
60734	2200	359.41	122.07	16760	14610	34.99	49.26	0	0
78680	2200	459.41	122.07	9900	17610	34.99	58.17	0	0
83083	2200	362.84	122.07	10930	18380	34.99	67.23	0	0
10898	2400	427.7	122.07	12380	4130	124.99	70	0	0
17352	2500	376.98	122.07	17590	5890	34.99	60.95	0	0
64715	2500	382.84	122.07	3690	15300	34.99	73.76	0	0
76198	2500	512.55	122.07	14570	17170	145.01	63.64	0	0
23019	2600	348.7	122.07	15580	7360	34.99	56.57	0	0
53873	2600	359.41	122.07	15060	13450	55.01	61.07	0	0
73380	2600	425.27	122.07	6260	16810	34.99	63.64	0	0
36589	2700	475.98	122.07	11450	10360	55.01	74.71	0	0
9137	2900	342.84	122.07	11910	3680	55.01	63.64	0	0
23419	2900	490.12	122.07	7640	7470	34.99	63.64	0	0
35334	2900	394.56	122.07	12080	10070	34.99	65.14	0	0
40937	3000	459.41	122.07	13290	11160	34.99	65.85	0	0
24070	3100	396.98	122.07	12680	7600	34.99	63.38	0	0
5640	3400	433.55	122.07	13620	2560	34.99	73.64	0	0
33842	3400	484.26	122.07	13520	9770	34.99	90	0	0
36173	3400	439.41	122.07	4950	10270	34.99	85.03	0	0
43901	3400	606.69	122.07	8460	11710	55.01	84.85	0	0
52816	3400	399.41	122.07	7130	13260	34.99	65.63	0	0
51432	3500	495.98	122.07	12590	12980	124.99	76.76	0	0
85344	3500	481.84	122.07	7390	18750	34.99	82.25	0	0
54325	3600	640.83	122.07	10050	13540	34.99	100	0	0
80053	3600	422.84	122.07	4080	17870	34.99	89.49	0	0
32994	3700	473.55	122.07	8860	9610	55.01	82.06	0	0
86608	3700	572.55	122.07	5640	18900	145.01	97.54	0	0
20272	3900	484.26	122.07	14370	6630	124.99	82.25	0	0
31186	3900	574.97	122.07	17440	9210	34.99	86.96	0	0
11782	4000	439.41	122.07	15870	4470	34.99	80.45	0	0
8457	4100	425.27	122.07	17620	3460	34.99	80.45	0	0
27167	4100	510.12	122.07	7160	8340	145.01	95.08	0	0
68255	4100	421.84	122.07	11330	15950	55.01	76.06	0	0
72020	4100	544.26	122.07	890	16560	34.99	86.34	0	0
21626	4200	475.98	122.07	8330	7020	34.99	90	0	0
65904	4300	546.69	122.07	9100	15520	34.99	94.34	0	0
14001	4400	433.55	122.07	15350	5070	55.01	77.55	0	0
49484	4400	535.98	122.07	17630	12710	34.99	78.44	0	0
26923	4500	453.55	122.07	8420	8330	34.99	87.33	0	0
30096	4500	518.41	122.07	14330	8990	55.01	97.78	0	0
38612	4600	328.7	122.07	12760	10730	34.99	84.03	0	0
80126	5600	433.55	122.07	10060	17900	55.01	101.26	0	0
26306	1800	320.42	121.66	16220	8100	9.46	40	0	0
1518	2200	433.55	121.66	16890	1130	170.54	75.21	0	0
20999	2500	490.12	121.66	9710	6840	170.54	60	0	0
78595	2500	512.55	121.66	18430	17530	170.54	74.93	0	0
29197	2700	411.13	121.66	16170	8730	170.54	60.49	0	0
35583	2700	399.41	121.66	9530	10090	9.46	57.12	0	0
21373	2800	490.12	121.66	9140	6910	170.54	60	0	0
29510	2800	447.7	121.66	12490	8820	9.46	57.01	0	0
51057	2800	461.84	121.66	7250	12950	170.54	64.78	0	0
62611	2800	425.27	121.66	3470	14910	9.46	55.8	0	0
51229	2900	445.27	121.66	3530	13060	80.54	71.62	0	0
70014	3100	577.4	121.66	4100	16140	99.46	96.88	0	0
15479	3200	462.84	121.66	16570	5370	170.54	75.94	0	0
26095	3300	445.27	121.66	16760	8040	170.54	87.73	0	0
54387	3500	326.27	121.66	13390	13480	9.46	60	0	0
54832	3700	498.41	121.66	7090	13560	9.46	84.38	0	0
20583	3800	385.27	121.66	10220	6760	9.46	70	0	0
78046	4500	439.41	121.66	1590	17500	9.46	90.42	0	0
37435	4800	637.4	121.66	12820	10550	80.54	98.99	0	0
58279	1800	317.99	120.83	16380	14160	24.44	47.45	0	0
8689	1900	348.7	120.83	16090	3490	24.44	53.7	0	0
12801	2100	354.56	120.83	12300	4710	24.44	48.33	0	0
21605	2400	393.55	120.83	15830	6990	24.44	69.41	0	0
67213	2400	391.13	120.83	8560	15730	24.44	60.93	0	0
37860	2500	455.98	120.83	4950	10520	114.44	80.07	0	0
9735	2700	501.84	120.83	10720	3810	24.44	59.64	0	0
68892	2700	435.98	120.83	7510	16060	65.56	56.62	0	0
729	2800	447.7	120.83	15890	880	24.44	87.73	0	0
9993	2900	393.55	120.83	16670	3900	24.44	80	0	0
40767	2900	391.13	120.83	13530	11130	24.44	60.14	0	0
31796	3000	405.27	120.83	12340	9320	24.44	62.95	0	0
6586	3100	512.55	120.83	16610	2910	65.56	88.59	0	0
52826	3200	495.98	120.83	12120	13270	24.44	76.62	0	0
60943	3200	427.7	120.83	15590	14590	155.56	77.75	0	0
13676	3300	492.55	120.83	15840	4970	24.44	76.62	0	0
74869	3400	530.12	120.83	16190	17000	24.44	79.07	0	0
70866	3500	487.7	120.83	2400	16340	155.56	84.48	0	0
28659	3600	461.84	120.83	16560	8670	24.44	93.93	0	0
29898	3600	484.26	120.83	10870	8960	65.56	70	0	0
44476	3600	520.83	120.83	3270	11710	114.44	80	0	0
62399	3600	405.27	120.83	11310	14870	24.44	82.49	0	0
16696	3800	362.84	120.83	11140	5630	155.56	66.41	0	0
47976	3900	481.84	120.83	12100	12370	155.56	80.54	0	0
11778	4000	334.56	120.83	14870	4480	65.56	60.13	0	0
9020	4300	461.84	120.83	12740	3610	24.44	99.48	0	0
53212	4400	340.42	120.83	10540	13330	24.44	81.28	0	0
935	4500	504.26	120.83	10890	920	155.56	80	0	0
68017	4700	419.41	120.83	8540	15830	155.56	80	0	0
59343	1600	314.56	120.42	13510	14360	41.63	41.65	0	0
65449	1800	348.7	120.42	7540	15450	48.37	54.89	0	0
10125	2200	419.41	120.42	14970	3980	41.63	74.07	0	0
68385	2300	455.98	120.42	15720	15960	41.63	70.32	0	0
72371	2300	399.41	120.42	10730	16640	48.37	68.05	0	0
49921	2500	385.27	120.42	12170	12800	48.37	53.18	0	0
73150	2500	362.84	120.42	13210	16770	48.37	67.11	0	0
76454	2600	453.55	120.42	9320	17300	48.37	91.14	0	0
78948	2700	506.69	120.42	2000	17680	48.37	80	0	0
15546	2800	336.98	120.42	12270	5430	41.63	58.04	0	0
65690	2800	413.55	120.42	13130	15500	48.37	86.37	0	0
73104	2900	592.55	120.42	16060	16670	131.63	87.33	0	0
35411	3300	388.7	120.42	16670	10090	41.63	65.63	0	0
32846	3400	413.55	120.42	16390	9560	41.63	82.25	0	0
40249	3400	510.12	120.42	12300	11060	41.63	72.46	0	0
12250	3600	356.98	120.42	12320	4590	41.63	75.94	0	0
87210	3700	465.27	120.42	14690	19090	48.37	90	0	0
12917	3800	612.55	120.42	14460	4690	131.63	93.44	0	0
52339	3900	674.97	120.42	16690	13210	48.37	94.34	0	0
61842	3900	540.83	120.42	11050	14830	41.63	94.34	0	0
7870	4000	541.84	120.42	16320	3300	41.63	93.44	0	0
61308	4400	427.7	120.42	8940	14710	41.63	75	0	0
11520	4500	481.84	120.42	13370	4390	41.63	92.17	0	0
42904	1600	297.99	117.05	8240	11480	19.98	47.7	0	0
70154	1600	275.56	117.05	16350	16210	19.98	40.26	0	0
41453	2000	283.85	117.05	11080	11220	19.98	44.75	0	0
28286	2300	356.98	117.05	16640	8590	19.98	63.64	0	0
61976	2300	450.12	117.05	14630	14810	19.98	62.7	0	0
14334	2400	512.55	117.05	16940	5110	19.98	75.94	0	0
51946	2400	416.98	117.05	11720	13110	19.98	58.16	0	0
60973	2400	391.13	117.05	6860	14620	19.98	53.67	0	0
31520	2500	569.12	117.05	5820	9230	160.02	98.39	0	0
46822	2500	427.7	117.05	6980	12160	19.98	63.08	0	0
57913	2500	393.55	117.05	15170	14070	19.98	63.28	0	0
42877	2700	623.26	117.05	14730	11450	160.02	94.85	0	0
10053	2800	461.84	117.05	17760	3940	19.98	80	0	0
69546	2800	376.98	117.05	18430	16160	70.02	83.54	0	0
81013	2800	413.55	117.05	13080	18000	19.98	60	0	0
30679	2900	399.41	117.05	9650	9070	19.98	76.04	0	0
34506	2900	401.84	117.05	5540	9900	19.98	79.07	0	0
66588	2900	345.27	117.05	6410	15610	19.98	50	0	0
6231	3000	473.55	117.05	13630	2760	19.98	76.11	0	0
52754	3000	371.13	117.05	8190	13230	19.98	60	0	0
73909	3100	348.7	117.05	7900	16860	19.98	60.04	0	0
73921	3100	574.97	117.05	13090	16820	160.02	66.77	0	0
9163	3200	470.12	117.05	17440	3650	19.98	85.36	0	0
17828	3200	371.13	117.05	9160	6010	19.98	54.98	0	0
31838	3200	407.7	117.05	13860	9260	160.02	70	0	0
60027	3200	445.27	117.05	15060	14450	160.02	84.85	0	0
61963	3200	541.84	117.05	10330	14760	160.02	80	0	0
57821	3300	391.13	117.05	4040	14080	19.98	70	0	0
43011	3400	421.84	117.05	5310	11510	19.98	78.18	0	0
56843	3400	371.13	117.05	16570	13910	19.98	67.95	0	0
61647	3400	461.84	117.05	8580	14750	19.98	76.57	0	0
14458	3500	419.41	117.05	16130	5130	19.98	70	0	0
81153	3500	425.27	117.05	18370	18030	19.98	61.07	0	0
42818	3600	572.55	117.05	14880	11530	70.02	90	0	0
68706	3600	431.13	117.05	8060	15990	19.98	79.07	0	0
52115	3700	382.84	117.05	5150	13110	160.02	70	0	0
85989	3700	419.41	117.05	3310	18830	160.02	76.57	0	0
82087	3800	550.12	117.05	11170	18230	70.02	97.18	0	0
73675	3900	552.55	117.05	14280	16840	19.98	85.01	0	0
55552	4000	455.98	117.05	9530	13640	109.98	88.12	0	0
74918	4000	554.97	117.05	12120	16990	160.02	89.47	0	0
60123	4100	346.27	117.05	10700	14470	19.98	70	0	0
56900	4300	393.55	117.05	12700	13960	70.02	77.78	0	0
26668	1700	292.13	116.62	13170	8270	59.04	52.08	0	0
31952	1700	379.41	116.62	17490	9350	30.96	49.74	0	0
50791	1800	328.7	116.62	15280	12940	30.96	69.08	0	0
40737	1900	314.56	116.62	4320	11080	149.04	55.85	0	0
86627	1900	342.84	116.62	10830	18960	30.96	63.38	0	0
46079	2000	382.84	116.62	10670	12040	30.96	49.23	0	0
20120	2100	348.7	116.62	16530	6650	30.96	60	0	0
22680	2100	326.27	116.62	7790	7270	30.96	49.5	0	0
72627	2100	379.41	116.62	12170	16650	30.96	60.92	0	0
21516	2200	405.27	116.62	14170	6980	30.96	58.24	0	0
33993	2200	311.13	116.62	13170	9790	30.96	54.99	0	0
14305	2400	445.27	116.62	9880	5050	120.96	84.06	0	0
60234	2400	421.84	116.62	16850	14510	30.96	65.94	0	0
68488	2400	439.41	116.62	3320	15990	59.04	60	0	0
62515	2500	439.41	116.62	10020	14900	30.96	78.53	0	0
37342	2600	354.56	116.62	13780	10520	59.04	68.71	0	0
37805	2600	328.7	116.62	17410	10570	30.96	53.8	0	0
45415	2600	351.13	116.62	12790	11880	149.04	70.71	0	0
53475	2600	322.84	116.62	15180	13350	30.96	58.16	0	0
73471	2700	308.7	116.62	7600	16800	30.96	56.62	0	0
58861	2800	366.27	116.62	14320	14200	120.96	70	0	0
71265	2800	407.7	116.62	3800	16360	149.04	70	0	0
59418	2900	342.84	116.62	18060	14360	30.96	77.78	0	0
79448	2900	320.42	116.62	7150	17770	59.04	66.71	0	0
50853	3000	399.41	116.62	14680	12970	59.04	66.99	0	0
78455	3000	435.98	116.62	14190	17560	30.96	77.83	0	0
16194	3200	578.41	116.62	8220	5600	30.96	94.94	0	0
50744	3200	495.98	116.62	4240	12930	30.96	78.1	0	0
52307	3200	435.98	116.62	6520	13110	149.04	80	0	0
45640	3300	402.84	116.62	9250	11970	30.96	87.22	0	0
15745	3400	470.12	116.62	13820	5500	59.04	75.64	0	0
38566	3400	322.84	116.62	15700	10720	30.96	68.05	0	0
64241	3400	385.27	116.62	18270	15190	30.96	67.92	0	0
32794	3500	379.41	116.62	11850	9530	30.96	69.63	0	0
21961	3600	465.27	116.62	16960	7130	59.04	73.46	0	0
72719	3600	544.26	116.62	5650	16680	30.96	87.16	0	0
39156	3800	354.56	116.62	14060	10840	30.96	82.33	0	0
81122	3900	441.84	116.62	8180	18030	30.96	76.97	0	0
55274	4000	402.84	116.62	15710	13590	149.04	80	0	0
74775	4000	505.27	116.62	5690	16970	149.04	80.04	0	0
77290	4000	359.41	116.62	10850	17390	30.96	70.71	0	0
49613	4100	419.41	116.62	9170	12760	30.96	83.16	0	0
85432	4100	544.26	116.62	11380	18770	30.96	88.35	0	0
53601	4400	526.69	116.62	14600	13340	149.04	94.31	0	0
56933	4800	473.55	116.62	5570	13890	149.04	91.58	0	0
9284	1500	365.27	114.02	14350	3620	105.26	50	0	0
31294	1500	336.98	114.02	6190	9260	74.74	40	0	0
21465	1600	340.42	114.02	12000	6980	37.87	53.7	0	0
40841	1600	336.98	114.02	4490	11080	127.87	41.03	0	0
41941	1600	322.84	114.02	4120	11380	74.74	47.49	0	0
2703	1700	339.41	114.02	17200	1590	37.87	54.34	0	0
77284	1700	280.42	114.02	9810	17390	37.87	47.24	0	0
27802	1800	421.84	114.02	6520	8550	74.74	57.52	0	0
38329	1900	413.55	114.02	12550	10610	127.87	62.7	0	0
37528	2000	382.84	114.02	4470	10520	37.87	53.67	0	0
60203	2000	393.55	114.02	7380	14530	52.13	55.13	0	0
71777	2000	413.55	114.02	18280	16550	74.74	58.37	0	0
13950	2100	365.27	114.02	11790	4970	164.74	50	0	0
55269	2100	371.13	114.02	14700	13590	127.87	59.02	0	0
62115	2200	371.13	114.02	4060	14780	164.74	50	0	0
31551	2300	461.84	114.02	14750	9290	52.13	66.42	0	0
49090	2300	387.7	114.02	15840	12630	37.87	61.07	0	0
53297	2300	387.7	114.02	16750	13310	15.26	64.13	0	0
54849	2300	391.13	114.02	11260	13590	37.87	52.08	0	0
57448	2300	407.7	114.02	6240	14020	37.87	60.64	0	0
76576	2300	385.27	114.02	920	17240	142.13	64.12	0	0
5030	2400	413.55	114.02	14080	2330	15.26	58.33	0	0
16397	2400	336.98	114.02	8990	5560	164.74	50	0	0
33144	2400	391.13	114.02	16960	9650	74.74	60	0	0
82794	2400	314.56	114.02	3770	18310	37.87	58.18	0	0
39897	2500	391.13	114.02	15220	10900	142.13	61.84	0	0
66302	2500	294.56	114.02	5010	15590	37.87	52.22	0	0
87203	2500	371.13	114.02	13370	19010	164.74	50	0	0
20381	2600	300.42	114.02	14940	6730	37.87	56.02	0	0
69361	2600	431.13	114.02	2730	16100	37.87	66.54	0	0
8519	2700	445.27	114.02	13380	3430	15.26	70	0	0
16622	2700	379.41	114.02	15180	5720	74.74	53.85	0	0
39026	2700	465.27	114.02	8690	10780	15.26	60	0	0
63623	2700	365.27	114.02	14580	15020	127.87	70.71	0	0
66495	2700	379.41	114.02	13840	15600	15.26	69.59	0	0
18228	2800	501.84	114.02	10990	6190	74.74	91.73	0	0
32958	2800	447.7	114.02	11750	9580	37.87	74.53	0	0
57018	2800	399.41	114.02	17310	13940	37.87	67.13	0	0
72660	2800	484.26	114.02	4420	16690	52.13	89.47	0	0
78273	2800	356.98	114.02	15350	17520	15.26	56.97	0	0
6552	2900	351.13	114.02	14790	2860	37.87	67.11	0	0
11788	2900	399.41	114.02	9230	4470	37.87	78.3	0	0
56036	2900	414.56	114.02	1720	13720	105.26	71.43	0	0
58146	2900	433.55	114.02	18250	14160	52.13	72.75	0	0
84872	2900	407.7	114.02	9890	18620	164.74	60	0	0
14580	3000	487.7	114.02	15040	5200	37.87	74.07	0	0
59861	3000	439.41	114.02	8400	14420	15.26	78.94	0	0
64549	3000	371.13	114.02	3370	15290	52.13	71.59	0	0
1045	3100	362.84	114.02	16890	970	15.26	80.81	0	0
19530	3100	399.41	114.02	16090	6510	37.87	69.41	0	0
50253	3100	391.13	114.02	14240	12860	52.13	70.71	0	0
74699	3100	391.13	114.02	1730	16970	15.26	77.78	0	0
26453	3200	501.84	114.02	7160	8140	164.74	82.25	0	0
39928	3200	348.7	114.02	8640	10980	37.87	66.87	0	0
84639	3200	379.41	114.02	13200	18650	52.13	71.57	0	0
11063	3300	376.98	114.02	17910	4260	52.13	67.93	0	0
12818	3300	336.98	114.02	16310	4740	37.87	65.19	0	0
44442	3300	453.55	114.02	9850	11700	127.87	91.92	0	0
82011	3300	322.84	114.02	8440	18140	15.26	62.95	0	0
12793	3400	433.55	114.02	10010	4680	164.74	80	0	0
26031	3400	447.7	114.02	8150	8110	52.13	78.31	0	0
81752	3400	332.13	114.02	5130	18150	37.87	73.76	0	0
22931	3500	467.7	114.02	12680	7350	37.87	80	0	0
4278	3600	371.13	114.02	12960	2070	15.26	70	0	0
35275	3600	385.27	114.02	7210	10060	15.26	70	0	0
36068	3600	473.55	114.02	17210	10210	15.26	84.85	0	0
44246	3600	433.55	114.02	6760	11700	15.26	80	0	0
58838	3600	399.41	114.02	5960	14310	74.74	70	0	0
17826	3700	441.84	114.02	8480	5960	105.26	82.25	0	0
19466	3700	455.98	114.02	10390	6460	164.74	84.39	0	0
47889	3700	385.27	114.02	15980	12380	15.26	70	0	0
64368	3700	368.7	114.02	14380	15230	37.87	70	0	0
1063	3800	388.7	114.02	14480	990	15.26	75.2	0	0
36868	3900	506.69	114.02	6260	10370	164.74	87.38	0	0
74508	3900	427.7	114.02	3600	16920	164.74	80	0	0
9982	4100	342.84	114.02	12780	3910	15.26	76.08	0	0
74629	4200	490.12	114.02	17200	17020	74.74	100	0	0
13847	4300	453.55	114.02	9090	4970	164.74	80	0	0
41070	4500	376.98	114.02	17390	11190	37.87	78.01	0	0
58920	4600	359.41	114.02	12900	14240	142.13	84.8	0	0
225	1600	328.7	113.14	18340	650	135	48.49	0	0
49803	1700	322.84	113.14	9910	12770	45	56.57	0	0
86999	1700	272.13	113.14	18790	19040	45	48.03	0	0
8303	2300	385.27	113.14	12600	3410	45	72.23	0	0
66265	2300	334.56	113.14	12520	15590	45	65.09	0	0
22564	2600	495.98	113.14	13340	7260	45	88.12	0	0
71564	2700	428.7	113.14	3440	16490	45	72.25	0	0
28837	2800	371.13	113.14	9520	8720	45	56.57	0	0
62512	2800	439.41	113.14	9770	14840	135	62.62	0	0
70476	2800	348.7	113.14	6900	16310	45	76.08	0	0
86703	2800	470.12	113.14	17450	18920	135	82.49	0	0
11966	2900	467.7	113.14	17540	4530	45	74.58	0	0
79677	3100	473.55	113.14	16020	17800	45	77.78	0	0
81375	3100	362.84	113.14	7530	18080	45	58.17	0	0
28638	3200	379.41	113.14	11750	8680	45	70.62	0	0
57499	3200	376.98	113.14	5120	14040	45	66.59	0	0
69329	3500	461.84	113.14	10260	16100	45	78.53	0	0
78048	3500	470.12	113.14	2060	17520	45	76.08	0	0
9075	3700	564.26	113.14	14060	3640	45	80	0	0
77790	3700	342.84	113.14	2540	17400	135	76.06	0	0
71595	3800	481.84	113.14	16020	16420	135	100	0	0
46572	4200	495.98	113.14	14590	12080	135	85.75	0	0
68375	4200	499.41	113.14	11440	15880	135	96.06	0	0
34633	1500	282.84	111.8	14030	9910	26.57	36.42	0	0
63178	1500	277.99	111.8	5460	15060	79.7	44.75	0	0
5975	1600	328.7	111.8	18170	2670	26.57	65.14	0	0
21534	1600	320.42	111.8	6850	6960	10.3	40	0	0
35995	1600	257.99	111.8	9990	10180	26.57	33.01	0	0
26478	1700	348.7	111.8	14800	8120	100.3	40	0	0
27630	1700	387.7	111.8	13430	8400	153.43	60	0	0
61377	1700	348.7	111.8	14930	14680	169.7	60	0	0
14119	2000	376.98	111.8	15570	5000	100.3	60	0	0
17686	2000	371.13	111.8	8480	5930	153.43	56.94	0	0
37315	2000	314.56	111.8	6090	10510	63.43	42.8	0	0
40707	2000	373.55	111.8	12190	11100	26.57	47.45	0	0
41920	2000	368.7	111.8	14850	11260	116.57	56.57	0	0
67520	2000	374.56	111.8	11260	15800	10.3	76.34	0	0
13956	2100	342.84	111.8	13480	4960	100.3	49.63	0	0
20164	2100	336.98	111.8	16380	6650	26.57	59.09	0	0
24484	2100	379.41	111.8	11920	7690	26.57	58.17	0	0
25671	2100	342.84	111.8	13530	8000	26.57	66.09	0	0
34219	2100	362.84	111.8	17550	9770	116.57	62.65	0	0
51986	2100	373.55	111.8	6630	13160	63.43	49.5	0	0
63011	2100	263.85	111.8	13330	14970	26.57	41.13	0	0
75764	2100	336.98	111.8	14430	17150	26.57	53.7	0	0
22713	2200	391.13	111.8	7220	7250	10.3	66.77	0	0
47241	2200	328.7	111.8	5660	12280	26.57	56.94	0	0
72000	2200	371.13	111.8	13930	16550	26.57	58.16	0	0
78461	2200	362.84	111.8	16550	17570	26.57	58.16	0	0
79544	2200	413.55	111.8	1600	17710	169.7	58.22	0	0
13141	2300	320.42	111.8	13210	4800	26.57	63.64	0	0
25507	2300	421.84	111.8	12740	7890	169.7	65.78	0	0
35328	2300	292.13	111.8	9590	10050	26.57	44.75	0	0
46020	2300	362.84	111.8	11440	12040	26.57	58.22	0	0
31631	2400	356.98	111.8	9420	9250	153.43	71.59	0	0
61719	2400	441.84	111.8	13400	14740	10.3	57.6	0	0
67944	2400	419.41	111.8	3750	15820	153.43	60.11	0	0
4848	2500	407.7	111.8	10220	2240	153.43	68.71	0	0
46531	2500	439.41	111.8	14870	12170	79.7	60	0	0
3551	2600	445.27	111.8	15190	1800	169.7	84.88	0	0
21900	2600	314.56	111.8	7620	7060	10.3	60	0	0
35013	2600	328.7	111.8	5740	9990	26.57	60	0	0
42972	2600	415.98	111.8	9990	11550	63.43	70.71	0	0
55548	2600	365.27	111.8	8110	13750	79.7	79.07	0	0
69036	2600	371.13	111.8	18630	15990	169.7	60	0	0
79311	2600	470.12	111.8	18950	17710	26.57	67.46	0	0
15108	2700	495.98	111.8	12310	5240	116.57	87.41	0	0
37190	2700	362.84	111.8	14780	10460	26.57	61.12	0	0
39419	2700	328.7	111.8	16450	10910	63.43	63.64	0	0
71519	2700	348.7	111.8	12320	16420	169.7	55.92	0	0
74811	2700	439.41	111.8	15490	16980	10.3	70	0	0
79711	2700	382.84	111.8	5520	17750	10.3	60	0	0
29182	2800	382.84	111.8	12150	8730	169.7	61.84	0	0
39813	2900	461.84	111.8	6320	10920	169.7	69.08	0	0
46792	2900	405.27	111.8	14680	12130	169.7	66.42	0	0
70944	2900	461.84	111.8	10980	16300	116.57	77.78	0	0
71450	2900	453.55	111.8	6210	16430	10.3	66.45	0	0
5463	3000	385.27	111.8	12290	2450	169.7	63.75	0	0
10124	3000	433.55	111.8	14370	3910	169.7	70	0	0
49330	3000	419.41	111.8	4190	12670	26.57	79.22	0	0
18502	3100	470.12	111.8	14910	6260	63.43	79.68	0	0
22604	3100	340.42	111.8	12630	7260	26.57	58.17	0	0
27250	3100	499.41	111.8	6980	8320	100.3	70	0	0
29771	3100	405.27	111.8	13010	8830	116.57	80	0	0
30211	3100	461.84	111.8	9640	8990	26.57	76.62	0	0
53300	3100	518.41	111.8	17200	13270	153.43	77.7	0	0
58444	3100	391.13	111.8	17990	14160	169.7	78.1	0	0
66858	3100	385.27	111.8	16000	15680	26.57	66.54	0	0
80878	3100	302.84	111.8	5350	17960	10.3	56.2	0	0
85623	3100	360.42	111.8	2530	18830	63.43	80	0	0
4924	3200	493.55	111.8	16960	2360	79.7	80	0	0
5416	3200	413.55	111.8	17760	2520	79.7	76.06	0	0
29807	3200	447.7	111.8	10680	8910	26.57	80	0	0
41844	3300	391.13	111.8	11000	11250	153.43	60	0	0
8066	3400	419.41	111.8	10190	3340	26.57	77.78	0	0
76916	3400	524.26	111.8	16730	17280	169.7	88.56	0	0
21921	3500	445.27	111.8	13470	7070	153.43	99.87	0	0
6928	3600	399.41	111.8	17370	2980	26.57	76.97	0	0
64520	3600	345.27	111.8	10040	15230	10.3	65.19	0	0
76012	3600	342.84	111.8	13480	17170	10.3	70	0	0
17528	3900	331.13	111.8	14720	5900	169.7	83.27	0	0
47226	3900	473.55	111.8	17170	12200	100.3	98.44	0	0
70604	3900	422.84	111.8	15940	16300	169.7	86.81	0	0
31589	4000	381.84	111.8	12460	9280	26.57	80	0	0
42196	4000	465.27	111.8	9300	11410	63.43	80.57	0	0
67029	4000	425.27	111.8	11170	15710	26.57	82.38	0	0
7248	4100	351.13	111.8	10730	3040	169.7	90	0	0
36893	4200	441.84	111.8	15380	10360	169.7	88.59	0	0
12058	4400	385.27	111.8	14280	4510	10.3	80.45	0	0
76252	1400	272.13	110.45	12510	17190	174.81	34.04	0	0
11736	2200	371.13	110.45	15090	4360	174.81	50	0	0
54299	2400	393.55	110.45	18010	13450	174.81	70	0	0
22390	2700	356.98	110.45	9580	7180	174.81	68.71	0	0
42294	2700	405.27	110.45	7000	11370	174.81	73.99	0	0
53082	2700	280.42	110.45	14010	13250	174.81	56.94	0	0
45396	2800	453.55	110.45	8440	11910	174.81	76.96	0	0
14909	3400	401.84	110.45	13310	5230	174.81	66.77	0	0
71753	3400	515.98	110.45	11870	16480	174.81	84.98	0	0
47472	4600	342.84	110.45	4280	12260	95.19	91.92	0	0
87566	1200	260.42	108.17	9980	19130	33.69	38.59	0	0
49082	1400	328.7	108.17	14600	12650	56.31	48.05	0	0
85564	1400	336.98	108.17	15540	18710	123.69	49.5	0	0
42512	1500	300.42	108.17	4020	11380	123.69	44.66	0	0
74785	1500	328.7	108.17	9590	17010	33.69	61.77	0	0
21200	1600	266.27	108.17	8290	6930	33.69	45.37	0	0
43356	1600	320.42	108.17	2990	11520	123.69	59.36	0	0
2817	1700	415.98	108.17	17750	1610	33.69	56.57	0	0
9908	1700	306.27	108.17	11410	3890	33.69	46.55	0	0
949	1900	376.98	108.17	15270	950	33.69	50.64	0	0
30185	1900	283.85	108.17	15880	9000	56.31	56.35	0	0
55438	1900	334.56	108.17	12010	13690	33.69	50.63	0	0
67022	2000	342.84	108.17	9900	15700	33.69	50.03	0	0
23207	2100	396.98	108.17	10930	7410	33.69	53.2	0	0
44016	2100	314.56	108.17	6270	11690	33.69	54.64	0	0
71841	2100	331.13	108.17	1700	16550	56.31	57.6	0	0
74269	2100	354.56	108.17	9950	16920	33.69	55.8	0	0
5127	2200	447.7	108.17	10790	2420	33.69	77.55	0	0
6135	2200	405.27	108.17	17950	2660	146.31	63.38	0	0
9539	2200	376.98	108.17	16330	3770	33.69	68.6	0	0
20927	2200	379.41	108.17	12070	6850	33.69	70	0	0
27775	2200	379.41	108.17	10010	8490	33.69	70	0	0
73740	2200	396.98	108.17	14670	16840	33.69	62.65	0	0
67188	2400	419.41	108.17	2880	15770	56.31	66.18	0	0
67384	2400	405.27	108.17	3790	15760	33.69	72.02	0	0
72977	2400	427.7	108.17	16420	16730	33.69	70.71	0	0
26853	2600	376.98	108.17	14420	8220	123.69	66.08	0	0
35101	2600	320.42	108.17	5240	9960	146.31	60.53	0	0
70497	2600	348.7	108.17	13340	16280	33.69	75.06	0	0
17952	2700	334.56	108.17	10440	6090	56.31	67.16	0	0
67466	2700	336.98	108.17	11910	15710	146.31	60	0	0
26975	2800	362.84	108.17	12170	8310	33.69	56.94	0	0
30118	2800	475.98	108.17	7510	8980	33.69	71.59	0	0
32760	2800	385.27	108.17	17700	9540	33.69	76.04	0	0
43778	2800	451.13	108.17	5550	11610	146.31	62.65	0	0
50905	2800	356.98	108.17	13490	12940	33.69	56.62	0	0
73722	2800	498.41	108.17	9580	16840	33.69	75.94	0	0
82225	2800	473.55	108.17	2020	18220	33.69	87.51	0	0
681	2900	447.7	108.17	13530	870	33.69	86.34	0	0
43333	2900	524.26	108.17	12660	11600	33.69	88.08	0	0
73427	2900	566.69	108.17	17060	16810	33.69	87.16	0	0
2008	3100	575.98	108.17	17170	1270	146.31	87.38	0	0
3017	3100	425.27	108.17	16960	1610	123.69	65.5	0	0
66757	3100	356.98	108.17	7120	15670	33.69	67.11	0	0
68661	3100	445.27	108.17	15980	15990	33.69	89.47	0	0
72983	3100	492.55	108.17	18060	16750	56.31	86.34	0	0
80586	3100	334.56	108.17	10420	17960	56.31	58.21	0	0
29766	3400	470.12	108.17	11930	8890	33.69	80	0	0
71321	3400	419.41	108.17	3270	16450	33.69	74.36	0	0
12838	3500	453.55	108.17	12530	4750	33.69	86.37	0	0
78958	3600	399.41	108.17	4390	17650	33.69	70.34	0	0
2969	3700	450.12	108.17	13160	1620	146.31	91.73	0	0
28788	3900	416.98	108.17	9710	8700	33.69	90	0	0
7496	4000	427.7	108.17	10420	3190	56.31	84.98	0	0
55737	4000	435.98	108.17	6520	13760	56.31	84.85	0	0
15912	4100	348.7	108.17	13640	5440	146.31	77.29	0	0
80581	4400	326.27	108.17	8800	17940	33.69	71.57	0	0
59784	1400	277.99	107.7	18150	14390	21.8	38.04	0	0
11432	1600	257.99	107.7	10440	4330	21.8	41.18	0	0
26767	1900	294.56	107.7	9340	8200	158.2	50	0	0
58121	2000	385.27	107.7	8670	14130	21.8	60	0	0
17294	2100	314.56	107.7	10780	5850	21.8	53.67	0	0
35704	2100	391.13	107.7	12160	10130	21.8	57.6	0	0
21226	2200	328.7	107.7	13410	6960	68.2	58.9	0	0
36172	2200	336.98	107.7	4740	10210	21.8	50.66	0	0
47457	2200	371.13	107.7	15010	12290	21.8	67.36	0	0
16170	2300	336.98	107.7	13080	5550	21.8	54.89	0	0
24177	2300	306.27	107.7	15340	7600	21.8	56.97	0	0
24656	2300	308.7	107.7	17190	7700	158.2	53.46	0	0
24765	2300	416.98	107.7	16600	7710	111.8	56.62	0	0
34970	2300	374.56	107.7	10150	10000	21.8	68.79	0	0
36843	2300	300.42	107.7	12920	10360	21.8	50	0	0
85218	2300	362.84	107.7	3860	18760	68.2	73.64	0	0
3880	2400	337.99	107.7	15890	1910	158.2	67.11	0	0
82944	2400	391.13	107.7	14960	18330	21.8	65.5	0	0
81392	2500	405.27	107.7	14750	18070	21.8	70	0	0
70793	2600	354.56	107.7	2760	16300	158.2	66.87	0	0
33863	2700	391.13	107.7	17680	9760	21.8	74.36	0	0
76028	2700	405.27	107.7	820	17140	111.8	82.49	0	0
17946	2800	376.98	107.7	8550	6000	158.2	60	0	0
28924	2800	376.98	107.7	8610	8760	68.2	70.32	0	0
42917	2800	376.98	107.7	12060	11480	21.8	75.9	0	0
45806	2900	322.84	107.7	15050	11960	158.2	70	0	0
52965	2900	334.56	107.7	16490	13260	21.8	62.62	0	0
68836	2900	396.98	107.7	7610	16040	68.2	60	0	0
27949	3000	297.99	107.7	17320	8510	21.8	57.75	0	0
32374	3000	461.84	107.7	11090	9470	68.2	90	0	0
67691	3000	365.27	107.7	15660	15800	21.8	70.71	0	0
14000	3100	405.27	107.7	15190	5020	21.8	80	0	0
25093	3100	365.27	107.7	13620	7830	21.8	62.62	0	0
30302	3100	334.56	107.7	9240	9040	68.2	73.1	0	0
62639	3200	459.41	107.7	13020	14920	21.8	82.49	0	0
76600	3200	411.13	107.7	7670	17320	68.2	84.13	0	0
82596	3200	368.7	107.7	1490	18310	68.2	79.89	0	0
78318	3300	421.84	107.7	7810	17490	158.2	77.29	0	0
5840	3500	342.84	107.7	12230	2570	158.2	66.54	0	0
80092	3700	413.55	107.7	16770	17860	21.8	87.17	0	0
87359	3700	342.84	107.7	11310	19100	21.8	70.71	0	0
67739	3800	411.13	107.7	11790	15810	21.8	80	0	0
85015	3800	484.26	107.7	18330	18720	68.2	90	0	0
57941	4100	348.7	107.7	6770	14140	68.2	79.68	0	0
68494	1100	268.7	106.3	5540	15960	41.19	30.9	0	0
66103	1500	274.56	106.3	11030	15480	131.19	46.06	0	0
83152	1600	272.13	106.3	9490	18370	41.19	42.43	0	0
71443	1700	274.56	106.3	3200	16390	131.19	46.96	0	0
419	1800	300.42	106.3	17750	790	41.19	44.77	0	0
26199	1800	331.13	106.3	9990	8140	41.19	42.43	0	0
46884	1900	334.56	106.3	12550	12200	41.19	56.97	0	0
55185	1900	421.84	106.3	3450	13670	41.19	77.78	0	0
15437	2000	266.27	106.3	13530	5390	41.19	53.75	0	0
10416	2100	272.13	106.3	13750	4070	48.81	48.03	0	0
14571	2100	308.7	106.3	12830	5180	41.19	60.11	0	0
32573	2100	354.56	106.3	12030	9480	41.19	53.41	0	0
42233	2100	334.56	106.3	4820	11400	41.19	61.66	0	0
46514	2100	274.56	106.3	10660	12130	41.19	49.21	0	0
66721	2100	334.56	106.3	13790	15590	138.81	60.07	0	0
81749	2100	266.27	106.3	4340	18150	48.81	49.5	0	0
79775	2200	292.13	106.3	6690	17810	41.19	58.16	0	0
73975	2300	306.27	106.3	12580	16880	41.19	61.01	0	0
81387	2300	382.84	106.3	12820	18000	131.19	68.83	0	0
41355	2400	376.98	106.3	16030	11250	41.19	66.59	0	0
61863	2400	416.98	106.3	16670	14790	41.19	70	0	0
64169	2400	399.41	106.3	9980	15200	48.81	65.79	0	0
41459	2500	348.7	106.3	12690	11260	48.81	62.67	0	0
77506	2500	433.55	106.3	13620	17420	41.19	80	0	0
85655	2500	382.84	106.3	16290	18810	48.81	62.55	0	0
2329	2600	413.55	106.3	17220	1380	131.19	75.06	0	0
33234	2600	286.27	106.3	11370	9630	41.19	53.18	0	0
33548	2700	393.55	106.3	15480	9710	41.19	70.71	0	0
36630	2700	322.84	106.3	7160	10350	48.81	63.28	0	0
83660	2700	371.13	106.3	15250	18460	41.19	65.5	0	0
28091	2800	348.7	106.3	17240	8490	138.81	67.92	0	0
36441	2800	411.13	106.3	8780	10250	138.81	74.4	0	0
32516	2900	326.27	106.3	12900	9480	48.81	75.06	0	0
2471	3000	322.84	106.3	18250	1510	41.19	71.57	0	0
19269	3000	453.55	106.3	15450	6460	41.19	83.29	0	0
76160	3100	322.84	106.3	2470	17230	41.19	67.92	0	0
12325	3200	302.84	106.3	11820	4530	131.19	76.57	0	0
65987	3200	411.13	106.3	4240	15550	48.81	74.07	0	0
83932	3200	385.27	106.3	4840	18520	41.19	79.11	0	0
57731	3300	289.71	106.3	14720	14080	41.19	66.42	0	0
10546	3600	371.13	106.3	11270	4040	138.81	75.49	0	0
11829	3800	405.27	106.3	11600	4390	138.81	84.91	0	0
19357	3800	399.41	106.3	10160	6480	41.19	89.21	0	0
86667	4200	376.98	106.3	6540	18910	131.19	90	0	0
745	4600	391.13	106.3	11860	830	131.19	90	0	0
9962	1300	288.7	104.4	16240	3890	16.7	50.96	0	0
77879	1400	255.56	104.4	12270	17420	163.3	36.19	0	0
952	1500	334.56	104.4	16400	930	16.7	47.42	0	0
31757	1500	288.7	104.4	17470	9270	16.7	55.24	0	0
54522	1500	328.7	104.4	17320	13560	73.3	55.82	0	0
56486	1500	308.7	104.4	14210	13800	163.3	46.1	0	0
66603	1500	362.84	104.4	11620	15670	73.3	43.18	0	0
3565	1600	365.27	104.4	17760	1830	16.7	55.8	0	0
38117	1600	306.27	104.4	6750	10630	16.7	52.63	0	0
10699	1800	241.42	104.4	17580	4100	16.7	30	0	0
62706	1800	249.71	104.4	16350	14910	16.7	44.62	0	0
7194	1900	272.13	104.4	13390	3040	16.7	40	0	0
56498	1900	336.98	104.4	16490	13880	73.3	53.8	0	0
61847	1900	286.27	104.4	12400	14750	16.7	40	0	0
15233	2000	294.56	104.4	13430	5370	73.3	50	0	0
19158	2000	306.27	104.4	16710	6440	73.3	40	0	0
28833	2000	405.27	104.4	8760	8660	163.3	54.68	0	0
41986	2000	371.13	104.4	14370	11310	16.7	47.19	0	0
51430	2000	385.27	104.4	11940	12970	163.3	56.97	0	0
82732	2000	391.13	104.4	6300	18260	163.3	65.94	0	0
24414	2100	356.98	104.4	15940	7620	163.3	60	0	0
2441	2200	356.98	104.4	10740	1450	163.3	58.22	0	0
49906	2300	308.7	104.4	6140	12750	16.7	48.12	0	0
4078	2400	421.84	104.4	17590	1980	16.7	68.71	0	0
38486	2400	328.7	104.4	7400	10700	16.7	53.83	0	0
61987	2400	362.84	104.4	17290	14740	106.7	60	0	0
80825	2400	405.27	104.4	9530	18010	73.3	64.44	0	0
32878	2500	447.7	104.4	11100	9530	16.7	80	0	0
36124	2500	300.42	104.4	5770	10260	73.3	60	0	0
62186	2500	365.27	104.4	12910	14830	16.7	61.84	0	0
1653	2600	365.27	104.4	11490	1190	16.7	60	0	0
79473	2600	461.84	104.4	14580	17740	16.7	77.78	0	0
33292	2700	294.56	104.4	17040	9670	73.3	60	0	0
54106	2700	439.41	104.4	7800	13390	106.7	71.59	0	0
66209	2700	345.27	104.4	15540	15510	163.3	69.59	0	0
24282	2800	288.7	104.4	9350	7600	163.3	60	0	0
41382	2800	348.7	104.4	6380	11230	16.7	75.64	0	0
84183	2800	308.7	104.4	11880	18520	16.7	60	0	0
69656	2900	334.56	104.4	19000	16170	73.3	70	0	0
72631	2900	435.98	104.4	13250	16610	163.3	66.45	0	0
4291	3100	405.27	104.4	15560	2080	16.7	72.03	0	0
13679	3100	294.56	104.4	16060	4950	16.7	70.62	0	0
45105	3100	464.26	104.4	3770	11910	73.3	80.53	0	0
79764	3200	405.27	104.4	1290	17760	163.3	70	0	0
44572	3300	413.55	104.4	10900	11760	16.7	82.55	0	0
53911	3300	314.56	104.4	7620	13400	16.7	66.42	0	0
22657	3500	393.55	104.4	14100	7230	163.3	77.3	0	0
42243	3500	294.56	104.4	8370	11360	16.7	63.08	0	0
69201	3500	405.27	104.4	8470	16020	163.3	77.62	0	0
27815	3800	382.84	104.4	9270	8490	16.7	77.29	0	0
71427	3900	300.42	104.4	14320	16440	16.7	75.2	0	0
1298	5200	362.84	104.4	11420	1020	163.3	89.75	0	0
28183	1300	272.13	102.96	16940	8520	150.95	47.45	0	0
31200	1300	261.42	102.96	9820	9220	60.95	43.68	0	0
173	1500	246.27	102.96	11300	690	29.05	41.14	0	0
56827	1500	277.99	102.96	11380	13930	60.95	49.5	0	0
28320	1600	336.98	102.96	10900	8540	119.05	55.53	0	0
53920	1600	314.56	102.96	9390	13410	29.05	43.96	0	0
57623	1600	300.42	102.96	14460	13980	150.95	41.04	0	0
64050	1600	371.13	102.96	8180	15190	60.95	56.57	0	0
86973	1600	292.13	102.96	11630	19030	29.05	60.07	0	0
12806	1700	252.13	102.96	13270	4660	150.95	39.05	0	0
34852	1700	243.85	102.96	6120	9910	150.95	34.8	0	0
46544	1700	342.84	102.96	2940	12160	60.95	49.93	0	0
78602	1700	336.98	102.96	3470	17550	150.95	69.07	0	0
60722	1800	292.13	102.96	13040	14580	29.05	50	0	0
70042	1800	399.41	102.96	16600	16210	29.05	66.42	0	0
72032	1800	297.99	102.96	6830	16580	60.95	49.5	0	0
85608	1800	407.7	102.96	15090	18730	150.95	67.11	0	0
9885	1900	300.42	102.96	13700	3860	29.05	49.21	0	0
12126	1900	297.99	102.96	13990	4570	60.95	52.83	0	0
60620	1900	286.27	102.96	17740	14560	29.05	41.22	0	0
6366	2000	405.27	102.96	12250	2800	29.05	60.11	0	0
8931	2000	320.42	102.96	16510	3570	29.05	60	0	0
24187	2000	322.84	102.96	17110	7620	29.05	55.23	0	0
26764	2000	405.27	102.96	8600	8220	150.95	69.41	0	0
30184	2000	252.13	102.96	14920	8960	29.05	40.28	0	0
47648	2000	362.84	102.96	7440	12340	29.05	50	0	0
47818	2000	336.98	102.96	11720	12380	29.05	58.24	0	0
66336	2000	376.98	102.96	17670	15590	29.05	65.5	0	0
67908	2000	399.41	102.96	11190	15880	60.95	63.64	0	0
71091	2000	266.27	102.96	5460	16380	29.05	44.77	0	0
15113	2100	436.98	102.96	13230	5280	150.95	76.08	0	0
30630	2100	252.13	102.96	9770	9060	29.05	46.1	0	0
47395	2100	342.84	102.96	7050	12330	60.95	66.08	0	0
58325	2100	385.27	102.96	14310	14190	60.95	56.57	0	0
77658	2100	475.98	102.96	19060	17370	119.05	88.35	0	0
305	2200	405.27	102.96	12960	770	29.05	80	0	0
17169	2200	348.7	102.96	12010	5760	150.95	60	0	0
37833	2200	365.27	102.96	11810	10510	150.95	61.77	0	0
41424	2200	342.84	102.96	4180	11240	29.05	61.07	0	0
47805	2200	362.84	102.96	5860	12410	60.95	66.71	0	0
54039	2200	356.98	102.96	5210	13470	60.95	63.64	0	0
73477	2200	308.7	102.96	9210	16800	29.05	56.62	0	0
82567	2200	243.85	102.96	10830	18260	29.05	43.96	0	0
82685	2200	356.98	102.96	9290	18310	60.95	56.57	0	0
9794	2300	348.7	102.96	15130	3780	119.05	76.06	0	0
34967	2300	419.41	102.96	9450	10020	60.95	69.41	0	0
43266	2300	348.7	102.96	9730	11510	150.95	60	0	0
62608	2300	425.27	102.96	2810	14920	29.05	70	0	0
34050	2400	286.27	102.96	17230	9790	29.05	58.18	0	0
46723	2400	328.7	102.96	13900	12150	29.05	62.62	0	0
72129	2400	402.84	102.96	18160	16560	29.05	69.63	0	0
46597	2500	379.41	102.96	5570	12170	60.95	70	0	0
7726	2600	447.7	102.96	17060	3160	119.05	84.91	0	0
31011	2600	294.56	102.96	12470	9160	29.05	52.08	0	0
32421	2600	365.27	102.96	14030	9380	150.95	60	0	0
42556	2600	385.27	102.96	14990	11430	29.05	70	0	0
82424	2600	427.7	102.96	1350	18190	150.95	73.46	0	0
86795	2600	362.84	102.96	10000	18990	29.05	53.8	0	0
24466	2700	371.13	102.96	8710	7720	29.05	73.3	0	0
35564	2700	455.98	102.96	15960	10130	60.95	80	0	0
46864	2700	334.56	102.96	5910	12190	29.05	70	0	0
3157	2800	326.27	102.96	17190	1660	119.05	70	0	0
9219	2800	391.13	102.96	16100	3690	60.95	75.2	0	0
18124	2800	374.56	102.96	8090	6110	29.05	74.93	0	0
40524	2800	376.98	102.96	10480	11070	29.05	75.64	0	0
44680	2800	475.98	102.96	6870	11810	29.05	81.07	0	0
54601	2800	314.56	102.96	8930	13570	60.95	77.62	0	0
81982	2800	391.13	102.96	16900	18160	29.05	69.63	0	0
84680	2800	334.56	102.96	4740	18600	150.95	76.08	0	0
13361	2900	359.41	102.96	10360	4880	29.05	70	0	0
39998	2900	302.84	102.96	13010	10970	29.05	63.64	0	0
52882	3000	376.98	102.96	12250	13300	60.95	69.41	0	0
66229	3000	435.98	102.96	2170	15580	29.05	70	0	0
67806	3000	342.84	102.96	15140	15840	29.05	67.93	0	0
52269	3100	376.98	102.96	11860	13100	119.05	70	0	0
31078	3200	405.27	102.96	15200	9180	29.05	77.62	0	0
30504	3300	314.56	102.96	12610	9040	29.05	70	0	0
60015	3400	385.27	102.96	11390	14470	29.05	76.62	0	0
76941	3500	365.27	102.96	3150	17340	29.05	82.06	0	0
71638	3700	360.42	102.96	16520	16510	60.95	90	0	0
75231	3700	385.27	102.96	11420	17070	29.05	70	0	0
55565	1300	300.42	101.98	13790	13640	168.69	40	0	0
24451	1500	263.85	101.98	16690	7640	168.69	46.1	0	0
25044	1500	247.28	101.98	11450	7810	11.31	40	0	0
69726	1500	322.84	101.98	7290	16130	11.31	51.5	0	0
2636	1600	306.27	101.98	17960	1490	101.31	40	0	0
217	1700	356.98	101.98	17350	650	101.31	50	0	0
27857	1700	379.41	101.98	6590	8450	101.31	50	0	0
58756	1700	322.84	101.98	13420	14240	11.31	60.66	0	0
6545	1800	362.84	101.98	13130	2820	11.31	50	0	0
12361	1800	342.84	101.98	13500	4550	168.69	58.16	0	0
7247	1900	326.27	101.98	10700	3030	101.31	50	0	0
78939	1900	320.42	101.98	18800	17590	168.69	44.75	0	0
21480	2000	425.27	101.98	14940	6920	168.69	58.22	0	0
72848	2000	261.42	101.98	12030	16650	168.69	40	0	0
53742	2100	356.98	101.98	15980	13380	11.31	61.77	0	0
75267	2100	328.7	101.98	2830	17070	11.31	58.18	0	0
84318	2200	486.69	101.98	4020	18560	11.31	70.71	0	0
46647	2300	368.7	101.98	5030	12090	101.31	75.9	0	0
54837	2300	372.13	101.98	7900	13550	11.31	50	0	0
37352	2500	461.84	101.98	17410	10490	11.31	80	0	0
60947	2500	399.41	101.98	17150	14600	168.69	59.14	0	0
80823	2500	302.84	101.98	9100	18010	78.69	58.02	0	0
30389	2600	342.84	101.98	8710	8980	168.69	58.9	0	0
33331	2600	326.27	101.98	13700	9610	11.31	56.97	0	0
36705	2600	292.13	101.98	13180	10320	11.31	50	0	0
46296	2600	385.27	101.98	6440	12050	168.69	50	0	0
52415	2600	356.98	101.98	5640	13230	78.69	66.71	0	0
32992	2700	427.7	101.98	7670	9530	168.69	64.78	0	0
61538	2700	300.42	101.98	7850	14730	11.31	64.13	0	0
4326	2800	399.41	101.98	17340	2030	101.31	70	0	0
60571	2800	314.56	101.98	4250	14540	168.69	60	0	0
71163	2800	402.84	101.98	10200	16370	11.31	82.25	0	0
74606	2800	362.84	101.98	11810	16910	101.31	75.75	0	0
31500	2900	371.13	101.98	13530	9220	168.69	70	0	0
40086	2900	336.98	101.98	6460	11040	78.69	77.7	0	0
43496	2900	336.98	101.98	11810	11540	101.31	69.59	0	0
80420	2900	308.7	101.98	11580	17870	168.69	60	0	0
10837	3000	365.27	101.98	13740	4140	11.31	70	0	0
27202	3100	348.7	101.98	15560	8370	11.31	78.53	0	0
54726	3500	391.13	101.98	7790	13540	168.69	80.06	0	0
23866	3700	385.27	101.98	14380	7580	78.69	85.01	0	0
59765	3800	362.84	101.98	14110	14350	101.31	64.9	0	0
77937	3900	385.27	101.98	11110	17480	11.31	78.91	0	0
21084	5300	328.7	101.98	8810	6930	78.69	84.85	0	0
22630	1500	257.99	100.5	17570	7190	95.71	35.44	0	0
23744	1600	302.84	100.5	17040	7470	174.29	50	0	0
79198	1700	345.27	100.5	1440	17630	95.71	50	0	0
33040	1800	266.27	100.5	7530	9550	174.29	49.08	0	0
68904	1900	351.13	100.5	11570	15950	95.71	80	0	0
34259	2100	260.42	100.5	15040	9800	174.29	47.49	0	0
14822	2200	334.56	100.5	12850	5210	174.29	62.67	0	0
48446	2200	306.27	100.5	7220	12460	174.29	44.4	0	0
34164	2300	286.27	100.5	10640	9800	174.29	56.94	0	0
80247	2300	342.84	100.5	15490	17810	95.71	60	0	0
34113	2500	433.55	100.5	9310	9750	95.71	71.57	0	0
19684	2600	558.41	100.5	17290	6510	174.29	90	0	0
65731	2700	328.7	100.5	8970	15450	174.29	67.11	0	0
87298	2800	379.41	100.5	7310	19050	174.29	71.57	0	0
66093	2900	447.7	100.5	6740	15480	95.71	79.11	0	0
34643	900	217.99	100	16770	9860	126.87	27.94	0	0
21735	1100	215.56	100	8080	6980	143.13	29.17	0	0
28176	1200	277.99	100	15880	8570	36.87	52.32	0	0
57923	1200	274.56	100	17780	14030	143.13	40.31	0	0
68874	1200	237.99	100	17870	16020	53.13	38.59	0	0
35569	1300	296.98	100	17040	10100	36.87	56.63	0	0
42498	1300	246.27	100	16790	11440	53.13	38.87	0	0
81507	1300	269.71	100	16980	18080	36.87	48.85	0	0
82222	1300	252.13	100	1560	18150	143.13	35.36	0	0
48680	1400	381.84	100	15280	12550	36.87	62.07	0	0
61004	1400	283.85	100	16070	14640	36.87	54.65	0	0
62508	1400	229.71	100	6780	14840	143.13	42.43	0	0
78070	1400	237.99	100	10640	17510	36.87	41.03	0	0
62396	1500	246.27	100	10740	14820	126.87	40.28	0	0
67435	1500	274.56	100	17090	15770	36.87	39.47	0	0
32321	1600	272.13	100	11850	9370	143.13	44.94	0	0
37133	1600	237.99	100	14580	10430	36.87	36.01	0	0
41940	1600	362.84	100	3840	11350	53.13	65.38	0	0
56992	1600	280.42	100	9540	13870	143.13	48.03	0	0
12297	1700	300.42	100	14920	4580	36.87	56.57	0	0
15918	1700	320.42	100	14880	5500	36.87	59.32	0	0
46835	1700	302.84	100	14780	12120	143.13	53.89	0	0
55375	1700	328.7	100	9800	13610	143.13	53.8	0	0
25074	1800	280.42	100	8510	7850	36.87	51.47	0	0
35218	1900	308.7	100	7470	9980	126.87	60	0	0
43174	1900	385.27	100	3890	11500	143.13	63.64	0	0
22818	2000	316.98	100	12500	7300	36.87	70	0	0
24955	2000	269.71	100	13490	7830	36.87	65.09	0	0
27393	2000	288.7	100	11770	8360	143.13	61.34	0	0
46743	2000	382.84	100	3010	12110	126.87	70	0	0
47421	2000	300.42	100	16650	12310	36.87	63.64	0	0
56268	2000	376.98	100	13110	13830	36.87	58.16	0	0
59482	2000	336.98	100	17650	14380	53.13	61.01	0	0
69080	2000	272.13	100	11640	16040	36.87	58.18	0	0
5890	2100	308.7	100	10390	2670	53.13	51.47	0	0
56103	2100	316.98	100	5110	13800	36.87	54.78	0	0
2792	2200	371.13	100	17110	1620	53.13	77.75	0	0
6065	2200	266.27	100	16500	2630	126.87	48.05	0	0
30901	2200	280.42	100	8340	9130	36.87	58.37	0	0
47840	2200	365.27	100	17600	12400	53.13	70.71	0	0
79936	2200	351.13	100	2790	17830	36.87	56.97	0	0
5662	2300	334.56	100	12440	2570	36.87	54.89	0	0
5929	2300	325.27	100	16570	2610	143.13	58.17	0	0
6683	2300	393.55	100	16070	2920	53.13	68.71	0	0
14505	2300	379.41	100	15990	5180	53.13	60	0	0
18250	2300	356.98	100	17520	6140	36.87	70	0	0
31545	2300	300.42	100	12860	9260	36.87	69.41	0	0
34839	2300	308.7	100	16690	9960	36.87	62.04	0	0
46470	2300	413.55	100	14170	12070	143.13	72.76	0	0
74916	2300	391.13	100	11950	17020	36.87	63.28	0	0
40926	2400	322.84	100	10060	11160	36.87	70.71	0	0
49565	2400	302.84	100	10270	12730	36.87	56.57	0	0
79523	2400	274.56	100	15250	17750	36.87	63.64	0	0
2690	2500	348.7	100	14110	1580	36.87	62.04	0	0
13551	2500	421.84	100	10500	4940	53.13	66.45	0	0
20970	2500	272.13	100	13000	6860	36.87	54.98	0	0
28580	2500	334.56	100	10280	8670	53.13	65.19	0	0
78771	2500	405.27	100	1680	17640	53.13	70	0	0
79345	2500	391.13	100	10840	17650	126.87	73.76	0	0
23728	2600	427.7	100	13710	7530	53.13	70	0	0
27134	2600	294.56	100	9420	8370	53.13	60.04	0	0
35990	2600	407.7	100	9080	10200	36.87	70	0	0
38258	2600	312.13	100	5570	10680	36.87	77.78	0	0
84343	2600	328.7	100	14320	18570	36.87	63.08	0	0
86959	2600	362.84	100	8380	18960	143.13	62.62	0	0
38229	2700	391.13	100	11260	10680	53.13	74.93	0	0
61165	2700	331.13	100	4810	14700	53.13	70	0	0
19543	2800	297.99	100	8370	6530	53.13	62.62	0	0
23296	2800	322.84	100	9580	7440	53.13	56.57	0	0
50264	2800	441.84	100	16690	12770	126.87	80	0	0
4821	2900	342.84	100	11510	2290	36.87	71.57	0	0
23380	2900	294.56	100	8650	7440	36.87	75.05	0	0
46259	2900	354.56	100	12420	12090	53.13	74.36	0	0
50285	3000	342.84	100	5000	12840	36.87	70	0	0
75651	3000	421.84	100	3110	17150	36.87	83.83	0	0
86881	3100	376.98	100	3540	18950	126.87	79.07	0	0
39498	3500	387.7	100	8120	10920	53.13	80	0	0
8375	3700	376.98	100	14490	3350	143.13	80	0	0
29813	1000	232.13	98.99	11150	8900	45	32.06	0	0
65704	1400	302.84	98.99	840	15480	45	56.62	0	0
10530	1500	280.42	98.99	17460	4090	45	47.21	0	0
34952	1600	260.42	98.99	5580	10000	45	49.5	0	0
40079	1600	314.56	98.99	4500	11010	45	56.57	0	0
51916	1600	294.56	98.99	4630	13120	45	53.18	0	0
45319	1800	306.27	98.99	15810	11910	45	58.18	0	0
83670	1800	322.84	98.99	17620	18390	135	67.23	0	0
56272	2000	345.27	98.99	14000	13750	135	60.81	0	0
68845	2100	354.56	98.99	9650	16010	45	63.64	0	0
83274	2100	345.27	98.99	16640	18390	45	64.64	0	0
9280	2200	266.27	98.99	12980	3690	45	52.73	0	0
45351	2200	371.13	98.99	7300	11930	45	63.64	0	0
55531	2200	371.13	98.99	3090	13710	45	60.92	0	0
14214	2300	362.84	98.99	9160	5100	45	60.11	0	0
65212	2300	286.27	98.99	6200	15400	45	56.57	0	0
4312	2400	294.56	98.99	11580	2100	45	61.07	0	0
17427	2400	407.7	98.99	8550	5920	45	61.07	0	0
77297	2400	280.42	98.99	12020	17390	45	68.05	0	0
9306	2500	362.84	98.99	9420	3630	135	77.78	0	0
80043	2600	348.7	98.99	740	17800	135	65.19	0	0
4573	2700	385.27	98.99	17570	2120	135	70	0	0
82681	2700	320.42	98.99	8580	18290	45	66.45	0	0
81967	2900	407.7	98.99	13180	18110	135	88.08	0	0
45162	900	223.85	98.49	3070	11830	156.04	32.83	0	0
41632	1100	274.56	98.49	15100	11210	113.96	31.36	0	0
7590	1300	272.13	98.49	17980	3170	23.96	38.95	0	0
28128	1300	232.13	98.49	13600	8550	23.96	40.28	0	0
33202	1300	257.99	98.49	16710	9590	23.96	49.93	0	0
78257	1300	288.7	98.49	9990	17510	23.96	52.23	0	0
768	1400	266.27	98.49	17050	880	23.96	34.35	0	0
78164	1400	263.85	98.49	3420	17550	66.04	39.83	0	0
7899	1500	280.42	98.49	14080	3300	66.04	43.33	0	0
51293	1500	260.42	98.49	7780	13000	23.96	47.24	0	0
19349	1600	331.13	98.49	8270	6490	66.04	59.22	0	0
72797	1600	322.84	98.49	14420	16670	23.96	55.98	0	0
[truncated: 85,949 more rows]

## Sheet: Raw Fig4D-4E P+Cav1 2
	Area	Perim,	Feret	FeretX	FeretY	FeretAngle	MinFeret	MinThr	MaxThr				density
											TOTAL AREA	242540100	0.00261441
5470	13500	694.97	254.95	8820	18040	131.82	135.45	0	0		CLUSTER AREA	634100
6850	9200	519.41	194.16	8820	18050	145.49	110.73	0	0
5850	6600	436.98	174.93	7740	19120	59.04	79.32	0	0
2092	10600	445.27	155.24	5220	7170	14.93	107.37	0	0
3724	8700	394.56	152.32	5840	12860	66.8	100	0	0
5086	5700	326.27	144.22	15400	17010	146.31	64.43	0	0
4349	4500	445.27	143.18	8210	14700	167.91	70	0	0
459	6300	335.56	143.18	1840	1940	24.78	60	0	0
5799	5800	348.7	141.42	13090	18870	8.13	80	0	0
4959	8500	377.99	139.28	14370	16750	68.96	86.89	0	0
309	6000	372.13	136.01	1820	1560	36.03	90	0	0
2441	6700	394.56	136.01	4620	8450	72.9	85.01	0	0
6255	7700	346.27	136.01	5230	7170	17.1	90	0	0
4006	5000	362.84	134.54	15610	13620	41.99	68.91	0	0
382	5600	372.13	134.54	3150	1750	41.99	82.25	0	0
5199	4000	360.42	131.53	9060	17390	171.25	76.34	0	0
1211	4500	408.7	130	4400	4070	157.38	75.64	0	0
778	6100	368.7	130	2240	2810	157.38	87.16	0	0
6771	3800	286.27	128.06	15410	17010	141.34	60.11	0	0
1476	5100	334.56	128.06	10310	4960	141.34	82.89	0	0
3586	6300	346.27	128.06	4600	12310	141.34	96.05	0	0
2119	3600	326.27	126.49	3810	7160	108.43	50	0	0
6741	4400	393.55	126.49	14370	16630	108.43	80	0	0
2751	3000	352.13	125.3	13380	9460	61.39	70	0	0
4821	3200	323.85	125.3	5620	16320	28.61	53.87	0	0
2874	3800	303.85	123.69	5950	9850	75.96	60	0	0
6941	3900	328.7	123.69	7790	19090	75.96	60.66	0	0
292	2100	257.99	122.07	9960	1500	34.99	33.76	0	0
1588	4400	334.56	122.07	7180	5290	124.99	78.94	0	0
5388	4400	280.42	122.07	10130	17910	55.01	56.57	0	0
4413	4900	303.85	122.07	6000	14920	124.99	70	0	0
5393	5100	303.85	122.07	10240	17820	124.99	81.41	0	0
5046	5000	354.56	121.66	11460	16990	80.54	78.94	0	0
5716	5600	295.56	120.83	11120	18670	24.44	70	0	0
4863	4100	297.99	120.42	6980	16460	41.63	73.46	0	0
5582	3100	277.99	117.05	9740	18350	19.98	43.68	0	0
4164	2800	249.71	116.62	6720	14080	120.96	46.06	0	0
5863	3000	252.13	116.62	16490	19010	149.04	49.23	0	0
5019	3100	272.13	116.62	6140	16810	120.96	53.8	0	0
2728	3600	320.42	116.62	5460	9350	30.96	76.06	0	0
2897	4800	283.85	116.62	8710	9900	59.04	76.06	0	0
125	2400	306.27	114.02	10880	960	105.26	40	0	0
4890	2600	243.85	114.02	15420	16540	52.13	43.59	0	0
3449	3100	336.98	114.02	7170	11870	142.13	61.77	0	0
6910	3100	286.27	114.02	11120	18670	15.26	50	0	0
5518	3800	275.56	114.02	6600	18170	142.13	70	0	0
3248	3900	332.13	114.02	12240	11170	52.13	72.19	0	0
5626	4400	300.42	114.02	16560	18460	37.87	70.97	0	0
558	4700	306.27	114.02	2170	2230	164.74	70	0	0
1118	5600	406.27	114.02	11020	3770	142.13	90	0	0
3147	6000	309.71	114.02	4950	10810	37.87	80	0	0
1594	2800	334.56	113.14	13090	5380	45	66.42	0	0
1712	4200	396.98	113.14	4280	5750	45	80	0	0
745	2500	263.85	111.8	9550	2710	169.7	40	0	0
4514	2600	235.56	108.17	9830	15230	146.31	40.26	0	0
349	2900	277.99	108.17	7940	1560	123.69	56.02	0	0
2549	3200	241.42	108.17	12380	8710	33.69	52.98	0	0
13	3300	241.42	108.17	7450	610	123.69	53.38	0	0
4213	4100	263.85	108.17	5910	14290	33.69	70.71	0	0
4644	1600	243.85	107.7	7700	15640	158.2	31.6	0	0
4810	2100	263.85	107.7	14220	16260	21.8	48.06	0	0
2566	2700	257.99	107.7	5760	8810	68.2	48.54	0	0
5201	2700	277.99	107.7	16190	17400	21.8	55.8	0	0
146	3000	283.85	107.7	9440	1020	111.8	56.94	0	0
6925	3300	257.99	107.7	13100	18850	158.2	60	0	0
1289	5000	283.85	107.7	4520	4370	158.2	70	0	0
5030	1900	269.71	106.3	9600	16910	41.19	52.83	0	0
707	2600	261.42	106.3	9720	2620	131.19	52.73	0	0
394	3400	235.56	106.3	4350	1760	48.81	54.78	0	0
5186	4000	255.56	106.3	7310	17310	131.19	66.77	0	0
4848	2200	249.71	104.4	15370	16360	16.7	45.18	0	0
4053	2600	233.14	104.4	6540	13710	16.7	40	0	0
3795	2700	286.27	104.4	10450	13000	73.3	56.63	0	0
5447	4100	277.99	104.4	8150	17990	106.7	70	0	0
6489	4700	272.13	104.4	5860	12850	73.3	70	0	0
2713	1300	221.42	102.96	15410	9310	60.95	31.03	0	0
4893	1600	238.99	102.96	9740	16510	29.05	40.97	0	0
100	2700	277.99	102.96	7340	900	119.05	60	0	0
5604	2700	257.99	102.96	8250	18350	150.95	55.23	0	0
5958	2800	257.99	102.96	1840	1530	29.05	52.62	0	0
4625	3400	241.42	102.96	11180	15660	60.95	50	0	0
4474	3500	263.85	102.96	13980	15200	60.95	57.57	0	0
2039	4000	257.99	102.96	9620	6950	150.95	60	0	0
4857	4000	255.56	102.96	14570	16400	29.05	60	0	0
942	4200	289.71	102.96	12330	3190	119.05	70	0	0
4841	1600	241.42	101.98	9330	16410	78.69	40	0	0
3086	1800	224.85	101.98	13210	10490	101.31	20	0	0
5106	2000	241.42	101.98	13020	17080	101.31	43.53	0	0
5502	3500	257.99	101.98	14600	18140	168.69	60	0	0
1787	1800	237.99	100	9490	6080	36.87	45.36	0	0
958	2000	243.85	100	13570	3280	36.87	46.06	0	0
378	2300	223.85	100	8310	1700	36.87	48.49	0	0
2600	2300	235.56	100	14200	8900	36.87	53.89	0	0
1065	2600	223.85	100	13670	3690	53.13	48.49	0	0
5159	2800	292.13	100	7990	17310	36.87	60	0	0
5973	2800	221.42	100	4360	1760	53.13	46.32	0	0
5342	3200	263.85	100	13380	17670	126.87	60	0	0
3943	3500	257.99	100	13390	13390	143.13	59.41	0	0
6406	4800	253.14	100	4960	10800	36.87	70	0	0
2620	2900	261.42	98.99	5370	8920	135	70	0	0
4714	3200	241.42	98.99	6770	15920	45	62.48	0	0
1794	1900	229.71	98.49	5560	6040	113.96	44.4	0	0
5404	2000	221.42	98.49	7630	17850	156.04	36.19	0	0
6866	2700	221.42	98.49	5930	18220	113.96	44.75	0	0
2330	2800	229.71	98.49	7470	7970	66.04	49.08	0	0
4949	2800	241.42	98.49	8870	16600	156.04	50	0	0
3219	2900	221.42	98.49	9040	10960	156.04	49.35	0	0
3178	3300	252.13	98.49	8060	10860	23.96	66.77	0	0
5537	3500	235.56	98.49	5930	18220	113.96	53.8	0	0
4773	4000	255.56	98.49	13470	16160	66.04	60	0	0
4218	1600	198.99	94.87	14210	14230	161.57	30	0	0
4133	1900	227.28	94.87	15680	13960	108.43	30	0	0
4574	2100	221.42	94.87	16030	15390	108.43	37.36	0	0
6658	2600	221.42	94.87	11190	15660	71.57	40	0	0
5522	3000	233.14	94.87	15990	18170	108.43	50	0	0
4231	3400	252.13	94.87	10880	14380	71.57	58.9	0	0
5505	3400	241.42	94.87	15180	18220	71.57	60	0	0
1584	2100	237.99	94.34	9070	5330	32.01	50.63	0	0
3130	2400	261.42	94.34	4580	10710	32.01	60	0	0
3503	2400	213.14	94.34	11930	12000	122.01	39.19	0	0
3119	2500	243.85	94.34	13650	10690	32.01	68.05	0	0
3902	2500	229.71	94.34	10610	13340	57.99	49.23	0	0
3531	2600	221.42	94.34	6090	12120	147.99	52.08	0	0
6377	2700	209.71	94.34	8710	9890	57.99	49.21	0	0
444	2800	257.99	94.34	1760	1820	122.01	52.41	0	0
246	4400	255.56	94.34	1880	1380	57.99	70	0	0
1298	1200	213.14	92.2	5660	4380	102.53	27.98	0	0
5028	1700	189.71	92.2	7650	16840	139.4	35.36	0	0
4476	1900	201.42	92.2	10650	15120	130.6	42.01	0	0
5021	1900	229.71	92.2	8920	16810	102.53	40	0	0
4549	2100	221.42	92.2	6730	15350	12.53	49.35	0	0
2773	2300	201.42	92.2	7190	9500	49.4	46.32	0	0
1729	2500	195.56	92.2	8210	5720	139.4	47.21	0	0
4672	2500	201.42	92.2	7710	15730	130.6	53.18	0	0
694	2600	221.42	92.2	3250	2670	49.4	56.57	0	0
1182	2700	213.14	92.2	11010	3960	167.47	40	0	0
989	3100	221.42	92.2	3570	3410	49.4	58.16	0	0
5057	3500	229.71	92.2	9480	16920	167.47	59.22	0	0
5563	3500	218.99	92.2	5800	18320	40.6	60	0	0
4815	3600	257.99	92.2	7670	16240	130.6	68.61	0	0
3350	3700	227.28	92.2	5770	11470	130.6	69.59	0	0
5781	4500	255.56	92.2	8040	18800	139.4	70	0	0
5482	1400	193.14	89.44	12750	18110	26.57	31.66	0	0
526	1600	193.14	89.44	3830	2200	63.43	38.87	0	0
547	1700	201.42	89.44	2110	2230	26.57	40.28	0	0
852	2000	201.42	89.44	6650	2980	26.57	39.05	0	0
5376	2100	209.71	89.44	13520	17850	63.43	46.96	0	0
41	2300	201.42	89.44	11660	700	116.57	44.28	0	0
4540	2300	229.71	89.44	14800	15280	116.57	50	0	0
4317	3200	218.99	89.44	15130	14590	116.57	50	0	0
5350	3600	229.71	89.44	11300	17690	116.57	65.09	0	0
3059	1300	209.71	86.02	15360	10410	144.46	40.72	0	0
4584	1400	187.28	86.02	8820	15410	125.54	35.8	0	0
2980	1500	181.42	86.02	4170	10160	35.54	32.59	0	0
1603	1700	189.71	86.02	11960	5410	54.46	34.03	0	0
1126	1800	207.28	86.02	5610	3800	125.54	44.05	0	0
3453	1800	195.56	86.02	6740	11870	125.54	37.74	0	0
924	2000	193.14	86.02	10570	3210	54.46	40.88	0	0
4121	2100	201.42	86.02	15760	13960	35.54	48.03	0	0
5088	2100	187.28	86.02	13850	17020	144.46	47.45	0	0
103	2200	223.85	86.02	13460	900	125.54	49.5	0	0
203	2200	201.42	86.02	5870	1170	125.54	49.5	0	0
4662	2300	193.14	86.02	15850	15680	144.46	46.52	0	0
5803	2300	209.71	86.02	7440	18900	35.54	56.57	0	0
1083	2400	203.85	86.02	9760	3750	35.54	46.96	0	0
6567	2500	203.85	86.02	5920	14280	35.54	54.78	0	0
2108	2600	201.42	86.02	3460	7200	54.46	52.73	0	0
4812	3000	223.85	86.02	5920	16290	35.54	62.04	0	0
1368	3100	249.71	86.02	12840	4620	125.54	70	0	0
3432	3200	241.42	86.02	8900	11800	125.54	60	0	0
2368	3300	215.56	86.02	4150	8030	144.46	62.65	0	0
4420	3300	227.28	86.02	15500	14990	54.46	70	0	0
290	3500	221.42	86.02	3400	1440	144.46	60	0	0
6469	3900	229.71	86.02	4600	12360	35.54	70	0	0
4978	4000	229.71	86.02	7540	16680	125.54	69.41	0	0
4831	1200	184.85	85.44	6320	16290	110.56	26.33	0	0
2362	1700	209.71	85.44	9620	8070	69.44	40	0	0
4361	1800	201.42	85.44	14670	14760	110.56	40	0	0
2487	1900	190.71	85.44	13590	8460	159.44	30	0	0
6630	1900	223.85	85.44	13990	15200	69.44	40	0	0
1175	2000	215.56	85.44	6080	4020	69.44	40	0	0
2879	2000	201.42	85.44	15680	9820	69.44	40.28	0	0
4155	2100	204.85	85.44	11760	14040	110.56	40	0	0
5712	2100	198.99	85.44	5760	18600	110.56	30	0	0
4849	2300	235.56	85.44	5460	16330	110.56	50	0	0
1832	2400	195.56	85.44	6610	6200	20.56	40	0	0
6690	2400	193.14	85.44	13480	16160	69.44	40	0	0
4286	2900	209.71	85.44	7670	14470	110.56	60	0	0
4319	3700	221.42	85.44	7350	14640	20.56	60	0	0
4621	1200	181.42	84.85	14950	15600	45	34.42	0	0
1288	1400	181.42	84.85	2830	4420	45	34.03	0	0
5574	1600	193.14	84.85	10670	18280	135	42.9	0	0
3495	3000	229.71	84.85	12010	12040	45	56.97	0	0
1025	1200	193.14	82.46	4740	3550	75.96	30	0	0
2408	1200	178.99	82.46	14990	8190	14.04	20	0	0
635	1400	193.14	82.46	14010	2430	104.04	30	0	0
123	1600	209.71	82.46	3180	990	165.96	47.7	0	0
5253	1600	229.71	82.46	13600	17480	165.96	40	0	0
4395	2000	207.28	82.46	15200	14870	165.96	40	0	0
4774	2100	193.14	82.46	6680	16110	14.04	40	0	0
3191	2400	209.71	82.46	15130	10880	165.96	49.21	0	0
3244	2500	209.71	82.46	5440	11140	75.96	50	0	0
6762	2700	201.42	82.46	11460	16950	75.96	50	0	0
6487	1200	167.28	80.62	13310	12730	29.74	30.54	0	0
4689	1300	181.42	80.62	8960	15830	29.74	35.8	0	0
2308	1400	173.14	80.62	13140	7860	60.26	36.39	0	0
1943	1500	178.99	80.62	8410	6580	60.26	33.97	0	0
5025	1600	227.28	80.62	11090	16820	119.74	50	0	0
6082	1800	187.28	80.62	3590	3410	60.26	46.06	0	0
763	1900	181.42	80.62	8650	2750	150.26	40.28	0	0
4174	1900	175.56	80.62	6100	14160	29.74	44.75	0	0
5158	1900	175.56	80.62	5270	17260	150.26	44.05	0	0
5242	1900	175.56	80.62	9360	17440	150.26	44.05	0	0
5214	2000	209.71	80.62	13260	17370	119.74	41.36	0	0
5826	2000	187.28	80.62	5760	18940	29.74	49.21	0	0
2450	2100	187.28	80.62	6850	8360	119.74	50	0	0
2480	2100	215.56	80.62	5250	8530	60.26	58.16	0	0
3716	2100	173.14	80.62	13310	12730	29.74	40	0	0
4929	2100	193.14	80.62	8140	16620	60.26	44.28	0	0
5508	2100	187.28	80.62	8660	18140	119.74	46.06	0	0
6790	2100	181.42	80.62	7320	17310	119.74	47.45	0	0
4778	2200	193.14	80.62	13870	16160	60.26	43.68	0	0
669	2300	193.14	80.62	5550	2600	29.74	50	0	0
3928	2300	178.99	80.62	13500	13340	119.74	40	0	0
4682	2300	195.56	80.62	4980	15820	29.74	48.33	0	0
1075	2400	187.28	80.62	7300	3650	119.74	50	0	0
1708	2400	201.42	80.62	10790	5670	150.26	56.57	0	0
2836	2400	189.71	80.62	6950	9690	29.74	49.5	0	0
6890	2400	195.56	80.62	16590	18480	60.26	49.23	0	0
883	2500	201.42	80.62	10140	3040	150.26	58.16	0	0
1114	2500	187.28	80.62	3680	3810	29.74	50	0	0
916	2700	203.85	80.62	10850	3120	150.26	60	0	0
6614	2800	221.42	80.62	15510	14990	60.26	67.11	0	0
5004	3000	201.42	80.62	8070	16820	29.74	56.94	0	0
6306	3000	215.56	80.62	4600	8430	60.26	67.11	0	0
4369	3100	207.28	80.62	9220	14790	150.26	60	0	0
4601	3400	203.85	80.62	12890	15460	119.74	63.64	0	0
6833	3400	217.99	80.62	10220	17850	172.87	63.64	0	0
4917	1200	167.28	78.1	15490	16570	50.19	35.36	0	0
2000	1500	161.42	78.1	8520	6770	129.81	34.03	0	0
3510	1600	167.28	78.1	9780	12110	50.19	36.01	0	0
1429	1800	167.28	78.1	4700	4890	50.19	42.43	0	0
4307	1800	161.42	78.1	13160	14610	39.81	35.36	0	0
5809	1800	201.42	78.1	12060	18900	39.81	50	0	0
5836	1800	195.56	78.1	13260	18980	39.81	49.23	0	0
6459	1800	181.42	78.1	12010	12040	39.81	46.1	0	0
3608	2000	167.28	78.1	8110	12430	140.19	41.69	0	0
4936	2000	173.14	78.1	8280	16620	39.81	41.69	0	0
1493	2100	173.14	78.1	12890	5040	39.81	47.45	0	0
2552	2100	178.99	78.1	5390	8670	129.81	49.21	0	0
4010	2100	203.85	78.1	14030	13540	129.81	58.22	0	0
4081	2100	193.14	78.1	6220	13770	129.81	50	0	0
5083	2100	167.28	78.1	12590	17050	39.81	42.43	0	0
5529	2100	173.14	78.1	8520	18260	50.19	47.45	0	0
5725	2100	181.42	78.1	8130	18690	50.19	49.5	0	0
584	2200	178.99	78.1	1990	2320	39.81	49.23	0	0
5713	2300	167.28	78.1	9320	18600	129.81	49.5	0	0
5832	2400	178.99	78.1	6820	18970	50.19	50	0	0
4351	2600	178.99	78.1	9440	14770	50.19	50	0	0
38	2800	198.99	78.1	6380	700	129.81	60	0	0
2088	2800	209.71	78.1	9670	7130	39.81	58.22	0	0
4308	2900	207.28	78.1	13900	14620	39.81	60	0	0
4604	2900	201.42	78.1	6000	15530	39.81	60	0	0
5196	3000	201.42	78.1	16120	17380	39.81	58.16	0	0
213	700	158.99	76.16	6670	1220	23.2	19	0	0
957	1200	173.14	76.16	13420	3290	66.8	34.8	0	0
2559	1200	173.14	76.16	15420	8750	66.8	34.8	0	0
3648	1300	173.14	76.16	14100	12560	23.2	30	0	0
1524	1400	178.99	76.16	12750	5150	66.8	30	0	0
3349	1400	173.14	76.16	15490	11490	23.2	37.22	0	0
2747	1500	175.56	76.16	7860	9340	156.8	30	0	0
3030	1500	167.28	76.16	10060	10320	156.8	31.66	0	0
4940	1600	229.71	76.16	10420	16640	66.8	50	0	0
2238	1700	181.42	76.16	6840	7580	23.2	38.81	0	0
4347	1700	175.56	76.16	10670	14690	156.8	40	0	0
454	1800	187.28	76.16	4490	1910	66.8	39.27	0	0
501	1900	187.28	76.16	8420	2040	23.2	40	0	0
3418	1900	173.14	76.16	14090	11770	23.2	40	0	0
4377	1900	187.28	76.16	12360	14870	66.8	38.81	0	0
3461	2000	249.71	76.16	15620	11910	156.8	65.19	0	0
5622	2000	167.28	76.16	8770	18390	156.8	40	0	0
5801	2000	173.14	76.16	6500	18880	23.2	40	0	0
2489	2100	178.99	76.16	4110	8490	156.8	40	0	0
4573	2100	173.14	76.16	7290	15430	23.2	40	0	0
5375	2100	201.42	76.16	11000	17800	23.2	50	0	0
6844	2100	181.42	76.16	6930	18000	23.2	40	0	0
25	2200	173.14	76.16	8040	660	156.8	40	0	0
535	2200	173.14	76.16	7700	2150	156.8	40	0	0
1257	2200	181.42	76.16	3090	4270	66.8	49.21	0	0
5834	2200	173.14	76.16	13380	18910	156.8	40	0	0
3599	2300	193.14	76.16	15210	12400	156.8	50	0	0
5026	2300	173.14	76.16	13020	16870	23.2	40	0	0
1553	2600	187.28	76.16	10120	5150	113.2	50	0	0
5439	2600	187.28	76.16	6930	18000	23.2	50	0	0
5684	2600	207.28	76.16	13370	18520	113.2	60	0	0
6822	2600	189.71	76.16	11300	17700	113.2	56.57	0	0
4502	2700	207.28	76.16	6370	15220	156.8	60	0	0
6921	2700	187.28	76.16	8070	18790	113.2	50	0	0
6615	3400	209.71	76.16	6030	14930	113.2	67.11	0	0
3399	700	156.57	72.8	14290	11740	74.05	19.63	0	0
4060	700	150.71	72.8	15950	13700	15.95	19.63	0	0
1348	1300	173.14	72.8	12180	4630	74.05	30	0	0
3925	1300	167.28	72.8	15710	13330	164.05	30	0	0
6324	1300	175.56	72.8	12380	8680	15.95	30	0	0
6635	1500	173.14	72.8	6370	15220	164.05	40	0	0
3155	1600	167.28	72.8	5890	10780	15.95	36.39	0	0
455	1700	187.28	72.8	6020	1870	164.05	40	0	0
3488	1700	181.42	72.8	14510	11970	164.05	46.06	0	0
3645	1700	195.56	72.8	9620	12580	15.95	49.08	0	0
198	1800	173.14	72.8	6910	1230	74.05	40	0	0
823	1800	223.85	72.8	14270	2880	164.05	56.94	0	0
1004	1800	173.14	72.8	9070	3390	105.95	40	0	0
1263	1800	223.85	72.8	10110	4230	105.95	48.51	0	0
4074	1800	167.28	72.8	8460	13770	15.95	40	0	0
6751	2000	167.28	72.8	8070	16810	15.95	40	0	0
5555	2100	189.71	72.8	6780	18250	164.05	50	0	0
6141	2200	181.42	72.8	4540	4360	105.95	50	0	0
5357	2500	201.42	72.8	7950	17720	105.95	50	0	0
5956	2600	193.14	72.8	3410	1450	164.05	50	0	0
2324	1000	153.14	72.11	8750	7920	56.31	30.06	0	0
2491	1000	153.14	72.11	7840	8540	56.31	30.06	0	0
5459	1000	153.14	72.11	14790	18040	33.69	30.06	0	0
1080	1100	147.28	72.11	3930	3730	33.69	34.8	0	0
1946	1100	158.99	72.11	9650	6580	56.31	33.97	0	0
175	1200	167.28	72.11	8420	1120	33.69	33.97	0	0
224	1200	195.56	72.11	8010	1270	33.69	39.27	0	0
5038	1200	167.28	72.11	17410	16850	123.69	33.97	0	0
3428	1300	161.42	72.11	9000	11840	56.31	35.36	0	0
4997	1300	167.28	72.11	6840	16810	56.31	38.08	0	0
1087	1400	158.99	72.11	13720	3760	56.31	34.8	0	0
1953	1400	153.14	72.11	12370	6550	123.69	31.34	0	0
2447	1400	158.99	72.11	14390	8400	56.31	34.8	0	0
4257	1400	173.14	72.11	5600	14380	123.69	42.43	0	0
5184	1400	153.14	72.11	14400	17340	33.69	31.34	0	0
6102	1400	161.42	72.11	9770	3750	56.31	34.03	0	0
1021	1500	153.14	72.11	10810	3460	146.31	38.87	0	0
1357	1500	158.99	72.11	10010	4590	146.31	40	0	0
1496	1500	158.99	72.11	11350	5000	123.69	35.8	0	0
1762	1500	173.14	72.11	9990	5880	146.31	46.06	0	0
1843	1500	173.14	72.11	5690	6240	33.69	46.06	0	0
5367	1500	187.28	72.11	16350	17790	33.69	50	0	0
401	1600	187.28	72.11	8770	1750	33.69	49.5	0	0
1599	1600	158.99	72.11	11080	5330	123.69	36.39	0	0
5650	1600	161.42	72.11	14160	18490	33.69	38.87	0	0
109	1700	147.28	72.11	3920	930	146.31	40	0	0
945	1700	167.28	72.11	9220	3200	123.69	47.21	0	0
978	1700	161.42	72.11	9760	3370	56.31	40.28	0	0
1011	1700	158.99	72.11	10750	3450	33.69	37.97	0	0
3171	1700	167.28	72.11	4870	10800	146.31	44.75	0	0
4105	1700	158.99	72.11	12090	13910	56.31	40	0	0
4327	1700	161.42	72.11	9330	14620	146.31	40.28	0	0
568	1800	164.85	72.11	5860	2270	33.69	38.81	0	0
803	1800	167.28	72.11	6650	2900	56.31	42.43	0	0
4942	1800	158.99	72.11	13380	16570	146.31	38	0	0
5594	1800	153.14	72.11	6720	18330	146.31	40	0	0
6943	1800	173.14	72.11	16510	19030	146.31	44.75	0	0
21	1900	167.28	72.11	8800	700	56.31	46.1	0	0
938	1900	164.85	72.11	10030	3220	33.69	40	0	0
3184	1900	169.71	72.11	14900	10890	33.69	49.5	0	0
3826	1900	161.42	72.11	11960	13060	33.69	42.43	0	0
5013	1900	164.85	72.11	6770	16850	56.31	40	0	0
5058	1900	161.42	72.11	15850	16910	146.31	41.69	0	0
5908	1900	158.99	72.11	6380	700	123.69	40	0	0
636	2000	178.99	72.11	7580	2480	33.69	40	0	0
835	2000	187.28	72.11	9590	2900	123.69	50	0	0
1316	2000	187.28	72.11	8830	4490	33.69	54.05	0	0
2454	2000	158.99	72.11	5020	8440	56.31	40	0	0
4179	2000	167.28	72.11	14890	14130	146.31	49.21	0	0
4862	2000	161.42	72.11	15920	16360	123.69	49.21	0	0
4989	2000	167.28	72.11	9170	16760	33.69	47.21	0	0
5239	2200	189.71	72.11	5470	17440	123.69	54.05	0	0
5614	2200	187.28	72.11	7020	18410	33.69	56.97	0	0
323	2300	237.99	72.11	8380	1510	123.69	60	0	0
6010	2300	181.42	72.11	2180	2260	33.69	53.7	0	0
2655	2400	175.56	72.11	11980	9100	33.69	55.53	0	0
999	2500	187.28	72.11	10930	3420	33.69	50	0	0
5081	2500	173.14	72.11	8790	17000	123.69	50	0	0
6860	2600	178.99	72.11	6610	18170	123.69	50	0	0
1372	2900	195.56	72.11	9200	4700	56.31	60	0	0
102	700	153.14	70.71	11840	900	135	28.28	0	0
6476	1000	153.14	70.71	8120	12430	135	28.28	0	0
2707	1300	141.42	70.71	7440	9260	45	28.28	0	0
2184	1400	147.28	70.71	5710	7390	135	35.36	0	0
3046	1500	147.28	70.71	4790	10430	45	35.36	0	0
4652	1500	147.28	70.71	5690	15710	45	35.36	0	0
6257	1500	153.14	70.71	3460	7190	45	38.87	0	0
899	1600	147.28	70.71	5640	3060	135	41.65	0	0
2227	1600	153.14	70.71	12840	7570	45	38.87	0	0
4278	1600	153.14	70.71	8600	14440	135	41.65	0	0
4648	1700	153.14	70.71	12610	15690	45	41.65	0	0
4705	1700	164.85	70.71	10360	15820	98.13	30	0	0
2422	1800	153.14	70.71	14970	8250	135	44.39	0	0
4432	1900	158.99	70.71	13950	14960	135	49.5	0	0
5861	1900	153.14	70.71	5960	19060	45	42.43	0	0
4731	2000	167.28	70.71	15940	15900	135	50	0	0
4964	2000	167.28	70.71	5220	16700	45	47.45	0	0
6699	2000	167.28	70.71	5930	16290	45	49.21	0	0
257	2100	193.14	70.71	1380	1330	98.13	50	0	0
2479	2100	173.14	70.71	6900	8500	45	50	0	0
4145	2100	158.99	70.71	7820	14010	135	49.5	0	0
5557	2100	161.42	70.71	10800	18250	135	49.21	0	0
14	900	144.85	67.08	7760	610	116.57	26.69	0	0
2133	900	138.99	67.08	8640	7230	26.57	26.69	0	0
2508	900	144.85	67.08	9170	8600	63.43	26.69	0	0
4115	900	144.85	67.08	16170	13940	63.43	26.69	0	0
2378	1000	144.85	67.08	4300	8070	153.43	30	0	0
2608	1000	144.85	67.08	8610	8950	63.43	30	0	0
4658	1000	138.99	67.08	8400	15680	153.43	30	0	0
901	1100	150.71	67.08	7140	3120	63.43	30	0	0
2460	1100	153.14	67.08	10700	8390	116.57	38.08	0	0
3633	1100	153.14	67.08	13570	12480	116.57	30	0	0
6513	1100	144.85	67.08	10630	13330	63.43	29.11	0	0
2191	1200	161.42	67.08	8420	7420	153.43	30	0	0
3105	1300	144.85	67.08	11100	10610	63.43	30	0	0
4905	1300	158.99	67.08	14700	16520	26.57	40	0	0
6937	1300	161.42	67.08	13390	18910	153.43	33.97	0	0
481	1400	144.85	67.08	12730	1960	26.57	30	0	0
574	1400	173.14	67.08	7840	2240	116.57	40	0	0
1035	1400	161.42	67.08	11510	3500	153.43	40	0	0
1340	1400	158.99	67.08	9310	4540	116.57	33.97	0	0
1694	1400	144.85	67.08	12690	5610	116.57	30	0	0
2356	1400	155.56	67.08	13860	7970	153.43	40	0	0
5238	1400	150.71	67.08	15740	17460	26.57	30	0	0
6200	1400	167.28	67.08	4290	5690	116.57	38.81	0	0
6730	1400	155.56	67.08	8280	16610	26.57	35.36	0	0
524	1500	167.28	67.08	3320	2130	153.43	40	0	0
805	1500	161.42	67.08	7790	2900	63.43	38.81	0	0
2823	1500	153.14	67.08	9580	9660	26.57	36.39	0	0
2961	1500	167.28	67.08	14540	10090	63.43	37.97	0	0
2975	1500	150.71	67.08	12690	10120	26.57	30	0	0
3526	1500	153.14	67.08	14210	12090	116.57	39.27	0	0
5301	1500	158.99	67.08	14960	17580	116.57	40	0	0
5595	1500	158.99	67.08	9560	18390	63.43	40	0	0
5865	1500	150.71	67.08	10560	19020	116.57	30	0	0
2701	1600	150.71	67.08	8860	9250	63.43	30	0	0
3509	1600	167.28	67.08	4470	12090	26.57	40	0	0
4177	1600	158.99	67.08	16430	14110	116.57	40	0	0
4259	1600	167.28	67.08	6370	14390	116.57	40	0	0
4916	1600	167.28	67.08	15360	16510	116.57	38.81	0	0
230	1700	161.42	67.08	11810	1250	116.57	42.43	0	0
475	1700	181.42	67.08	1990	1980	63.43	50	0	0
4130	1700	150.71	67.08	14130	13940	116.57	30	0	0
5215	1700	158.99	67.08	5370	17380	116.57	40	0	0
6374	1700	158.99	67.08	5940	9760	116.57	40	0	0
6832	1700	161.42	67.08	10150	17860	26.57	42.43	0	0
2103	1800	173.14	67.08	9620	7180	63.43	40	0	0
3080	1800	167.28	67.08	13570	10470	116.57	49.5	0	0
4446	1800	153.14	67.08	16190	15010	153.43	40	0	0
4500	1800	153.14	67.08	12940	15190	153.43	40	0	0
5307	1800	158.99	67.08	12510	17590	153.43	40	0	0
5495	1800	158.99	67.08	9610	18170	63.43	40	0	0
207	1900	158.99	67.08	10720	1230	63.43	40	0	0
816	1900	153.14	67.08	3400	2900	26.57	40	0	0
3346	1900	173.14	67.08	12710	11460	116.57	40	0	0
35	2000	161.42	67.08	4180	690	116.57	50	0	0
919	2000	167.28	67.08	2880	3130	153.43	40	0	0
5050	2000	158.99	67.08	11190	16880	116.57	40	0	0
5060	2000	158.99	67.08	7610	16960	26.57	40	0	0
6172	2000	167.28	67.08	10330	5040	26.57	49.5	0	0
6246	2000	167.28	67.08	9630	6950	153.43	50	0	0
3021	2100	167.28	67.08	7380	10290	153.43	50	0	0
4824	2100	158.99	67.08	13460	16300	26.57	40	0	0
4950	2100	167.28	67.08	15120	16650	63.43	50	0	0
6792	2100	167.28	67.08	16140	17390	63.43	49.5	0	0
4576	2200	161.42	67.08	8260	15440	26.57	50	0	0
5005	2200	167.28	67.08	9250	16770	116.57	50	0	0
1057	2300	167.28	67.08	5860	3660	63.43	50	0	0
6654	2300	167.28	67.08	12900	15470	116.57	50	0	0
2805	2400	181.42	67.08	4210	9550	116.57	56.94	0	0
3820	2400	175.56	67.08	4570	13020	116.57	60	0	0
6876	2400	167.28	67.08	5800	18310	26.57	50	0	0
4958	2500	181.42	67.08	14240	16660	26.57	60	0	0
3507	700	138.99	64.03	11010	12080	38.66	32.06	0	0
4777	700	144.85	64.03	12820	16140	51.34	32.06	0	0
593	900	138.99	64.03	5770	2280	128.66	34.8	0	0
2674	900	138.99	64.03	7120	9170	51.34	34.8	0	0
3254	900	138.99	64.03	7620	11110	128.66	34.8	0	0
5294	900	138.99	64.03	8430	17620	51.34	34.8	0	0
5389	900	138.99	64.03	13130	17810	141.34	34.8	0	0
134	1100	133.14	64.03	8620	990	141.34	34.8	0	0
1048	1100	138.99	64.03	11000	3610	38.66	34.8	0	0
1525	1100	133.14	64.03	5050	5130	38.66	34.8	0	0
2151	1100	138.99	64.03	3470	7290	51.34	34.8	0	0
2992	1100	133.14	64.03	5410	10170	141.34	34.8	0	0
333	1200	138.99	64.03	1990	1570	38.66	35.8	0	0
502	1200	138.99	64.03	2080	2060	38.66	40	0	0
1673	1200	127.28	64.03	14580	5570	141.34	33.36	0	0
2605	1200	133.14	64.03	3880	8870	141.34	33.36	0	0
3833	1200	133.14	64.03	7930	13050	141.34	33.36	0	0
4098	1200	133.14	64.03	10600	13820	128.66	33.36	0	0
4384	1200	133.14	64.03	13130	14870	51.34	33.36	0	0
221	1300	141.42	64.03	9480	1220	128.66	35.36	0	0
2015	1300	133.14	64.03	12610	6880	51.34	35.36	0	0
2976	1300	147.28	64.03	5840	10140	38.66	35.36	0	0
4344	1300	147.28	64.03	12410	14710	38.66	35.36	0	0
6770	1300	133.14	64.03	12600	17050	51.34	35.36	0	0
689	1400	147.28	64.03	3220	2640	38.66	38.87	0	0
1066	1400	133.14	64.03	4930	3660	38.66	35.36	0	0
3165	1400	133.14	64.03	4680	10780	141.34	35.36	0	0
4225	1400	133.14	64.03	9310	14270	141.34	35.36	0	0
5451	1400	147.28	64.03	12890	17990	128.66	35.36	0	0
6256	1400	138.99	64.03	9610	7130	128.66	37.97	0	0
6504	1400	133.14	64.03	11970	13060	38.66	35.36	0	0
6713	1400	141.42	64.03	15920	16360	128.66	35.36	0	0
2771	1500	138.99	64.03	12360	9470	51.34	40	0	0
4675	1500	144.85	64.03	8440	15790	51.34	37.97	0	0
6766	1500	141.42	64.03	9510	16970	38.66	35.36	0	0
2614	1600	138.99	64.03	10970	8900	141.34	40	0	0
2945	1600	138.99	64.03	9160	10020	38.66	40	0	0
3234	1600	138.99	64.03	7640	11010	141.34	40	0	0
4245	1600	138.99	64.03	14980	14370	51.34	40	0	0
4427	1600	138.99	64.03	9640	14950	128.66	40	0	0
4436	1600	138.99	64.03	7620	14980	141.34	40	0	0
4512	1600	138.99	64.03	5920	15220	141.34	40	0	0
5260	1600	144.85	64.03	10280	17480	128.66	40	0	0
5422	1600	138.99	64.03	15540	17900	141.34	40	0	0
5773	1600	144.85	64.03	10110	18760	128.66	40	0	0
6906	1600	138.99	64.03	9330	18610	128.66	40	0	0
2414	1700	147.28	64.03	7900	8200	128.66	42.43	0	0
2553	1700	150.71	64.03	6740	8720	51.34	40	0	0
3168	1700	147.28	64.03	10560	10780	141.34	47.21	0	0
4363	1700	158.99	64.03	5960	14830	51.34	50	0	0
4734	1700	147.28	64.03	10550	15910	128.66	42.43	0	0
4753	1700	138.99	64.03	6120	15970	141.34	40	0	0
5458	1700	138.99	64.03	12950	18000	141.34	40	0	0
115	1800	195.56	64.03	10320	940	128.66	55.53	0	0
3872	1800	153.14	64.03	7330	13180	128.66	47.21	0	0
4110	1800	158.99	64.03	16220	13910	51.34	50	0	0
4462	1800	158.99	64.03	9270	15060	128.66	50	0	0
4594	1800	153.14	64.03	8140	15440	128.66	49.21	0	0
5246	1800	144.85	64.03	14940	17490	51.34	40	0	0
5719	1800	167.28	64.03	8800	18620	128.66	48.51	0	0
1947	1900	150.71	64.03	3720	6580	51.34	40	0	0
2128	1900	153.14	64.03	4290	7230	38.66	49.21	0	0
2657	1900	167.28	64.03	6150	9110	38.66	50	0	0
4111	1900	158.99	64.03	6990	13870	128.66	50	0	0
6602	1900	158.99	64.03	9230	14840	38.66	50	0	0
2934	2000	158.99	64.03	13790	9980	51.34	50	0	0
5011	2000	158.99	64.03	17340	16780	128.66	50	0	0
5991	2000	153.14	64.03	1840	1930	38.66	49.5	0	0
6437	2000	158.99	64.03	5780	11480	128.66	50	0	0
2983	2100	181.42	64.03	13750	10110	128.66	50	0	0
4563	2100	153.14	64.03	11920	15360	128.66	50	0	0
44	800	153.14	63.25	1850	720	108.43	30	0	0
701	800	153.14	63.25	14000	2610	108.43	30	0	0
2925	800	153.14	63.25	4320	9960	71.57	30	0	0
97	900	136.57	63.25	4250	890	161.57	20	0	0
617	900	144.85	63.25	12640	2380	18.43	20	0	0
1006	900	130.71	63.25	10010	3390	161.57	20	0	0
2954	900	136.57	63.25	8220	10020	108.43	20	0	0
3029	900	138.99	63.25	4880	10310	161.57	20	0	0
2997	1000	153.14	63.25	12130	10210	18.43	30	0	0
5218	1000	153.14	63.25	9420	17380	108.43	30	0	0
5828	1000	153.14	63.25	10860	18890	108.43	30	0	0
152	1100	147.28	63.25	11030	1040	161.57	30	0	0
1876	1100	138.99	63.25	13300	6280	161.57	30	0	0
6007	1100	138.99	63.25	7710	2160	161.57	30	0	0
2061	1200	144.85	63.25	10160	7060	71.57	30	0	0
4679	1200	144.85	63.25	16130	15750	161.57	30	0	0
4792	1300	153.14	63.25	9020	16160	108.43	30	0	0
4618	1400	144.85	63.25	7870	15590	71.57	30	0	0
5550	1400	144.85	63.25	9600	18300	71.57	30	0	0
1139	1500	144.85	63.25	9570	3830	108.43	30	0	0
2104	1500	153.14	63.25	9790	7140	18.43	40	0	0
6653	1500	147.28	63.25	5990	15480	161.57	40	0	0
597	1600	144.85	63.25	4360	2300	161.57	30	0	0
1373	1600	147.28	63.25	10360	4650	161.57	40	0	0
6085	1600	161.42	63.25	10930	3400	161.57	47.45	0	0
504	1700	153.14	63.25	10610	2020	161.57	40	0	0
5746	1700	161.42	63.25	7140	18700	161.57	40	0	0
4983	1800	158.99	63.25	13070	16700	108.43	40	0	0
651	1900	158.99	63.25	7020	2500	108.43	40	0	0
6758	2000	153.14	63.25	13030	16840	161.57	40	0	0
6769	2000	161.42	63.25	8800	17000	108.43	49.5	0	0
6589	2100	167.28	63.25	15140	14600	108.43	50	0	0
5948	2200	161.42	63.25	1900	1300	108.43	50	0	0
2899	800	144.85	60.83	14290	9800	99.46	30	0	0
4879	800	138.99	60.83	13140	16430	170.54	30	0	0
3347	1300	147.28	60.83	13030	11480	170.54	40	0	0
6746	1300	138.99	60.83	7540	16700	170.54	30	0	0
6691	1400	138.99	60.83	6700	16100	170.54	30	0	0
1040	700	153.14	58.31	9920	3540	149.04	35.8	0	0
1469	700	124.85	58.31	6440	4950	120.96	25.31	0	0
1586	700	124.85	58.31	7740	5330	59.04	25.31	0	0
4118	700	124.85	58.31	6780	13900	120.96	25.31	0	0
5195	700	124.85	58.31	10150	17330	120.96	25.31	0	0
637	800	133.14	58.31	10050	2500	59.04	28.28	0	0
1406	800	133.14	58.31	12840	4810	30.96	28.28	0	0
1457	800	133.14	58.31	4680	4910	120.96	28.28	0	0
2579	800	133.14	58.31	9390	8820	59.04	28.28	0	0
2808	800	133.14	58.31	4450	9610	59.04	28.28	0	0
3502	800	133.14	58.31	11620	12010	149.04	28.28	0	0
6703	800	118.99	58.31	5630	16300	30.96	26.85	0	0
6864	800	124.85	58.31	8530	18260	59.04	26.85	0	0
186	900	118.99	58.31	11580	1120	149.04	28.49	0	0
1715	900	138.99	58.31	8640	5730	59.04	30	0	0
1912	900	138.99	58.31	13730	6400	120.96	30	0	0
2291	900	124.85	58.31	4700	7780	59.04	28.49	0	0
2482	900	138.99	58.31	7720	8460	120.96	30	0	0
2531	900	118.99	58.31	9880	8640	30.96	28.49	0	0
2639	900	138.99	58.31	8560	9040	59.04	30	0	0
2854	900	133.14	58.31	12580	9670	149.04	30	0	0
3138	900	118.99	58.31	10360	10690	149.04	28.49	0	0
3205	900	124.85	58.31	9090	10960	59.04	28.49	0	0
3224	900	133.14	58.31	12480	11000	30.96	30	0	0
3298	900	138.99	58.31	4580	11300	30.96	30	0	0
4092	900	133.14	58.31	14070	13820	30.96	30	0	0
5002	900	124.85	58.31	13130	16750	120.96	28.49	0	0
5157	900	118.99	58.31	15240	17270	30.96	28.49	0	0
5411	900	118.99	58.31	16250	17860	149.04	28.49	0	0
5466	900	138.99	58.31	6670	18030	120.96	30	0	0
6871	900	124.85	58.31	9590	18290	59.04	25.35	0	0
511	1000	130.71	58.31	6310	2110	59.04	30	0	0
5616	1000	130.71	58.31	15290	18400	30.96	30	0	0
6149	1000	118.99	58.31	8840	4440	149.04	30	0	0
6634	1000	124.85	58.31	12940	15190	149.04	29.11	0	0
66	1100	124.85	58.31	7410	830	59.04	30	0	0
561	1100	133.14	58.31	9010	2250	59.04	31.34	0	0
1522	1100	133.14	58.31	9170	5110	30.96	31.34	0	0
1891	1100	124.85	58.31	5120	6370	30.96	30	0	0
2703	1100	124.85	58.31	14480	9220	30.96	30	0	0
3192	1100	124.85	58.31	8450	10930	59.04	30	0	0
3732	1100	130.71	58.31	7790	12790	59.04	30	0	0
4120	1100	133.14	58.31	14220	13940	30.96	31.34	0	0
4232	1100	124.85	58.31	9930	14330	30.96	30	0	0
4267	1100	130.71	58.31	11760	14400	120.96	30	0	0
4511	1100	124.85	58.31	5670	15220	120.96	30	0	0
5168	1100	127.28	58.31	16320	17300	30.96	31.34	0	0
5580	1100	133.14	58.31	8860	18300	120.96	31.34	0	0
6072	1100	138.99	58.31	12340	3200	120.96	30	0	0
6465	1100	118.99	58.31	6110	12140	149.04	30	0	0
6677	1100	133.14	58.31	6770	15900	30.96	33.36	0	0
328	1200	147.28	58.31	13810	1510	149.04	40	0	0
495	1200	124.85	58.31	2310	2000	149.04	30	0	0
3641	1200	124.85	58.31	6390	12520	120.96	30	0	0
4482	1200	153.14	58.31	15880	15180	59.04	47.21	0	0
5597	1200	124.85	58.31	15250	18360	30.96	30	0	0
5940	1200	133.14	58.31	5870	1210	149.04	34.8	0	0
6543	1200	133.14	58.31	6990	13870	120.96	35.36	0	0
6881	1200	127.28	58.31	6730	18340	149.04	35.36	0	0
368	1300	130.71	58.31	4890	1640	30.96	30	0	0
1100	1300	133.14	58.31	10630	3740	149.04	40	0	0
1717	1300	144.85	58.31	11330	5690	149.04	40	0	0
1939	1300	133.14	58.31	6850	6550	59.04	35.8	0	0
1984	1300	130.71	58.31	9500	6740	59.04	30	0	0
2429	1300	130.71	58.31	7140	8280	149.04	30	0	0
2435	1300	133.14	58.31	10510	8300	120.96	35.36	0	0
2875	1300	124.85	58.31	9180	9780	59.04	30	0	0
3289	1300	124.85	58.31	12180	11230	120.96	30	0	0
4250	1300	133.14	58.31	6560	14390	59.04	37.97	0	0
4370	1300	138.99	58.31	11180	14820	30.96	40	0	0
4586	1300	133.14	58.31	14330	15460	59.04	35.8	0	0
5176	1300	124.85	58.31	6770	17290	149.04	30	0	0
5425	1300	138.99	58.31	6370	17920	120.96	30	0	0
5517	1300	133.14	58.31	13320	18170	149.04	35.36	0	0
5660	1300	124.85	58.31	15810	18460	120.96	30	0	0
5674	1300	124.85	58.31	9300	18530	30.96	30	0	0
5730	1300	124.85	58.31	6710	18640	120.96	30	0	0
6100	1300	133.14	58.31	7290	3680	149.04	35.36	0	0
6551	1300	133.14	58.31	7830	14010	120.96	35.36	0	0
85	1400	138.99	58.31	11540	870	30.96	40	0	0
108	1400	138.99	58.31	13160	970	59.04	40	0	0
297	1400	138.99	58.31	4360	1490	59.04	40	0	0
609	1400	138.99	58.31	13850	2360	30.96	40	0	0
1849	1400	147.28	58.31	6340	6220	120.96	47.45	0	0
2169	1400	138.99	58.31	7820	7350	59.04	40	0	0
2404	1400	133.14	58.31	12740	8160	120.96	40	0	0
2468	1400	138.99	58.31	10460	8470	59.04	40	0	0
2500	1400	130.71	58.31	14240	8540	30.96	30	0	0
2661	1400	141.42	58.31	10390	9060	149.04	40	0	0
2981	1400	147.28	58.31	7950	10120	149.04	40	0	0
3013	1400	138.99	58.31	7140	10300	30.96	40	0	0
4043	1400	138.99	58.31	14440	13640	120.96	40	0	0
4059	1400	138.99	58.31	15100	13690	149.04	40	0	0
4191	1400	138.99	58.31	14150	14200	30.96	40	0	0
4424	1400	130.71	58.31	12560	14960	30.96	30	0	0
4931	1400	130.71	58.31	6950	16610	59.04	30	0	0
5022	1400	138.99	58.31	15240	16860	59.04	40	0	0
5142	1400	130.71	58.31	9030	17220	120.96	30	0	0
5654	1400	133.14	58.31	9650	18450	120.96	40	0	0
5825	1400	144.85	58.31	17310	18880	120.96	40	0	0
6231	1400	133.14	58.31	3720	6580	59.04	40	0	0
709	1500	136.57	58.31	6480	2630	149.04	30	0	0
2602	1500	138.99	58.31	4230	8910	59.04	40	0	0
3415	1500	138.99	58.31	4390	11790	59.04	40	0	0
4945	1500	138.99	58.31	9960	16580	149.04	40	0	0
5565	1500	138.99	58.31	10270	18260	120.96	40	0	0
5704	1500	133.14	58.31	9520	18570	120.96	40	0	0
5718	1500	138.99	58.31	8620	18660	30.96	40	0	0
6708	1500	133.14	58.31	15420	16360	30.96	40	0	0
293	1600	138.99	58.31	13800	1440	149.04	40	0	0
1107	1600	138.99	58.31	7990	3800	59.04	40	0	0
3491	1600	138.99	58.31	10650	12010	30.96	40	0	0
4533	1600	138.99	58.31	15170	15320	59.04	40	0	0
5338	1600	138.99	58.31	6330	17710	59.04	40	0	0
5356	1600	138.99	58.31	9770	17750	30.96	40	0	0
6590	1600	138.99	58.31	7370	14610	120.96	40	0	0
572	1700	138.99	58.31	4010	2250	149.04	40	0	0
2402	1700	167.28	58.31	7440	8160	120.96	50	0	0
3759	1700	147.28	58.31	10410	12820	120.96	49.21	0	0
4429	1700	147.28	58.31	4860	14960	120.96	49.21	0	0
5102	1700	147.28	58.31	10020	17070	120.96	49.21	0	0
5430	1700	138.99	58.31	16320	17980	59.04	40	0	0
5457	1700	144.85	58.31	12090	18050	59.04	40	0	0
5476	1700	144.85	58.31	7810	18060	149.04	40	0	0
5606	1700	141.42	58.31	10160	18390	30.96	42.43	0	0
5722	1700	144.85	58.31	12300	18620	120.96	40	0	0
6588	1700	141.42	58.31	13920	14570	120.96	42.43	0	0
5355	1800	147.28	58.31	5740	17750	30.96	49.21	0	0
6600	1800	147.28	58.31	9450	14770	59.04	49.5	0	0
6835	1800	147.28	58.31	6640	17860	120.96	49.21	0	0
6935	1800	147.28	58.31	6820	18950	30.96	49.21	0	0
393	1900	153.14	58.31	3540	1680	120.96	50	0	0
660	1900	147.28	58.31	2160	2570	30.96	49.5	0	0
4418	1900	153.14	58.31	14290	14920	120.96	50	0	0
4928	1900	153.14	58.31	12420	16540	120.96	50	0	0
5407	1900	147.28	58.31	6640	17860	120.96	49.5	0	0
5296	2000	147.28	58.31	15370	17570	120.96	50	0	0
3487	800	124.85	56.57	11070	12000	45	35.36	0	0
46	1000	118.99	56.57	4970	760	45	35.36	0	0
352	1000	118.99	56.57	3120	1570	135	35.36	0	0
473	1000	113.14	56.57	12510	1910	135	35.36	0	0
704	1000	118.99	56.57	3970	2660	45	35.36	0	0
839	1000	113.14	56.57	6980	2910	135	28.28	0	0
891	1000	113.14	56.57	3380	3050	135	28.28	0	0
1796	1000	118.99	56.57	11100	6080	45	35.36	0	0
3104	1000	118.99	56.57	7710	10550	135	35.36	0	0
3471	1000	113.14	56.57	5360	11960	45	28.28	0	0
4275	1000	113.14	56.57	7750	14430	135	28.28	0	0
4624	1000	113.14	56.57	12140	15600	45	28.28	0	0
6827	1000	118.99	56.57	7930	17740	135	31.34	0	0
6942	1000	113.14	56.57	5960	19060	45	28.28	0	0
306	1100	118.99	56.57	7050	1510	45	35.36	0	0
462	1100	118.99	56.57	12420	1920	45	35.36	0	0
570	1100	118.99	56.57	8490	2270	45	35.36	0	0
876	1100	118.99	56.57	9470	3040	45	35.36	0	0
910	1100	118.99	56.57	9180	3130	45	35.36	0	0
1329	1100	118.99	56.57	5870	4500	135	35.36	0	0
2334	1100	118.99	56.57	9110	7890	135	35.36	0	0
3512	1100	118.99	56.57	11110	12050	135	35.36	0	0
3694	1100	118.99	56.57	10370	12680	45	35.36	0	0
3916	1100	118.99	56.57	8250	13340	45	35.36	0	0
4442	1100	118.99	56.57	12500	15040	45	35.36	0	0
4534	1100	118.99	56.57	4840	15280	135	35.36	0	0
5037	1100	118.99	56.57	13460	16850	135	35.36	0	0
5586	1100	118.99	56.57	6660	18350	45	35.36	0	0
5709	1100	118.99	56.57	8990	18590	135	35.36	0	0
5757	1100	113.14	56.57	7720	18710	135	35.36	0	0
1041	1200	124.85	56.57	10960	3530	135	35.8	0	0
1249	1200	118.99	56.57	14020	4220	45	35.36	0	0
1791	1200	118.99	56.57	5490	6030	135	35.36	0	0
1923	1200	118.99	56.57	12270	6480	45	35.36	0	0
3271	1200	118.99	56.57	6940	11200	45	35.36	0	0
4868	1200	124.85	56.57	15000	16420	45	35.8	0	0
4891	1200	118.99	56.57	8350	16460	135	35.36	0	0
5418	1200	118.99	56.57	11530	17880	135	35.36	0	0
5840	1200	118.99	56.57	13950	18970	45	35.36	0	0
6622	1200	118.99	56.57	13950	14970	135	35.36	0	0
2993	1300	124.85	56.57	6530	10210	45	40	0	0
3301	1300	124.85	56.57	15040	11280	135	40	0	0
4170	1300	124.85	56.57	5560	14140	45	40	0	0
214	1400	130.71	56.57	9840	1190	135	40	0	0
1176	1400	130.71	56.57	11150	3940	135	40	0	0
1764	1400	124.85	56.57	11040	5880	135	40	0	0
2028	1400	124.85	56.57	9600	6880	135	40	0	0
3340	1400	124.85	56.57	9370	11480	45	40	0	0
4591	1400	138.99	56.57	11700	15470	45	40	0	0
5332	1400	133.14	56.57	12850	17690	45	40	0	0
5416	1400	124.85	56.57	9580	17920	45	40	0	0
5547	1400	124.85	56.57	12260	18230	135	40	0	0
6366	1400	124.85	56.57	4200	9600	45	40	0	0
6901	1400	124.85	56.57	13350	18550	135	40	0	0
249	1500	130.71	56.57	7140	1300	135	40	0	0
426	1500	153.14	56.57	11270	1760	135	40	0	0
684	1500	138.99	56.57	5320	2580	135	40	0	0
3809	1500	147.28	56.57	9550	13020	45	49.21	0	0
4654	1500	130.71	56.57	14630	15660	135	40	0	0
5867	1500	130.71	56.57	8790	19070	45	40	0	0
4135	1600	138.99	56.57	13330	13970	135	40	0	0
22	700	116.57	53.85	8870	690	68.2	20	0	0
424	700	116.57	53.85	3300	1780	21.8	20	0	0
1032	700	118.99	53.85	9930	3490	158.2	20	0	0
1055	700	116.57	53.85	14480	3580	111.8	20	0	0
1206	700	110.71	53.85	7380	4030	158.2	20	0	0
1515	700	124.85	53.85	7840	5060	111.8	20	0	0
1638	700	124.85	53.85	8970	5530	68.2	20	0	0
2198	700	110.71	53.85	13730	7450	21.8	20	0	0
2634	700	116.57	53.85	12320	9020	68.2	20	0	0
3742	700	124.85	53.85	16150	12790	21.8	20	0	0
3878	700	110.71	53.85	15160	13180	158.2	20	0	0
3957	700	118.99	53.85	6580	13430	158.2	20	0	0
4692	700	110.71	53.85	16260	15810	21.8	20	0	0
5431	700	124.85	53.85	10660	17950	111.8	20	0	0
5759	700	116.57	53.85	6080	18720	111.8	20	0	0
5902	700	110.71	53.85	8050	660	158.2	20	0	0
6042	700	116.57	53.85	2320	2830	68.2	20	0	0
6496	700	124.85	53.85	10450	12900	111.8	20	0	0
171	900	116.57	53.85	8560	1120	68.2	20	0	0
469	900	118.99	53.85	3570	1940	21.8	30	0	0
992	900	116.57	53.85	9950	3360	21.8	20	0	0
1219	900	118.99	53.85	11230	4110	21.8	30	0	0
1630	900	118.99	53.85	7250	5480	21.8	30	0	0
1759	900	124.85	53.85	3920	5860	158.2	30	0	0
1786	900	124.85	53.85	6530	6010	158.2	30	0	0
1962	900	118.99	53.85	9110	6600	21.8	30	0	0
2036	900	124.85	53.85	9540	6930	158.2	30	0	0
2613	900	110.71	53.85	15260	8890	158.2	20	0	0
2676	900	116.57	53.85	9890	9120	111.8	20	0	0
2807	900	116.57	53.85	15630	9550	158.2	20	0	0
3216	900	116.57	53.85	12320	10970	21.8	20	0	0
3466	900	116.57	53.85	10060	11950	68.2	20	0	0
3635	900	116.57	53.85	6350	12540	68.2	20	0	0
4235	900	116.57	53.85	9800	14360	68.2	20	0	0
5263	900	110.71	53.85	6870	17520	21.8	20	0	0
5798	900	110.71	53.85	10350	18830	158.2	20	0	0
6011	900	116.57	53.85	5860	2260	21.8	20	0	0
6024	900	127.28	53.85	5550	2580	21.8	33.36	0	0
110	1000	118.99	53.85	4420	930	158.2	30	0	0
118	1000	118.99	53.85	10930	940	158.2	30	0	0
269	1000	130.71	53.85	13530	1360	111.8	30	0	0
1337	1000	130.71	53.85	12610	4530	111.8	30	0	0
1366	1000	116.57	53.85	9400	4620	158.2	20	0	0
1669	1000	130.71	53.85	7770	5570	158.2	30	0	0
1749	1000	116.57	53.85	10410	5790	158.2	20	0	0
2100	1000	124.85	53.85	12180	7110	111.8	30	0	0
2132	1000	130.71	53.85	6810	7200	111.8	30	0	0
2534	1000	124.85	53.85	8130	8620	111.8	30	0	0
2740	1000	124.85	53.85	12850	9370	68.2	30	0	0
3231	1000	124.85	53.85	9020	11050	68.2	30	0	0
3246	1000	124.85	53.85	10090	11070	111.8	30	0	0
3311	1000	118.99	53.85	8140	11370	21.8	30	0	0
3475	1000	116.57	53.85	6960	11930	158.2	20	0	0
3761	1000	116.57	53.85	14670	12820	158.2	20	0	0
3773	1000	124.85	53.85	8530	12900	68.2	30	0	0
4046	1000	124.85	53.85	8950	13650	111.8	30	0	0
4289	1000	118.99	53.85	15150	14470	158.2	30	0	0
4703	1000	124.85	53.85	5510	15870	68.2	30	0	0
4974	1000	116.57	53.85	11510	16670	111.8	20	0	0
6582	1000	116.57	53.85	7670	14480	111.8	20	0	0
6729	1000	124.85	53.85	8160	16620	68.2	30	0	0
6764	1000	124.85	53.85	11190	16880	111.8	30	0	0
6768	1000	124.85	53.85	7610	16960	21.8	30	0	0
6887	1000	116.57	53.85	8270	18380	158.2	20	0	0
6913	1000	127.28	53.85	8130	18680	21.8	31.34	0	0
5354	1100	124.85	53.85	15810	17710	158.2	30	0	0
6331	1100	133.14	53.85	14240	8910	68.2	35.36	0	0
6449	1100	124.85	53.85	8900	11860	68.2	30	0	0
6564	1100	133.14	53.85	14150	14190	21.8	40	0	0
129	1200	118.99	53.85	8480	970	158.2	30	0	0
613	1200	133.14	53.85	7450	2400	68.2	40	0	0
968	1200	124.85	53.85	10050	3270	111.8	30	0	0
1803	1200	133.14	53.85	10630	6070	111.8	30	0	0
1926	1200	124.85	53.85	6930	6450	111.8	30	0	0
2753	1200	124.85	53.85	7170	9410	68.2	30	0	0
4112	1200	133.14	53.85	7080	13870	111.8	30	0	0
4160	1200	127.28	53.85	10650	14060	158.2	30	0	0
4324	1200	124.85	53.85	15260	14610	111.8	30	0	0
5235	1200	127.28	53.85	8390	17440	158.2	40	0	0
5807	1200	124.85	53.85	8220	18850	111.8	30	0	0
5845	1200	124.85	53.85	15720	18940	111.8	30	0	0
6066	1200	118.99	53.85	2890	3140	158.2	30	0	0
6603	1200	124.85	53.85	5960	14800	158.2	30	0	0
6803	1200	133.14	53.85	14950	17490	68.2	35.36	0	0
6817	1200	118.99	53.85	12510	17630	21.8	30	0	0
6824	1200	133.14	53.85	13400	17710	111.8	40	0	0
28	1300	124.85	53.85	3320	660	158.2	30	0	0
96	1300	124.85	53.85	2760	900	158.2	30	0	0
1460	1300	124.85	53.85	7440	4910	111.8	30	0	0
5334	1300	133.14	53.85	12180	17680	21.8	40	0	0
6325	1300	130.71	53.85	5400	8670	111.8	30	0	0
6644	1300	133.14	53.85	7300	15400	158.2	40	0	0
6747	1300	133.14	53.85	13060	16710	111.8	40	0	0
1062	1400	133.14	53.85	4130	3610	111.8	40	0	0
6561	1400	127.28	53.85	14370	14170	21.8	40	0	0
6650	1400	133.14	53.85	8140	15450	158.2	40	0	0
6752	1400	133.14	53.85	9250	16830	68.2	40	0	0
6846	1400	127.28	53.85	12950	18010	158.2	40	0	0
1218	1500	133.14	53.85	10800	4130	68.2	40	0	0
2003	1500	133.14	53.85	9470	6780	158.2	40	0	0
4599	1500	147.28	53.85	5610	15460	111.8	40	0	0
5428	1500	141.42	53.85	13190	17950	158.2	49.21	0	0
5513	1500	133.14	53.85	12930	18160	158.2	40	0	0
5876	1500	133.14	53.85	10440	19100	68.2	40	0	0
6113	1500	133.14	53.85	11080	3790	111.8	40	0	0
6383	1500	133.14	53.85	13790	9970	21.8	40	0	0
4184	1600	133.14	53.85	14370	14150	158.2	40	0	0
4755	1600	133.14	53.85	15760	15980	158.2	40	0	0
5972	1600	133.14	53.85	3530	1690	158.2	40	0	0
6344	1600	133.14	53.85	11980	9070	158.2	40	0	0
6702	1600	133.14	53.85	13460	16270	158.2	40	0	0
6643	1700	147.28	53.85	11940	15360	111.8	49.5	0	0
2586	900	124.85	50.99	11580	8790	101.31	30	0	0
5237	900	141.42	50.99	14390	17440	168.69	30	0	0
5762	900	141.42	50.99	10030	18730	168.69	30	0	0
6124	1100	118.99	50.99	11040	3970	168.69	30	0	0
6173	1100	118.99	50.99	12900	5000	168.69	30	0	0
6549	1100	124.85	50.99	13340	13970	101.31	30	0	0
6939	1100	118.99	50.99	13270	18930	168.69	30	0	0
6342	1300	133.14	50.99	6160	9060	101.31	40	0	0
6511	700	104.85	50	7330	13200	143.13	26.85	0	0
6558	800	113.14	50	6740	14110	126.87	28.28	0	0
6636	800	104.85	50	5920	15220	143.13	28.28	0	0
6888	800	104.85	50	8790	18390	126.87	28.28	0	0
88	900	104.85	50	10720	850	143.13	30	0	0
187	900	104.85	50	1560	1130	126.87	30	0	0
361	900	104.85	50	2670	1630	53.13	30	0	0
556	900	104.85	50	10200	2230	53.13	30	0	0
683	900	104.85	50	14140	2610	53.13	30	0	0
1274	900	104.85	50	7720	4270	126.87	30	0	0
1328	900	104.85	50	6450	4490	126.87	30	0	0
1426	900	104.85	50	5350	4820	143.13	30	0	0
1433	900	104.85	50	4450	4880	53.13	30	0	0
1441	900	98.99	50	3810	4870	143.13	30	0	0
1573	900	104.85	50	9030	5230	143.13	30	0	0
1716	900	104.85	50	10080	5680	126.87	30	0	0
1866	900	104.85	50	7760	6260	126.87	30	0	0
2139	900	104.85	50	6650	7220	143.13	30	0	0
2241	900	98.99	50	4560	7560	143.13	30	0	0
2258	900	104.85	50	11010	7640	36.87	30	0	0
2845	900	104.85	50	13560	9690	53.13	30	0	0
3137	900	104.85	50	15770	10680	126.87	30	0	0
3169	900	104.85	50	15420	10820	53.13	30	0	0
3173	900	98.99	50	14160	10790	143.13	30	0	0
3229	900	104.85	50	5610	11020	53.13	30	0	0
3345	900	104.85	50	11150	11500	53.13	30	0	0
3392	900	104.85	50	5700	11700	53.13	30	0	0
3751	900	104.85	50	4980	12850	53.13	30	0	0
3987	900	104.85	50	10480	13520	36.87	30	0	0
4274	900	104.85	50	12610	14450	36.87	30	0	0
4366	900	104.85	50	12820	14810	36.87	30	0	0
4615	900	104.85	50	13190	15510	143.13	30	0	0
4885	900	104.85	50	5900	16480	53.13	30	0	0
5599	900	124.85	50	16770	18340	143.13	38.87	0	0
5753	900	124.85	50	10500	18700	143.13	38.87	0	0
6109	900	118.99	50	3700	3800	36.87	31.34	0	0
6267	900	113.14	50	5720	7400	126.87	28.28	0	0
6500	900	110.71	50	9550	13020	36.87	30	0	0
6661	900	104.85	50	12620	15680	36.87	30	0	0
6720	900	104.85	50	8360	16460	126.87	30	0	0
6742	900	110.71	50	5240	16690	53.13	30	0	0
6944	900	104.85	50	8790	19070	36.87	30	0	0
255	1000	104.85	50	12510	1350	36.87	30	0	0
453	1000	104.85	50	12500	1830	126.87	30	0	0
503	1000	104.85	50	2600	2020	143.13	30	0	0
555	1000	104.85	50	9920	2190	143.13	30	0	0
665	1000	104.85	50	8130	2580	53.13	30	0	0
675	1000	110.71	50	12830	2590	36.87	30	0	0
722	1000	110.71	50	10310	2650	143.13	30	0	0
986	1000	104.85	50	8420	3330	126.87	30	0	0
1007	1000	110.71	50	14300	3390	126.87	30	0	0
1134	1000	110.71	50	10740	3850	36.87	30	0	0
1290	1000	104.85	50	5600	4400	53.13	30	0	0
1354	1000	104.85	50	12790	4610	36.87	30	0	0
1412	1000	104.85	50	9950	4820	36.87	30	0	0
1440	1000	113.14	50	12920	4900	36.87	35.36	0	0
1541	1000	104.85	50	6020	5130	126.87	30	0	0
1695	1000	104.85	50	3280	5620	126.87	30	0	0
1735	1000	110.71	50	8480	5770	53.13	30	0	0
2016	1000	104.85	50	3910	6880	53.13	30	0	0
2168	1000	110.71	50	12300	7290	126.87	30	0	0
2200	1000	110.71	50	10540	7470	36.87	30	0	0
2275	1000	104.85	50	4750	7670	126.87	30	0	0
2322	1000	110.71	50	6190	7900	53.13	30	0	0
2654	1000	110.71	50	11630	9050	126.87	30	0	0
2834	1000	118.99	50	12880	9660	36.87	35.36	0	0
2931	1000	104.85	50	14080	9910	143.13	30	0	0
3325	1000	113.14	50	12240	11390	126.87	35.36	0	0
3431	1000	110.71	50	8700	11820	36.87	30	0	0
3575	1000	104.85	50	8700	12250	126.87	30	0	0
3581	1000	104.85	50	14150	12270	126.87	30	0	0
3710	1000	110.71	50	12050	12710	53.13	30	0	0
3842	1000	104.85	50	10960	13090	126.87	30	0	0
3906	1000	104.85	50	6940	13310	53.13	30	0	0
3927	1000	104.85	50	13010	13380	53.13	30	0	0
3936	1000	104.85	50	16080	13390	36.87	30	0	0
4138	1000	104.85	50	13050	14010	36.87	30	0	0
4346	1000	104.85	50	7330	14680	143.13	30	0	0
4386	1000	104.85	50	8790	14830	126.87	30	0	0
4499	1000	104.85	50	12820	15180	143.13	30	0	0
4653	1000	110.71	50	12930	15660	126.87	30	0	0
4671	1000	110.71	50	5020	15750	36.87	30	0	0
4697	1000	113.14	50	16000	15800	126.87	35.36	0	0
4698	1000	104.85	50	6750	15840	36.87	30	0	0
4699	1000	104.85	50	7830	15850	53.13	30	0	0
4702	1000	104.85	50	16130	15810	126.87	30	0	0
4818	1000	110.71	50	8090	16250	126.87	30	0	0
4957	1000	104.85	50	14170	16620	143.13	30	0	0
5034	1000	104.85	50	6020	16890	53.13	30	0	0
5390	1000	104.85	50	15000	17810	126.87	30	0	0
5490	1000	118.99	50	15080	18130	36.87	35.36	0	0
5600	1000	104.85	50	5720	18340	126.87	30	0	0
5631	1000	110.71	50	15410	18440	36.87	30	0	0
5702	1000	118.99	50	16030	18590	36.87	35.36	0	0
5789	1000	104.85	50	9270	18840	36.87	30	0	0
5844	1000	118.99	50	14030	18970	36.87	35.36	0	0
6259	1000	104.85	50	4300	7230	53.13	30	0	0
6530	1000	113.14	50	15620	13590	126.87	35.36	0	0
6680	1000	118.99	50	15960	15950	36.87	35.36	0	0
6868	1000	104.85	50	15990	18220	126.87	30	0	0
31	1100	110.71	50	5210	670	143.13	30	0	0
154	1100	110.71	50	14000	1060	36.87	30	0	0
201	1100	110.71	50	1870	1170	143.13	30	0	0
258	1100	110.71	50	8690	1330	126.87	30	0	0
357	1100	110.71	50	11160	1610	36.87	30	0	0
374	1100	110.71	50	11060	1620	143.13	30	0	0
415	1100	110.71	50	7490	1770	36.87	30	0	0
467	1100	110.71	50	7330	1930	36.87	30	0	0
671	1100	110.71	50	4590	2600	53.13	30	0	0
770	1100	110.71	50	12330	2760	126.87	30	0	0
780	1100	110.71	50	8560	2780	143.13	30	0	0
825	1100	110.71	50	8570	2910	36.87	30	0	0
1031	1100	110.71	50	9220	3490	143.13	30	0	0
1152	1100	110.71	50	6340	3880	126.87	30	0	0
1252	1100	110.71	50	6260	4230	53.13	30	0	0
1299	1100	110.71	50	13840	4380	143.13	30	0	0
1595	1100	110.71	50	12530	5310	126.87	30	0	0
1677	1100	110.71	50	10220	5580	143.13	30	0	0
1830	1100	110.71	50	3650	6170	126.87	30	0	0
1899	1100	110.71	50	9450	6370	126.87	30	0	0
2018	1100	110.71	50	9270	6870	36.87	30	0	0
2058	1100	110.71	50	13690	6990	126.87	30	0	0
2152	1100	110.71	50	4780	7270	36.87	30	0	0
2284	1100	110.71	50	3460	7690	143.13	30	0	0
2327	1100	110.71	50	11820	7860	143.13	30	0	0
2448	1100	110.71	50	7710	8380	36.87	30	0	0
2511	1100	110.71	50	10190	8580	53.13	30	0	0
2526	1100	110.71	50	8180	8600	143.13	30	0	0
2938	1100	110.71	50	5690	9960	143.13	30	0	0
3114	1100	110.71	50	9400	10640	36.87	30	0	0
3331	1100	110.71	50	14160	11450	53.13	30	0	0
3452	1100	110.71	50	9130	11860	126.87	30	0	0
3474	1100	110.71	50	5440	11930	126.87	30	0	0
3917	1100	110.71	50	6470	13310	126.87	30	0	0
3935	1100	110.71	50	11160	13390	36.87	30	0	0
4109	1100	110.71	50	15400	13860	143.13	30	0	0
4188	1100	110.71	50	4930	14160	143.13	30	0	0
4202	1100	110.71	50	6080	14200	143.13	30	0	0
4247	1100	110.71	50	8750	14330	126.87	30	0	0
4291	1100	110.71	50	12850	14520	53.13	30	0	0
4322	1100	118.99	50	11900	14600	126.87	35.8	0	0
4428	1100	110.71	50	12780	14990	53.13	30	0	0
4684	1100	110.71	50	7680	15820	53.13	30	0	0
4719	1100	110.71	50	7880	15900	53.13	30	0	0
4758	1100	110.71	50	17120	15990	143.13	30	0	0
4769	1100	110.71	50	5410	16080	53.13	30	0	0
4814	1100	110.71	50	12570	16260	36.87	30	0	0
4845	1100	110.71	50	10630	16320	126.87	30	0	0
5099	1100	110.71	50	13300	17050	126.87	30	0	0
5429	1100	110.71	50	13620	17960	36.87	30	0	0
5549	1100	110.71	50	8640	18270	36.87	30	0	0
5630	1100	110.71	50	12600	18450	53.13	30	0	0
5812	1100	110.71	50	12750	18860	143.13	30	0	0
5847	1100	110.71	50	10960	18950	143.13	30	0	0
5868	1100	110.71	50	13010	19060	36.87	30	0	0
5871	1100	110.71	50	11170	19040	143.13	30	0	0
6086	1100	118.99	50	9060	3430	36.87	35.36	0	0
6285	1100	110.71	50	3740	7920	143.13	30	0	0
6505	1100	110.71	50	4570	13030	126.87	30	0	0
6856	1100	118.99	50	15170	18170	36.87	35.36	0	0
188	1200	116.57	50	7730	1130	143.13	30	0	0
235	1200	118.99	50	4530	1270	126.87	40	0	0
239	1200	118.99	50	9010	1280	126.87	40	0	0
335	1200	116.57	50	2360	1540	126.87	30	0	0
622	1200	116.57	50	5510	2390	143.13	30	0	0
764	1200	118.99	50	8830	2770	36.87	40	0	0
956	1200	116.57	50	12420	3220	143.13	30	0	0
1201	1200	116.57	50	10700	4010	126.87	30	0	0
1925	1200	118.99	50	5950	6490	36.87	40	0	0
2645	1200	116.57	50	9250	9020	143.13	30	0	0
3595	1200	116.57	50	8200	12370	143.13	30	0	0
5289	1200	118.99	50	7050	17610	36.87	40	0	0
5453	1200	118.99	50	7290	18000	126.87	40	0	0
5521	1200	118.99	50	9790	18210	36.87	40	0	0
5884	1200	118.99	50	16760	19080	126.87	40	0	0
6095	1200	118.99	50	5850	3640	36.87	40	0	0
6254	1200	118.99	50	9680	7100	126.87	40	0	0
6926	1200	118.99	50	7440	18890	53.13	40	0	0
425	1300	118.99	50	5900	1790	36.87	40	0	0
1079	1300	118.99	50	6330	3720	36.87	40	0	0
1824	1300	118.99	50	3580	6180	36.87	40	0	0
2214	1300	118.99	50	6430	7520	36.87	40	0	0
2336	1300	124.85	50	3740	7920	143.13	40	0	0
2686	1300	118.99	50	6600	9150	126.87	40	0	0
3670	1300	124.85	50	11940	12580	126.87	40	0	0
3692	1300	118.99	50	13390	12670	36.87	40	0	0
3983	1300	118.99	50	15660	13520	36.87	40	0	0
4239	1300	118.99	50	6120	14350	36.87	40	0	0
4300	1300	124.85	50	10660	14540	126.87	40	0	0
4345	1300	124.85	50	5060	14680	143.13	40	0	0
4829	1300	118.99	50	8920	16280	126.87	40	0	0
6023	1300	118.99	50	2170	2570	36.87	40	0	0
6187	1300	118.99	50	7220	5290	126.87	40	0	0
6617	1300	118.99	50	14290	14930	126.87	40	0	0
6662	1300	118.99	50	14630	15700	36.87	40	0	0
6851	1300	118.99	50	7820	18060	126.87	40	0	0
1518	1400	124.85	50	3480	5070	126.87	40	0	0
5692	1400	124.85	50	6910	18540	126.87	40	0	0
5833	1400	124.85	50	10760	18910	126.87	40	0	0
8	400	90.71	44.72	1870	610	26.57	17.9	0	0
112	400	90.71	44.72	4950	930	153.43	17.9	0	0
135	400	96.57	44.72	11280	990	116.57	17.9	0	0
228	400	90.71	44.72	13710	1260	26.57	17.9	0	0
240	400	90.71	44.72	9740	1280	153.43	17.9	0	0
254	400	90.71	44.72	13080	1310	153.43	17.9	0	0
332	400	96.57	44.72	13760	1560	63.43	17.9	0	0
341	400	96.57	44.72	8310	1590	63.43	17.9	0	0
404	400	90.71	44.72	3270	1730	26.57	17.9	0	0
416	400	90.71	44.72	9500	1760	26.57	17.9	0	0
550	400	96.57	44.72	7140	2220	63.43	17.9	0	0
564	400	90.71	44.72	11900	2210	153.43	17.9	0	0
620	400	96.57	44.72	2260	2380	116.57	17.9	0	0
633	400	90.71	44.72	8220	2430	153.43	17.9	0	0
670	400	96.57	44.72	3320	2560	116.57	17.9	0	0
783	400	96.57	44.72	13500	2780	116.57	17.9	0	0
798	400	96.57	44.72	10040	2810	116.57	17.9	0	0
804	400	96.57	44.72	7740	2880	63.43	17.9	0	0
826	400	90.71	44.72	8750	2900	26.57	17.9	0	0
831	400	96.57	44.72	11870	2930	63.43	17.9	0	0
833	400	90.71	44.72	13870	2890	153.43	17.9	0	0
930	400	90.71	44.72	6840	3180	26.57	17.9	0	0
1044	400	90.71	44.72	2900	3560	26.57	17.9	0	0
1071	400	90.71	44.72	5420	3650	26.57	17.9	0	0
1072	400	90.71	44.72	7620	3650	26.57	17.9	0	0
1092	400	96.57	44.72	5480	3720	116.57	17.9	0	0
1216	400	96.57	44.72	9930	4120	63.43	17.9	0	0
1286	400	96.57	44.72	2740	4400	63.43	17.9	0	0
1295	400	96.57	44.72	11550	4370	116.57	17.9	0	0
1327	400	96.57	44.72	14850	4520	63.43	17.9	0	0
1359	400	96.57	44.72	15160	4630	63.43	17.9	0	0
1362	400	96.57	44.72	10950	4650	63.43	17.9	0	0
1379	400	96.57	44.72	7930	4710	63.43	17.9	0	0
1404	400	96.57	44.72	13580	4760	116.57	17.9	0	0
1485	400	90.71	44.72	9990	5000	26.57	17.9	0	0
1514	400	90.71	44.72	7660	5060	153.43	17.9	0	0
1520	400	96.57	44.72	12940	5110	63.43	17.9	0	0
1521	400	90.71	44.72	6770	5080	153.43	17.9	0	0
1561	400	90.71	44.72	5990	5190	153.43	17.9	0	0
1642	400	96.57	44.72	7100	5530	63.43	17.9	0	0
1730	400	90.71	44.72	8550	5740	26.57	17.9	0	0
1818	400	90.71	44.72	9230	6130	26.57	17.9	0	0
1874	400	90.71	44.72	8630	6300	26.57	17.9	0	0
2083	400	96.57	44.72	14210	7110	63.43	17.9	0	0
2172	400	96.57	44.72	12240	7350	63.43	17.9	0	0
2186	400	96.57	44.72	5590	7400	116.57	17.9	0	0
2202	400	96.57	44.72	8310	7490	63.43	17.9	0	0
2220	400	96.57	44.72	10970	7500	116.57	17.9	0	0
2243	400	90.71	44.72	10710	7580	26.57	17.9	0	0
2276	400	90.71	44.72	7710	7690	26.57	17.9	0	0
2416	400	96.57	44.72	9210	8210	116.57	17.9	0	0
2488	400	96.57	44.72	6170	8510	63.43	17.9	0	0
2547	400	90.71	44.72	8710	8650	153.43	17.9	0	0
2637	400	96.57	44.72	3930	8980	116.57	17.9	0	0
2699	400	96.57	44.72	14580	9220	63.43	17.9	0	0
2921	400	96.57	44.72	11680	9920	63.43	17.9	0	0
3031	400	90.71	44.72	10360	10340	26.57	17.9	0	0
3067	400	90.71	44.72	13770	10420	153.43	17.9	0	0
3083	400	90.71	44.72	15630	10500	26.57	17.9	0	0
3115	400	96.57	44.72	11380	10650	63.43	17.9	0	0
3121	400	90.71	44.72	10360	10650	26.57	17.9	0	0
3128	400	96.57	44.72	9880	10690	63.43	17.9	0	0
3197	400	90.71	44.72	5260	10900	153.43	17.9	0	0
3237	400	96.57	44.72	12300	11020	116.57	17.9	0	0
3256	400	96.57	44.72	8880	11110	116.57	17.9	0	0
3265	400	96.57	44.72	8190	11140	116.57	17.9	0	0
3274	400	96.57	44.72	4830	11170	116.57	17.9	0	0
3292	400	96.57	44.72	8080	11280	63.43	17.9	0	0
3335	400	96.57	44.72	4610	11470	63.43	17.9	0	0
3468	400	90.71	44.72	7720	11910	153.43	17.9	0	0
3548	400	96.57	44.72	14630	12210	63.43	17.9	0	0
3572	400	90.71	44.72	11280	12240	153.43	17.9	0	0
3601	400	90.71	44.72	10500	12420	26.57	17.9	0	0
3636	400	90.71	44.72	8460	12510	26.57	17.9	0	0
3638	400	90.71	44.72	7280	12530	26.57	17.9	0	0
3685	400	90.71	44.72	14370	12620	153.43	17.9	0	0
3727	400	96.57	44.72	7460	12730	116.57	17.9	0	0
3739	400	90.71	44.72	13420	12760	153.43	17.9	0	0
3784	400	90.71	44.72	14730	12890	26.57	17.9	0	0
3832	400	96.57	44.72	13430	13040	116.57	17.9	0	0
3932	400	96.57	44.72	15180	13390	63.43	17.9	0	0
3984	400	96.57	44.72	15840	13480	116.57	17.9	0	0
3995	400	96.57	44.72	6860	13510	116.57	17.9	0	0
4004	400	96.57	44.72	13280	13570	63.43	17.9	0	0
4212	400	96.57	44.72	5510	14220	116.57	17.9	0	0
4260	400	90.71	44.72	13350	14390	153.43	17.9	0	0
4381	400	90.71	44.72	15790	14810	153.43	17.9	0	0
4385	400	90.71	44.72	15730	14820	153.43	17.9	0	0
4465	400	96.57	44.72	14090	15110	63.43	17.9	0	0
4595	400	90.71	44.72	12540	15440	153.43	17.9	0	0
4630	400	96.57	44.72	14040	15580	116.57	17.9	0	0
4649	400	96.57	44.72	14480	15680	63.43	17.9	0	0
4678	400	96.57	44.72	12570	15750	116.57	17.9	0	0
4687	400	96.57	44.72	16210	15780	116.57	17.9	0	0
4789	400	96.57	44.72	16230	16140	116.57	17.9	0	0
5012	400	90.71	44.72	5210	16810	26.57	17.9	0	0
5051	400	90.71	44.72	14300	16880	153.43	17.9	0	0
5147	400	90.71	44.72	13750	17240	26.57	17.9	0	0
5162	400	96.57	44.72	14730	17250	116.57	17.9	0	0
5226	400	96.57	44.72	13660	17400	116.57	17.9	0	0
5248	400	90.71	44.72	11850	17470	26.57	17.9	0	0
5302	400	96.57	44.72	15030	17580	116.57	17.9	0	0
5311	400	96.57	44.72	7120	17600	116.57	17.9	0	0
5339	400	90.71	44.72	7550	17680	26.57	17.9	0	0
5501	400	96.57	44.72	13760	18120	116.57	17.9	0	0
5608	400	90.71	44.72	10530	18350	153.43	17.9	0	0
5628	400	90.71	44.72	9730	18430	26.57	17.9	0	0
5651	400	90.71	44.72	6130	18450	153.43	17.9	0	0
5797	400	90.71	44.72	10290	18850	26.57	17.9	0	0
5824	400	96.57	44.72	15970	18920	63.43	17.9	0	0
5879	400	90.71	44.72	5900	19090	26.57	17.9	0	0
6412	600	98.99	44.72	4690	10790	153.43	26.85	0	0
6458	600	96.57	44.72	14550	11970	116.57	20	0	0
6748	600	96.57	44.72	9180	16730	116.57	20	0	0
5971	700	98.99	44.72	3210	1700	26.57	28.28	0	0
6409	700	96.57	44.72	5900	10780	26.57	20	0	0
6429	700	98.99	44.72	15040	11290	153.43	28.28	0	0
225	800	96.57	44.72	11760	1230	116.57	20	0	0
927	800	98.99	44.72	9940	3180	26.57	30	0	0
1196	800	98.99	44.72	8620	4000	153.43	30	0	0
1648	800	104.85	44.72	11810	5520	26.57	30	0	0
1667	800	104.85	44.72	9560	5550	116.57	30	0	0
1714	800	96.57	44.72	7730	5680	116.57	20	0	0
2055	800	96.57	44.72	12900	6980	116.57	20	0	0
2212	800	104.85	44.72	10020	7470	116.57	30	0	0
2217	800	96.57	44.72	13770	7490	153.43	20	0	0
2279	800	96.57	44.72	6820	7680	116.57	20	0	0
2853	800	98.99	44.72	9980	9700	26.57	30	0	0
3313	800	96.57	44.72	13280	11340	153.43	20	0	0
3427	800	104.85	44.72	15670	11790	26.57	30	0	0
3736	800	104.85	44.72	11630	12750	116.57	30	0	0
3831	800	104.85	44.72	10990	13080	63.43	30	0	0
3976	800	96.57	44.72	12960	13470	116.57	20	0	0
4019	800	104.85	44.72	14160	13610	63.43	30	0	0
4122	800	98.99	44.72	6670	13930	153.43	30	0	0
4127	800	96.57	44.72	13690	13930	116.57	20	0	0
4215	800	96.57	44.72	12420	14230	116.57	20	0	0
4663	800	96.57	44.72	6880	15690	153.43	20	0	0
4953	800	98.99	44.72	9360	16640	26.57	30	0	0
5071	800	96.57	44.72	7490	16970	116.57	20	0	0
5488	800	104.85	44.72	12220	18130	63.43	30	0	0
5659	800	104.85	44.72	15240	18480	26.57	30	0	0
5894	800	96.57	44.72	16680	19110	153.43	20	0	0
6032	800	98.99	44.72	6490	2630	153.43	30	0	0
6046	800	113.14	44.72	2270	2840	26.57	28.28	0	0
6078	800	96.57	44.72	10050	3280	116.57	20	0	0
6316	800	96.57	44.72	4130	8490	153.43	20	0	0
6382	800	98.99	44.72	14080	9920	153.43	30	0	0
6532	800	113.14	44.72	15120	13680	116.57	28.28	0	0
6616	800	104.85	44.72	12560	14950	26.57	30	0	0
6652	800	104.85	44.72	5610	15510	63.43	30	0	0
6684	800	113.14	44.72	6140	15970	116.57	28.28	0	0
6700	800	113.14	44.72	7660	16270	26.57	28.28	0	0
6859	800	113.14	44.72	13340	18160	116.57	28.28	0	0
6882	800	104.85	44.72	15250	18350	26.57	30	0	0
6934	800	104.85	44.72	5770	18940	63.43	30	0	0
62	900	104.85	44.72	7600	760	153.43	30	0	0
223	900	104.85	44.72	7370	1230	116.57	30	0	0
327	900	104.85	44.72	12120	1510	153.43	30	0	0
599	900	104.85	44.72	8640	2310	153.43	30	0	0
975	900	104.85	44.72	6540	3320	153.43	30	0	0
1293	900	104.85	44.72	9530	4380	153.43	30	0	0
1566	900	104.85	44.72	10720	5200	116.57	30	0	0
1865	900	104.85	44.72	4390	6260	116.57	30	0	0
2475	900	104.85	44.72	5500	8440	116.57	30	0	0
2638	900	104.85	44.72	11970	8980	153.43	30	0	0
2684	900	104.85	44.72	3730	9150	116.57	30	0	0
2722	900	104.85	44.72	7180	9260	153.43	30	0	0
3034	900	104.85	44.72	7740	10330	116.57	30	0	0
3051	900	104.85	44.72	11990	10380	116.57	30	0	0
3153	900	104.85	44.72	7160	10740	116.57	30	0	0
3302	900	104.85	44.72	14850	11290	116.57	30	0	0
3793	900	104.85	44.72	8570	12900	116.57	30	0	0
3815	900	104.85	44.72	15320	12990	153.43	30	0	0
3856	900	104.85	44.72	12600	13130	116.57	30	0	0
4399	900	104.85	44.72	14670	14870	116.57	30	0	0
4503	900	104.85	44.72	7330	15200	116.57	30	0	0
4741	900	104.85	44.72	6800	15940	153.43	30	0	0
4781	900	104.85	44.72	5420	16120	116.57	30	0	0
5053	900	104.85	44.72	5400	16890	116.57	30	0	0
5153	900	104.85	44.72	5190	17240	153.43	30	0	0
5283	900	104.85	44.72	13590	17540	153.43	30	0	0
5369	900	104.85	44.72	5590	17760	116.57	30	0	0
5424	900	104.85	44.72	15040	17910	116.57	30	0	0
5905	900	104.85	44.72	5210	680	153.43	30	0	0
5961	900	104.85	44.72	2370	1580	63.43	30	0	0
6001	900	104.85	44.72	10620	2020	116.57	30	0	0
6013	900	98.99	44.72	4370	2320	26.57	30	0	0
6065	900	104.85	44.72	10860	3160	63.43	30	0	0
6071	900	98.99	44.72	10050	3220	26.57	30	0	0
6108	900	104.85	44.72	7990	3760	116.57	30	0	0
6163	900	98.99	44.72	9950	4820	26.57	30	0	0
6305	900	104.85	44.72	7710	8370	26.57	30	0	0
6396	900	98.99	44.72	7390	10300	153.43	30	0	0
6467	900	104.85	44.72	8700	12250	116.57	30	0	0
6495	900	98.99	44.72	10410	12860	26.57	30	0	0
6537	900	104.85	44.72	8740	13790	116.57	30	0	0
6574	900	104.85	44.72	6130	14360	63.43	30	0	0
6598	900	98.99	44.72	10680	14690	153.43	30	0	0
6640	900	104.85	44.72	15180	15320	63.43	30	0	0
6727	900	98.99	44.72	12420	16580	26.57	30	0	0
6728	900	104.85	44.72	6950	16610	63.43	30	0	0
6734	900	104.85	44.72	8920	16640	63.43	30	0	0
6806	900	104.85	44.72	10300	17480	116.57	30	0	0
6826	900	98.99	44.72	5750	17750	26.57	30	0	0
6836	900	104.85	44.72	9590	17920	63.43	30	0	0
6838	900	98.99	44.72	15540	17910	153.43	30	0	0
6845	900	104.85	44.72	8150	18000	116.57	30	0	0
6879	900	98.99	44.72	9810	18310	153.43	30	0	0
6899	900	104.85	44.72	6900	18570	26.57	30	0	0
343	1000	110.71	44.72	13450	1550	116.57	30	0	0
781	1000	113.14	44.72	13030	2810	26.57	35.36	0	0
786	1000	104.85	44.72	9530	2790	153.43	30	0	0
898	1000	104.85	44.72	14130	3050	153.43	30	0	0
1207	1000	104.85	44.72	7490	4030	153.43	30	0	0
1287	1000	110.71	44.72	2790	4360	116.57	30	0	0
1342	1000	104.85	44.72	11730	4540	153.43	30	0	0
2048	1000	113.14	44.72	5510	6970	116.57	35.36	0	0
2068	1000	110.71	44.72	6670	7020	116.57	30	0	0
2216	1000	104.85	44.72	6020	7500	153.43	30	0	0
2456	1000	104.85	44.72	13570	8380	153.43	30	0	0
2619	1000	110.71	44.72	11280	8910	116.57	30	0	0
3131	1000	113.14	44.72	5550	10690	26.57	35.36	0	0
3516	1000	110.71	44.72	14400	12070	116.57	30	0	0
3596	1000	110.71	44.72	11360	12370	116.57	30	0	0
3808	1000	110.71	44.72	6570	12980	116.57	30	0	0
4252	1000	110.71	44.72	6990	14350	116.57	30	0	0
4415	1000	110.71	44.72	10570	14920	116.57	30	0	0
4581	1000	110.71	44.72	5220	15410	116.57	30	0	0
4636	1000	113.14	44.72	13010	15600	116.57	40	0	0
4736	1000	104.85	44.72	16460	15910	153.43	30	0	0
5779	1000	110.71	44.72	16180	18770	116.57	30	0	0
5795	1000	113.14	44.72	16000	18820	116.57	35.36	0	0
5938	1000	113.14	44.72	6900	1210	26.57	35.36	0	0
6073	1000	110.71	44.72	12420	3230	153.43	30	0	0
6112	1000	110.71	44.72	11020	3780	116.57	30	0	0
6136	1000	113.14	44.72	3090	4240	26.57	35.36	0	0
6157	1000	113.14	44.72	9200	4660	116.57	40	0	0
6302	1000	104.85	44.72	7150	8280	153.43	30	0	0
6326	1000	113.14	44.72	6740	8710	26.57	35.36	0	0
6356	1000	113.14	44.72	5500	9310	116.57	35.36	0	0
6413	1000	104.85	44.72	8070	10840	153.43	30	0	0
6445	1000	113.14	44.72	4390	11780	26.57	35.36	0	0
6531	1000	110.71	44.72	6560	13690	153.43	30	0	0
6601	1000	110.71	44.72	14680	14770	116.57	30	0	0
6611	1000	113.14	44.72	15230	14890	26.57	35.36	0	0
6618	1000	113.14	44.72	9650	14950	116.57	35.36	0	0
6631	1000	110.71	44.72	10660	15160	153.43	30	0	0
6645	1000	113.14	44.72	8260	15430	26.57	35.36	0	0
6732	1000	104.85	44.72	9960	16580	153.43	30	0	0
6800	1000	113.14	44.72	5370	17400	116.57	35.36	0	0
6874	1000	104.85	44.72	10800	18270	153.43	30	0	0
6908	1000	113.14	44.72	12310	18620	116.57	35.36	0	0
362	1100	113.14	44.72	6870	1590	116.57	40	0	0
1296	1100	113.14	44.72	12060	4370	116.57	40	0	0
2192	1100	113.14	44.72	11060	7420	116.57	40	0	0
3238	1100	113.14	44.72	7430	11030	116.57	40	0	0
3294	1100	113.14	44.72	6990	11250	116.57	40	0	0
3752	1100	113.14	44.72	7600	12810	116.57	40	0	0
3889	1100	113.14	44.72	9580	13220	116.57	40	0	0
4088	1100	113.14	44.72	8740	13790	116.57	40	0	0
4806	1100	113.14	44.72	6250	16200	116.57	40	0	0
4951	1100	113.14	44.72	12290	16610	153.43	40	0	0
6714	1100	118.99	44.72	7020	16370	116.57	40	0	0
6812	1100	118.99	44.72	15370	17580	116.57	40	0	0
6823	1100	113.14	44.72	9780	17720	153.43	40	0	0
1102	1200	113.14	44.72	12350	3740	116.57	40	0	0
1304	1200	113.14	44.72	10250	4400	116.57	40	0	0
1563	1200	113.14	44.72	6540	5200	116.57	40	0	0
2270	1200	113.14	44.72	7370	7650	116.57	40	0	0
4460	1200	113.14	44.72	15250	15050	116.57	40	0	0
5657	1200	113.14	44.72	13310	18460	116.57	40	0	0
5754	1200	113.14	44.72	13360	18700	116.57	40	0	0
5842	1200	113.14	44.72	15870	18930	116.57	40	0	0
5949	1200	113.14	44.72	7150	1300	116.57	40	0	0
6183	1200	113.14	44.72	6540	5200	116.57	40	0	0
6244	1200	113.14	44.72	9610	6880	116.57	40	0	0
6347	1200	113.14	44.72	6610	9150	116.57	40	0	0
6767	400	84.85	42.43	15860	16920	135	21.21	0	0
5907	500	84.85	42.43	4190	700	135	22.39	0	0
6795	500	84.85	42.43	9080	17410	45	21.21	0	0
6849	500	84.85	42.43	12890	18010	135	21.21	0	0
6333	600	90.71	42.43	10970	8910	135	28.28	0	0
5	700	84.85	42.43	1610	610	45	28.28	0	0
64	700	84.85	42.43	13700	760	135	28.28	0	0
194	700	84.85	42.43	10070	1180	45	28.28	0	0
266	700	84.85	42.43	10370	1380	45	28.28	0	0
334	700	84.85	42.43	3630	1560	45	28.28	0	0
339	700	84.85	42.43	13870	1570	45	28.28	0	0
347	700	84.85	42.43	4310	1560	135	28.28	0	0
577	700	84.85	42.43	6080	2250	135	28.28	0	0
678	700	84.85	42.43	10400	2600	45	28.28	0	0
733	700	84.85	42.43	13700	2700	45	28.28	0	0
842	700	84.85	42.43	10410	2940	45	28.28	0	0
884	700	84.85	42.43	12610	3050	45	28.28	0	0
982	700	84.85	42.43	14060	3310	135	28.28	0	0
1073	700	84.85	42.43	9910	3660	45	28.28	0	0
1212	700	84.85	42.43	5650	4080	45	28.28	0	0
1258	700	84.85	42.43	9110	4230	45	28.28	0	0
1367	700	84.85	42.43	10830	4650	45	28.28	0	0
1375	700	84.85	42.43	10980	4660	135	28.28	0	0
1393	700	84.85	42.43	12940	4730	135	28.28	0	0
1424	700	84.85	42.43	12390	4810	135	28.28	0	0
1589	700	84.85	42.43	7290	5290	135	28.28	0	0
1658	700	84.85	42.43	7880	5530	135	28.28	0	0
1753	700	84.85	42.43	11030	5860	45	28.28	0	0
1864	700	84.85	42.43	14080	6280	45	28.28	0	0
1982	700	84.85	42.43	4360	6690	135	28.28	0	0
1993	700	84.85	42.43	14830	6740	135	28.28	0	0
2073	700	84.85	42.43	11600	7070	45	28.28	0	0
2170	700	84.85	42.43	6180	7310	135	28.28	0	0
2176	700	84.85	42.43	7060	7340	135	28.28	0	0
2193	700	84.85	42.43	14540	7450	45	28.28	0	0
2383	700	84.85	42.43	4410	8100	135	28.28	0	0
2477	700	84.85	42.43	13950	8440	135	28.28	0	0
2513	700	84.85	42.43	10230	8580	45	28.28	0	0
2569	700	84.85	42.43	8560	8750	45	28.28	0	0
2658	700	84.85	42.43	6630	9090	45	28.28	0	0
2667	700	84.85	42.43	5060	9090	135	28.28	0	0
2698	700	84.85	42.43	12870	9180	135	28.28	0	0
2711	700	84.85	42.43	12930	9220	135	28.28	0	0
2755	700	84.85	42.43	11820	9390	45	28.28	0	0
2765	700	84.85	42.43	7130	9400	135	28.28	0	0
2787	700	84.85	42.43	11980	9500	45	28.28	0	0
2829	700	84.85	42.43	4160	9660	45	28.28	0	0
2859	700	84.85	42.43	8690	9680	135	28.28	0	0
3084	700	84.85	42.43	7670	10490	135	28.28	0	0
3123	700	84.85	42.43	12400	10660	45	28.28	0	0
3124	700	84.85	42.43	4050	10670	45	28.28	0	0
3151	700	84.85	42.43	15760	10730	135	28.28	0	0
3574	700	84.85	42.43	14630	12270	45	28.28	0	0
3618	700	84.85	42.43	13920	12450	135	28.28	0	0
3682	700	84.85	42.43	12060	12640	45	28.28	0	0
3779	700	84.85	42.43	5200	12900	45	28.28	0	0
3817	700	84.85	42.43	7700	13030	45	28.28	0	0
3846	700	84.85	42.43	5360	13140	45	28.28	0	0
3901	700	84.85	42.43	10100	13260	135	28.28	0	0
3953	700	84.85	42.43	7880	13420	135	28.28	0	0
4015	700	84.85	42.43	8190	13560	135	28.28	0	0
4031	700	84.85	42.43	13230	13620	45	28.28	0	0
4173	700	84.85	42.43	6040	14140	45	28.28	0	0
4216	700	84.85	42.43	12920	14230	135	28.28	0	0
4408	700	84.85	42.43	8940	14900	135	28.28	0	0
4542	700	84.85	42.43	16100	15290	135	28.28	0	0
4737	700	84.85	42.43	9680	15930	135	28.28	0	0
4759	700	84.85	42.43	9300	16030	45	28.28	0	0
4903	700	84.85	42.43	13820	16490	135	28.28	0	0
4923	700	84.85	42.43	8280	16560	45	28.28	0	0
4939	700	84.85	42.43	9290	16570	135	28.28	0	0
4992	700	84.85	42.43	15840	16730	135	28.28	0	0
5161	700	84.85	42.43	12500	17250	135	28.28	0	0
5232	700	84.85	42.43	8270	17420	135	28.28	0	0
5251	700	84.85	42.43	9450	17460	135	28.28	0	0
5267	700	84.85	42.43	11830	17530	45	28.28	0	0
5280	700	84.85	42.43	11250	17530	135	28.28	0	0
5348	700	84.85	42.43	5570	17720	45	28.28	0	0
5352	700	84.85	42.43	11740	17730	45	28.28	0	0
5481	700	84.85	42.43	12260	18070	135	28.28	0	0
5485	700	84.85	42.43	11690	18080	135	28.28	0	0
5525	700	84.85	42.43	13790	18180	135	28.28	0	0
5699	700	84.85	42.43	8930	18560	135	28.28	0	0
5912	700	84.85	42.43	11670	740	135	28.28	0	0
6332	700	84.85	42.43	4230	8900	45	28.28	0	0
6352	700	84.85	42.43	7440	9260	45	28.28	0	0
6386	700	84.85	42.43	9170	10010	45	28.28	0	0
6547	700	84.85	42.43	14130	13990	45	28.28	0	0
6593	700	84.85	42.43	9340	14630	135	28.28	0	0
6861	700	84.85	42.43	8660	18170	135	28.28	0	0
373	800	90.71	42.43	8030	1650	45	30	0	0
402	800	90.71	42.43	13770	1730	45	30	0	0
441	800	90.71	42.43	9920	1820	45	30	0	0
507	800	90.71	42.43	5120	2070	45	30	0	0
514	800	90.71	42.43	14470	2070	135	30	0	0
527	800	90.71	42.43	8700	2120	135	30	0	0
616	800	90.71	42.43	7340	2390	45	30	0	0
682	800	90.71	42.43	13030	2600	45	30	0	0
690	800	90.71	42.43	7070	2620	45	30	0	0
743	800	90.71	42.43	5710	2690	135	30	0	0
837	800	90.71	42.43	13500	2930	45	30	0	0
860	800	90.71	42.43	7780	2980	45	30	0	0
868	800	90.71	42.43	4440	3010	45	30	0	0
877	800	90.71	42.43	9150	3010	135	30	0	0
878	800	90.71	42.43	10870	3010	135	30	0	0
961	800	90.71	42.43	9510	3230	135	30	0	0
1117	800	90.71	42.43	7780	3800	45	30	0	0
1131	800	90.71	42.43	9470	3840	45	30	0	0
1174	800	90.71	42.43	6220	3930	135	30	0	0
1179	800	90.71	42.43	9590	3980	45	30	0	0
1193	800	90.71	42.43	14570	3980	135	30	0	0
1205	800	90.71	42.43	5600	4060	45	30	0	0
1306	800	90.71	42.43	13920	4430	45	30	0	0
1318	800	90.71	42.43	12590	4470	45	30	0	0
1335	800	90.71	42.43	9070	4530	135	30	0	0
1338	800	90.71	42.43	4630	4570	45	30	0	0
1383	800	90.71	42.43	14350	4710	45	30	0	0
1437	800	90.71	42.43	5830	4880	45	30	0	0
1511	800	90.71	42.43	10630	5050	135	30	0	0
1528	800	90.71	42.43	11070	5120	45	30	0	0
1626	800	90.71	42.43	7200	5440	135	30	0	0
1687	800	90.71	42.43	13880	5620	45	30	0	0
1713	800	90.71	42.43	7350	5700	45	30	0	0
1884	800	90.71	42.43	10230	6320	135	30	0	0
1901	800	90.71	42.43	10530	6400	45	30	0	0
1930	800	90.71	42.43	11090	6460	135	30	0	0
1941	800	90.71	42.43	3330	6510	135	30	0	0
2014	800	90.71	42.43	3640	6860	45	30	0	0
2129	800	90.71	42.43	5960	7190	135	30	0	0
2165	800	90.71	42.43	7430	7300	45	30	0	0
2190	800	90.71	42.43	3460	7420	135	30	0	0
2313	800	90.71	42.43	5250	7820	135	30	0	0
2318	800	90.71	42.43	7750	7860	45	30	0	0
2351	800	90.71	42.43	7330	7960	135	30	0	0
2392	800	90.71	42.43	4870	8170	45	30	0	0
2399	800	90.71	42.43	10810	8150	135	30	0	0
2410	800	90.71	42.43	5230	8220	45	30	0	0
2428	800	90.71	42.43	5400	8280	135	30	0	0
2496	800	90.71	42.43	5890	8540	45	30	0	0
2518	800	90.71	42.43	14800	8580	45	30	0	0
2521	800	90.71	42.43	8510	8560	135	30	0	0
2528	800	90.71	42.43	11410	8600	135	30	0	0
2568	800	90.71	42.43	3550	8750	45	30	0	0
2689	800	90.71	42.43	9650	9180	45	30	0	0
2706	800	90.71	42.43	6170	9210	135	30	0	0
2761	800	90.71	42.43	7310	9410	45	30	0	0
2895	800	90.71	42.43	3760	9830	45	30	0	0
2970	800	90.71	42.43	3870	10100	45	30	0	0
3009	800	90.71	42.43	6740	10280	45	30	0	0
3091	800	90.71	42.43	13760	10540	45	30	0	0
3182	800	90.71	42.43	8170	10850	135	30	0	0
3194	800	90.71	42.43	9310	10910	45	30	0	0
3209	800	90.71	42.43	15120	10960	45	30	0	0
3223	800	90.71	42.43	10340	10970	135	30	0	0
3304	800	90.71	42.43	9930	11310	135	30	0	0
3305	800	90.71	42.43	9800	11360	45	30	0	0
3351	800	90.71	42.43	6520	11500	45	30	0	0
3388	800	90.71	42.43	6630	11640	135	30	0	0
3414	800	90.71	42.43	9070	11730	135	30	0	0
3587	800	90.71	42.43	15490	12290	135	30	0	0
3597	800	90.71	42.43	12020	12370	135	30	0	0
3634	800	90.71	42.43	15360	12510	45	30	0	0
3678	800	90.71	42.43	10180	12600	135	30	0	0
3874	800	90.71	42.43	9490	13180	135	30	0	0
3940	800	90.71	42.43	8470	13380	135	30	0	0
3947	800	90.71	42.43	7330	13410	135	30	0	0
3978	800	90.71	42.43	6800	13480	135	30	0	0
4014	800	90.71	42.43	7900	13590	45	30	0	0
4023	800	90.71	42.43	11700	13610	45	30	0	0
4078	800	90.71	42.43	13320	13780	45	30	0	0
4134	800	90.71	42.43	7350	13970	135	30	0	0
4282	800	90.71	42.43	5110	14500	45	30	0	0
4298	800	90.71	42.43	5530	14530	135	30	0	0
4330	800	90.71	42.43	15680	14660	45	30	0	0
4404	800	90.71	42.43	4870	14900	135	30	0	0
4487	800	90.71	42.43	12740	15180	45	30	0	0
4492	800	90.71	42.43	8790	15190	45	30	0	0
4505	800	90.71	42.43	12440	15200	135	30	0	0
4518	800	90.71	42.43	11050	15270	45	30	0	0
4659	800	90.71	42.43	9500	15680	135	30	0	0
4715	800	90.71	42.43	9660	15880	45	30	0	0
4726	800	90.71	42.43	8800	15900	135	30	0	0
4750	800	90.71	42.43	6750	15990	45	30	0	0
4771	800	90.71	42.43	11000	16090	45	30	0	0
4837	800	90.71	42.43	11090	16330	45	30	0	0
4897	800	90.71	42.43	15610	16490	45	30	0	0
4915	800	90.71	42.43	14870	16540	45	30	0	0
4985	800	90.71	42.43	7190	16710	135	30	0	0
5163	800	90.71	42.43	6930	17260	135	30	0	0
5173	800	90.71	42.43	7410	17280	135	30	0	0
5222	800	90.71	42.43	9530	17390	135	30	0	0
5506	800	90.71	42.43	5780	18170	45	30	0	0
5629	800	90.71	42.43	10920	18410	135	30	0	0
5680	800	90.71	42.43	16670	18540	45	30	0	0
5744	800	90.71	42.43	10970	18710	45	30	0	0
5755	800	90.71	42.43	15360	18700	135	30	0	0
5787	800	90.71	42.43	15770	18830	45	30	0	0
5929	800	90.71	42.43	14000	1060	45	30	0	0
6263	800	90.71	42.43	3820	7280	45	30	0	0
6415	800	90.71	42.43	14900	10860	135	30	0	0
6421	800	90.71	42.43	7650	11020	135	30	0	0
6434	800	90.71	42.43	9370	11470	45	30	0	0
6676	800	90.71	42.43	9660	15880	45	30	0	0
6715	800	90.71	42.43	7690	16410	45	30	0	0
6755	800	90.71	42.43	17350	16790	135	30	0	0
6811	800	90.71	42.43	7050	17610	45	30	0	0
6847	800	90.71	42.43	7290	18010	135	30	0	0
6924	800	90.71	42.43	6510	18870	45	30	0	0
6945	800	90.71	42.43	10560	19040	135	30	0	0
182	900	96.57	42.43	8310	1100	135	30	0	0
238	900	96.57	42.43	3080	1280	135	30	0	0
644	900	96.57	42.43	13050	2470	135	30	0	0
809	900	96.57	42.43	4900	2850	135	30	0	0
1279	900	96.57	42.43	10900	4320	135	30	0	0
1399	900	96.57	42.43	10200	4760	135	30	0	0
1477	900	96.57	42.43	11290	4960	135	30	0	0
1483	900	96.57	42.43	7150	4980	135	30	0	0
1738	900	96.57	42.43	12010	5750	135	30	0	0
1802	900	96.57	42.43	6180	6070	135	30	0	0
2142	900	96.57	42.43	15210	7220	135	30	0	0
2174	900	96.57	42.43	7420	7320	135	30	0	0
2208	900	96.57	42.43	4690	7470	135	30	0	0
2373	900	96.57	42.43	3620	8040	135	30	0	0
2904	900	96.57	42.43	12780	9820	135	30	0	0
3127	900	96.57	42.43	5710	10650	135	30	0	0
3162	900	96.57	42.43	7260	10770	135	30	0	0
3327	900	96.57	42.43	13370	11400	135	30	0	0
3380	900	96.57	42.43	8760	11570	135	30	0	0
3564	900	96.57	42.43	8930	12210	135	30	0	0
3590	900	96.57	42.43	12260	12310	135	30	0	0
3703	900	96.57	42.43	6140	12660	135	30	0	0
3835	900	96.57	42.43	9770	13050	135	30	0	0
3974	900	96.57	42.43	7950	13470	135	30	0	0
4011	900	96.57	42.43	6590	13550	135	30	0	0
4328	900	96.57	42.43	15630	14620	135	30	0	0
4383	900	96.57	42.43	12170	14820	135	30	0	0
4461	900	96.57	42.43	15320	15050	135	30	0	0
4611	900	96.57	42.43	9740	15500	135	30	0	0
4631	900	96.57	42.43	14600	15580	135	30	0	0
4724	900	96.57	42.43	12390	15890	135	30	0	0
4752	900	96.57	42.43	8600	15960	135	30	0	0
4765	900	96.57	42.43	10570	16030	135	30	0	0
4865	900	96.57	42.43	7690	16380	135	30	0	0
4956	900	96.57	42.43	9510	16620	135	30	0	0
4979	900	96.57	42.43	7920	16680	135	30	0	0
5087	900	96.57	42.43	13140	17020	135	30	0	0
5275	900	96.57	42.43	16040	17520	135	30	0	0
5370	900	96.57	42.43	5790	17760	135	30	0	0
5570	900	96.57	42.43	14720	18270	135	30	0	0
5711	900	96.57	42.43	14540	18590	135	30	0	0
5935	900	96.57	42.43	7730	1130	135	30	0	0
6017	900	96.57	42.43	5510	2390	135	30	0	0
6880	900	96.57	42.43	10700	18310	135	30	0	0
6886	900	96.57	42.43	7030	18380	135	30	0	0
67	400	82.43	41.23	8720	780	165.96	10	0	0
220	400	82.43	41.23	3770	1220	165.96	10	0	0
311	400	82.43	41.23	5950	1480	165.96	10	0	0
391	400	88.28	41.23	13990	1670	104.04	10	0	0
409	400	88.28	41.23	4620	1720	104.04	10	0	0
413	400	82.43	41.23	9820	1730	165.96	10	0	0
443	400	82.43	41.23	10570	1800	165.96	10	0	0
446	400	88.28	41.23	3340	1810	104.04	10	0	0
523	400	82.43	41.23	11300	2110	165.96	10	0	0
605	400	82.43	41.23	2210	2320	165.96	10	0	0
672	400	82.43	41.23	9080	2560	165.96	10	0	0
752	400	88.28	41.23	13660	2710	104.04	10	0	0
771	400	82.43	41.23	13740	2760	165.96	10	0	0
806	400	88.28	41.23	8310	2840	104.04	10	0	0
931	400	82.43	41.23	12170	3160	165.96	10	0	0
959	400	82.43	41.23	14090	3220	165.96	10	0	0
1150	400	82.43	41.23	10200	3870	165.96	10	0	0
1398	400	82.43	41.23	10000	4760	165.96	10	0	0
1436	400	88.28	41.23	4300	4850	104.04	10	0	0
1486	400	88.28	41.23	13020	4980	104.04	10	0	0
1575	400	88.28	41.23	10950	5230	104.04	10	0	0
1671	400	82.43	41.23	7050	5570	165.96	10	0	0
1873	400	82.43	41.23	11740	6270	165.96	10	0	0
1908	400	82.43	41.23	5640	6400	165.96	10	0	0
1929	400	82.43	41.23	12020	6450	165.96	10	0	0
1994	400	88.28	41.23	6620	6750	104.04	10	0	0
2006	400	88.28	41.23	5730	6790	104.04	10	0	0
2095	400	88.28	41.23	6790	7090	104.04	10	0	0
2185	400	82.43	41.23	7710	7390	165.96	10	0	0
2557	400	88.28	41.23	9500	8680	104.04	10	0	0
2583	400	88.28	41.23	6120	8790	104.04	10	0	0
2652	400	82.43	41.23	8490	9040	165.96	10	0	0
2656	400	82.43	41.23	15720	9050	165.96	10	0	0
2721	400	82.43	41.23	6910	9260	165.96	10	0	0
2729	400	88.28	41.23	9920	9290	104.04	10	0	0
2736	400	88.28	41.23	15660	9300	104.04	10	0	0
2760	400	88.28	41.23	5520	9380	104.04	10	0	0
2991	400	82.43	41.23	7090	10160	165.96	10	0	0
3136	400	88.28	41.23	12960	10670	104.04	10	0	0
3375	400	88.28	41.23	4500	11560	104.04	10	0	0
3416	400	82.43	41.23	8890	11740	165.96	10	0	0
3651	400	82.43	41.23	8780	12540	165.96	10	0	0
3681	400	82.43	41.23	7730	12610	165.96	10	0	0
3701	400	82.43	41.23	14070	12650	165.96	10	0	0
3702	400	88.28	41.23	15800	12650	104.04	10	0	0
3814	400	88.28	41.23	13040	12990	104.04	10	0	0
3886	400	82.43	41.23	10790	13210	165.96	10	0	0
3937	400	88.28	41.23	5240	13370	104.04	10	0	0
4107	400	82.43	41.23	8150	13860	165.96	10	0	0
4379	400	82.43	41.23	15630	14800	165.96	10	0	0
4513	400	82.43	41.23	11510	15220	165.96	10	0	0
4579	400	88.28	41.23	14300	15400	104.04	10	0	0
4605	400	88.28	41.23	8220	15470	104.04	10	0	0
4749	400	88.28	41.23	15730	15950	104.04	10	0	0
4878	400	88.28	41.23	13060	16420	104.04	10	0	0
4952	400	82.43	41.23	15300	16600	165.96	10	0	0
4965	400	88.28	41.23	5870	16640	104.04	10	0	0
4982	400	88.28	41.23	10950	16700	104.04	10	0	0
5180	400	88.28	41.23	14360	17290	104.04	10	0	0
5276	400	82.43	41.23	8360	17530	165.96	10	0	0
5387	400	82.43	41.23	9320	17810	165.96	10	0	0
5472	400	82.43	41.23	14250	18040	165.96	10	0	0
5647	400	82.43	41.23	10830	18440	165.96	10	0	0
5772	400	82.43	41.23	9670	18760	165.96	10	0	0
5783	400	82.43	41.23	16020	18790	165.96	10	0	0
5793	400	82.43	41.23	16360	18810	165.96	10	0	0
5806	400	82.43	41.23	15700	18840	165.96	10	0	0
5882	400	88.28	41.23	16080	19070	104.04	10	0	0
5889	400	88.28	41.23	9160	19100	104.04	10	0	0
6919	600	98.99	41.23	10030	18730	165.96	30	0	0
6873	700	98.99	41.23	6800	18270	165.96	30	0	0
5903	800	104.85	41.23	8810	660	104.04	30	0	0
5944	800	98.99	41.23	4530	1280	165.96	30	0	0
5968	800	104.85	41.23	8350	1630	104.04	30	0	0
5980	800	104.85	41.23	5910	1760	104.04	30	0	0
6101	800	98.99	41.23	6330	3700	165.96	30	0	0
6133	800	98.99	41.23	10790	4100	165.96	30	0	0
6154	800	104.85	41.23	10020	4590	104.04	30	0	0
6277	800	98.99	41.23	3460	7700	165.96	30	0	0
6288	800	98.99	41.23	13880	7990	165.96	30	0	0
6318	800	98.99	41.23	14250	8520	165.96	30	0	0
6482	800	104.85	41.23	11950	12580	104.04	30	0	0
6585	800	104.85	41.23	10670	14540	104.04	30	0	0
6773	800	104.85	41.23	13900	17030	104.04	30	0	0
6783	800	98.99	41.23	5270	17270	165.96	30	0	0
6804	800	104.85	41.23	5480	17460	104.04	30	0	0
6855	800	98.99	41.23	9610	18130	165.96	30	0	0
6885	800	98.99	41.23	10160	18370	165.96	30	0	0
6893	800	104.85	41.23	9660	18460	104.04	30	0	0
6902	800	104.85	41.23	9530	18580	104.04	30	0	0
6936	800	98.99	41.23	10760	18920	165.96	30	0	0
5936	400	76.57	36.06	1570	1140	123.69	20	0	0
6217	400	76.57	36.06	7760	6260	123.69	20	0	0
6304	400	70.71	36.06	10510	8320	146.31	20	0	0
5921	500	76.57	36.06	13160	940	123.69	20	0	0
5925	500	76.57	36.06	8480	970	146.31	20	0	0
5950	500	76.57	36.06	8700	1340	123.69	20	0	0
5962	500	76.57	36.06	1990	1550	146.31	20	0	0
6000	500	70.71	36.06	8430	2040	33.69	20	0	0
6008	500	76.57	36.06	3830	2190	56.31	20	0	0
6012	500	84.85	36.06	4030	2250	123.69	26.85	0	0
6035	500	76.57	36.06	9550	2730	33.69	20	0	0
6039	500	76.57	36.06	8840	2770	56.31	20	0	0
6055	500	76.57	36.06	6650	2960	146.31	20	0	0
6060	500	76.57	36.06	10180	3040	123.69	20	0	0
6107	500	76.57	36.06	10650	3750	123.69	20	0	0
6132	500	70.71	36.06	4420	4080	33.69	20	0	0
6159	500	70.71	36.06	12860	4690	33.69	20	0	0
6236	500	76.57	36.06	9480	6780	146.31	20	0	0
6253	500	76.57	36.06	6660	7050	33.69	20	0	0
6292	500	76.57	36.06	4190	8080	33.69	20	0	0
6299	500	76.57	36.06	7910	8210	123.69	20	0	0
6313	500	76.57	36.06	5500	8470	56.31	20	0	0
6315	500	70.71	36.06	13620	8460	146.31	20	0	0
6361	500	76.57	36.06	7170	9410	56.31	20	0	0
6398	500	76.57	36.06	11990	10420	56.31	20	0	0
6419	500	70.71	36.06	9070	10980	146.31	20	0	0
6497	500	76.57	36.06	8570	12910	123.69	20	0	0
6599	500	76.57	36.06	8230	14720	123.69	20	0	0
6681	500	76.57	36.06	10570	15920	123.69	20	0	0
6738	500	76.57	36.06	9510	16620	146.31	20	0	0
6791	500	70.71	36.06	14410	17340	33.69	20	0	0
6825	500	70.71	36.06	15810	17710	146.31	20	0	0
6842	500	76.57	36.06	16320	17970	56.31	20	0	0
23	600	76.57	36.06	10560	640	123.69	20	0	0
45	600	76.57	36.06	3080	720	123.69	20	0	0
87	600	76.57	36.06	7460	850	146.31	20	0	0
119	600	76.57	36.06	4750	950	146.31	20	0	0
130	600	76.57	36.06	14140	970	123.69	20	0	0
131	600	76.57	36.06	4660	980	146.31	20	0	0
147	600	76.57	36.06	11670	1020	146.31	20	0	0
166	600	76.57	36.06	3740	1070	123.69	20	0	0
184	600	76.57	36.06	12390	1100	146.31	20	0	0
202	600	76.57	36.06	3200	1170	123.69	20	0	0
208	600	76.57	36.06	11730	1170	123.69	20	0	0
222	600	76.57	36.06	3040	1230	123.69	20	0	0
227	600	76.57	36.06	13190	1240	146.31	20	0	0
229	600	76.57	36.06	5490	1250	146.31	20	0	0
234	600	76.57	36.06	10590	1260	123.69	20	0	0
236	600	76.57	36.06	8380	1270	123.69	20	0	0
256	600	76.57	36.06	13650	1320	123.69	20	0	0
263	600	76.57	36.06	8360	1350	123.69	20	0	0
270	600	76.57	36.06	3620	1370	146.31	20	0	0
283	600	76.57	36.06	10740	1400	123.69	20	0	0
296	600	76.57	36.06	3540	1440	146.31	20	0	0
338	600	76.57	36.06	11440	1540	123.69	20	0	0
348	600	76.57	36.06	7600	1560	146.31	20	0	0
365	600	76.57	36.06	11700	1600	146.31	20	0	0
369	600	76.57	36.06	7840	1610	123.69	20	0	0
380	600	76.57	36.06	11810	1630	123.69	20	0	0
385	600	76.57	36.06	12810	1640	123.69	20	0	0
386	600	76.57	36.06	7640	1650	123.69	20	0	0
422	600	76.57	36.06	13540	1750	146.31	20	0	0
427	600	76.57	36.06	12320	1760	123.69	20	0	0
436	600	76.57	36.06	9350	1780	123.69	20	0	0
440	600	76.57	36.06	5870	1790	123.69	20	0	0
474	600	76.57	36.06	13830	1910	146.31	20	0	0
478	600	76.57	36.06	14730	1920	146.31	20	0	0
487	600	76.57	36.06	3580	1960	123.69	20	0	0
515	600	76.57	36.06	6540	2080	146.31	20	0	0
563	600	76.57	36.06	10360	2210	146.31	20	0	0
581	600	76.57	36.06	7040	2260	146.31	20	0	0
590	600	76.57	36.06	13700	2270	146.31	20	0	0
640	600	76.57	36.06	7780	2460	123.69	20	0	0
642	600	76.57	36.06	12800	2460	123.69	20	0	0
676	600	76.57	36.06	2890	2570	146.31	20	0	0
679	600	76.57	36.06	10760	2570	146.31	20	0	0
697	600	76.57	36.06	11070	2600	123.69	20	0	0
699	600	76.57	36.06	7290	2610	123.69	20	0	0
710	600	76.57	36.06	13790	2630	123.69	20	0	0
719	600	76.57	36.06	2360	2650	123.69	20	0	0
727	600	76.57	36.06	10210	2660	123.69	20	0	0
746	600	76.57	36.06	13460	2690	123.69	20	0	0
775	600	76.57	36.06	9600	2770	146.31	20	0	0
856	600	76.57	36.06	9100	2940	146.31	20	0	0
867	600	76.57	36.06	14480	2970	146.31	20	0	0
875	600	76.57	36.06	9400	2990	146.31	20	0	0
909	600	76.57	36.06	13870	3080	123.69	20	0	0
911	600	76.57	36.06	9250	3090	146.31	20	0	0
929	600	76.57	36.06	14210	3150	123.69	20	0	0
932	600	76.57	36.06	6900	3170	123.69	20	0	0
936	600	76.57	36.06	14140	3170	123.69	20	0	0
944	600	76.57	36.06	4890	3200	146.31	20	0	0
950	600	76.57	36.06	14040	3210	123.69	20	0	0
953	600	76.57	36.06	7270	3220	123.69	20	0	0
964	600	76.57	36.06	7960	3250	146.31	20	0	0
977	600	76.57	36.06	8710	3310	146.31	20	0	0
987	600	76.57	36.06	9840	3330	123.69	20	0	0
994	600	76.57	36.06	12370	3350	146.31	20	0	0
996	600	76.57	36.06	13470	3370	146.31	20	0	0
1012	600	76.57	36.06	11540	3410	123.69	20	0	0
1014	600	76.57	36.06	11110	3420	123.69	20	0	0
1022	600	76.57	36.06	10950	3460	146.31	20	0	0
1027	600	76.57	36.06	12530	3470	146.31	20	0	0
1033	600	76.57	36.06	10340	3490	123.69	20	0	0
1050	600	76.57	36.06	13950	3570	146.31	20	0	0
1051	600	76.57	36.06	14380	3570	146.31	20	0	0
1078	600	76.57	36.06	4720	3670	146.31	20	0	0
1082	600	76.57	36.06	5380	3690	146.31	20	0	0
1095	600	76.57	36.06	3210	3730	146.31	20	0	0
1110	600	76.57	36.06	14180	3750	146.31	20	0	0
1111	600	76.57	36.06	7680	3760	123.69	20	0	0
1138	600	76.57	36.06	5870	3830	146.31	20	0	0
1153	600	76.57	36.06	9740	3880	146.31	20	0	0
1154	600	76.57	36.06	4020	3890	146.31	20	0	0
1178	600	76.57	36.06	12630	3940	146.31	20	0	0
1183	600	76.57	36.06	13080	3960	146.31	20	0	0
1191	600	76.57	36.06	12780	3980	123.69	20	0	0
1199	600	76.57	36.06	14190	4000	146.31	20	0	0
1202	600	76.57	36.06	5780	4020	146.31	20	0	0
1204	600	76.57	36.06	4860	4030	146.31	20	0	0
1221	600	76.57	36.06	14750	4080	123.69	20	0	0
1239	600	76.57	36.06	11010	4150	123.69	20	0	0
1242	600	76.57	36.06	9900	4160	123.69	20	0	0
1244	600	76.57	36.06	10440	4170	146.31	20	0	0
1264	600	76.57	36.06	10900	4230	123.69	20	0	0
1266	600	76.57	36.06	10340	4240	146.31	20	0	0
1271	600	76.57	36.06	7270	4260	146.31	20	0	0
1301	600	76.57	36.06	8060	4390	123.69	20	0	0
1305	600	76.57	36.06	11730	4400	146.31	20	0	0
1310	600	76.57	36.06	12950	4420	146.31	20	0	0
1332	600	76.57	36.06	11430	4520	146.31	20	0	0
1334	600	76.57	36.06	7130	4530	146.31	20	0	0
1336	600	76.57	36.06	10290	4530	123.69	20	0	0
1339	600	76.57	36.06	8830	4540	146.31	20	0	0
1341	600	76.57	36.06	10780	4540	123.69	20	0	0
1344	600	76.57	36.06	9900	4550	123.69	20	0	0
1351	600	76.57	36.06	6950	4570	146.31	20	0	0
1365	600	76.57	36.06	6220	4620	146.31	20	0	0
1378	600	76.57	36.06	12750	4660	146.31	20	0	0
1395	600	76.57	36.06	5780	4740	123.69	20	0	0
1407	600	76.57	36.06	6010	4780	146.31	20	0	0
1414	600	76.57	36.06	13840	4790	123.69	20	0	0
1415	600	76.57	36.06	14780	4790	123.69	20	0	0
1427	600	76.57	36.06	6120	4820	146.31	20	0	0
1431	600	76.57	36.06	11110	4830	123.69	20	0	0
1448	600	76.57	36.06	9650	4890	146.31	20	0	0
1449	600	76.57	36.06	10580	4890	123.69	20	0	0
1492	600	76.57	36.06	11870	4990	123.69	20	0	0
1546	600	76.57	36.06	10250	5140	123.69	20	0	0
1556	600	76.57	36.06	12110	5170	123.69	20	0	0
1557	600	76.57	36.06	13050	5170	123.69	20	0	0
1567	600	76.57	36.06	13190	5200	123.69	20	0	0
1572	600	76.57	36.06	4520	5230	123.69	20	0	0
1580	600	76.57	36.06	13770	5260	146.31	20	0	0
1582	600	76.57	36.06	4750	5270	146.31	20	0	0
1583	600	76.57	36.06	7320	5270	146.31	20	0	0
1609	600	76.57	36.06	13600	5370	146.31	20	0	0
1621	600	76.57	36.06	8320	5420	123.69	20	0	0
1623	600	76.57	36.06	11090	5430	146.31	20	0	0
1634	600	76.57	36.06	7780	5460	146.31	20	0	0
1639	600	76.57	36.06	10990	5480	146.31	20	0	0
1643	600	76.57	36.06	5070	5500	146.31	20	0	0
1661	600	76.57	36.06	8820	5530	123.69	20	0	0
1665	600	76.57	36.06	7540	5550	146.31	20	0	0
1682	600	76.57	36.06	6840	5590	123.69	20	0	0
1701	600	76.57	36.06	9850	5630	123.69	20	0	0
1706	600	76.57	36.06	9540	5650	123.69	20	0	0
1711	600	76.57	36.06	4140	5670	146.31	20	0	0
1728	600	76.57	36.06	10200	5710	123.69	20	0	0
1746	600	76.57	36.06	8170	5790	123.69	20	0	0
1757	600	76.57	36.06	9580	5850	146.31	20	0	0
1758	600	76.57	36.06	13390	5850	146.31	20	0	0
1769	600	76.57	36.06	12060	5900	146.31	20	0	0
1777	600	76.57	36.06	13950	5950	123.69	20	0	0
1781	600	76.57	36.06	7960	5970	146.31	20	0	0
1792	600	76.57	36.06	7420	6030	146.31	20	0	0
1809	600	76.57	36.06	11780	6090	123.69	20	0	0
1811	600	76.57	36.06	12490	6090	123.69	20	0	0
1823	600	76.57	36.06	13740	6140	146.31	20	0	0
1828	600	76.57	36.06	11110	6150	123.69	20	0	0
1833	600	76.57	36.06	12510	6170	123.69	20	0	0
1834	600	76.57	36.06	4790	6180	146.31	20	0	0
1839	600	76.57	36.06	11250	6190	123.69	20	0	0
1858	600	76.57	36.06	6870	6240	123.69	20	0	0
1872	600	76.57	36.06	6300	6270	146.31	20	0	0
1905	600	76.57	36.06	12190	6380	146.31	20	0	0
1914	600	76.57	36.06	9050	6410	146.31	20	0	0
1915	600	76.57	36.06	9590	6410	123.69	20	0	0
1933	600	76.57	36.06	8470	6470	146.31	20	0	0
1936	600	76.57	36.06	7960	6480	146.31	20	0	0
1948	600	76.57	36.06	4160	6530	146.31	20	0	0
1952	600	76.57	36.06	6680	6550	146.31	20	0	0
1957	600	76.57	36.06	10650	6560	146.31	20	0	0
1976	600	76.57	36.06	12100	6670	146.31	20	0	0
2019	600	76.57	36.06	7570	6850	146.31	20	0	0
2024	600	76.57	36.06	13750	6860	146.31	20	0	0
2026	600	76.57	36.06	12990	6870	123.69	20	0	0
2034	600	76.57	36.06	12160	6920	123.69	20	0	0
2038	600	76.57	36.06	7580	6940	123.69	20	0	0
2053	600	76.57	36.06	9830	6980	146.31	20	0	0
2056	600	76.57	36.06	14730	6980	146.31	20	0	0
2063	600	76.57	36.06	10630	7000	146.31	20	0	0
2072	600	76.57	36.06	9570	7040	123.69	20	0	0
2086	600	76.57	36.06	6510	7080	123.69	20	0	0
2093	600	76.57	36.06	6030	7090	146.31	20	0	0
2102	600	76.57	36.06	9540	7120	146.31	20	0	0
2121	600	76.57	36.06	6970	7160	146.31	20	0	0
2127	600	76.57	36.06	14170	7180	146.31	20	0	0
2134	600	76.57	36.06	11070	7200	146.31	20	0	0
2158	600	76.57	36.06	10190	7250	123.69	20	0	0
2178	600	76.57	36.06	8110	7370	123.69	20	0	0
2240	600	76.57	36.06	8170	7550	123.69	20	0	0
2248	600	76.57	36.06	8640	7580	146.31	20	0	0
2287	600	76.57	36.06	11350	7710	146.31	20	0	0
2300	600	76.57	36.06	14240	7760	146.31	20	0	0
2303	600	76.57	36.06	4170	7770	146.31	20	0	0
2316	600	76.57	36.06	14410	7820	123.69	20	0	0
2317	600	76.57	36.06	5900	7830	146.31	20	0	0
2320	600	76.57	36.06	9890	7840	146.31	20	0	0
2328	600	76.57	36.06	14830	7860	123.69	20	0	0
2335	600	76.57	36.06	13970	7890	123.69	20	0	0
2340	600	76.57	36.06	14240	7920	123.69	20	0	0
2342	600	76.57	36.06	4010	7930	123.69	20	0	0
2344	600	76.57	36.06	10670	7930	123.69	20	0	0
2357	600	76.57	36.06	5100	7980	123.69	20	0	0
2361	600	76.57	36.06	11210	7980	123.69	20	0	0
2366	600	76.57	36.06	7410	8010	146.31	20	0	0
2377	600	76.57	36.06	4250	8070	146.31	20	0	0
2389	600	76.57	36.06	9950	8130	123.69	20	0	0
2401	600	76.57	36.06	13450	8150	146.31	20	0	0
2453	600	76.57	36.06	11680	8360	146.31	20	0	0
2473	600	76.57	36.06	6640	8430	123.69	20	0	0
2483	600	76.57	36.06	8890	8460	123.69	20	0	0
2502	600	76.57	36.06	12090	8520	146.31	20	0	0
2507	600	76.57	36.06	14960	8530	146.31	20	0	0
2527	600	76.57	36.06	8750	8600	123.69	20	0	0
2535	600	76.57	36.06	8600	8620	123.69	20	0	0
2564	600	76.57	36.06	6040	8700	146.31	20	0	0
2580	600	76.57	36.06	10100	8770	123.69	20	0	0
2594	600	76.57	36.06	13380	8820	123.69	20	0	0
2632	600	76.57	36.06	11680	8970	123.69	20	0	0
2633	600	76.57	36.06	11890	8970	146.31	20	0	0
2636	600	76.57	36.06	3870	8980	146.31	20	0	0
2646	600	76.57	36.06	4850	9030	123.69	20	0	0
2651	600	76.57	36.06	7670	9040	146.31	20	0	0
2672	600	76.57	36.06	11890	9110	123.69	20	0	0
2677	600	76.57	36.06	4860	9130	146.31	20	0	0
2683	600	76.57	36.06	3590	9150	146.31	20	0	0
2694	600	76.57	36.06	12390	9170	123.69	20	0	0
2697	600	76.57	36.06	10780	9180	123.69	20	0	0
2714	600	76.57	36.06	5820	9230	123.69	20	0	0
2737	600	76.57	36.06	10510	9310	146.31	20	0	0
2758	600	76.57	36.06	10720	9370	123.69	20	0	0
2781	600	76.57	36.06	7570	9450	146.31	20	0	0
2790	600	76.57	36.06	7120	9480	146.31	20	0	0
2793	600	76.57	36.06	8950	9490	146.31	20	0	0
2794	600	76.57	36.06	13440	9490	123.69	20	0	0
2815	600	76.57	36.06	4490	9610	146.31	20	0	0
2831	600	76.57	36.06	11030	9630	123.69	20	0	0
2846	600	76.57	36.06	5580	9660	146.31	20	0	0
2847	600	76.57	36.06	6500	9660	123.69	20	0	0
2864	600	76.57	36.06	4060	9690	146.31	20	0	0
2865	600	76.57	36.06	9890	9700	146.31	20	0	0
2866	600	76.57	36.06	12290	9700	123.69	20	0	0
2878	600	76.57	36.06	13010	9740	123.69	20	0	0
2882	600	76.57	36.06	7270	9760	146.31	20	0	0
2887	600	76.57	36.06	7310	9770	146.31	20	0	0
2901	600	76.57	36.06	9650	9810	123.69	20	0	0
2909	600	76.57	36.06	11280	9850	146.31	20	0	0
2920	600	76.57	36.06	10410	9880	146.31	20	0	0
2922	600	76.57	36.06	7520	9890	146.31	20	0	0
2932	600	76.57	36.06	7680	9920	123.69	20	0	0
2944	600	76.57	36.06	8280	9980	123.69	20	0	0
2949	600	76.57	36.06	3800	10010	146.31	20	0	0
2955	600	76.57	36.06	9020	10020	146.31	20	0	0
2963	600	76.57	36.06	13700	10040	123.69	20	0	0
3000	600	76.57	36.06	9140	10200	123.69	20	0	0
[truncated: 4,950 more rows]

## Sheet: Raw Fig4D-4E P+Cav1 3
	Area	Perim.	Feret	FeretX	FeretY	FeretAngle	MinFeret	MinThr	MaxThr			density
2144	48400.00	2933.04	629.36	2840	8300	17.57	227.09	0	0
797	38100.00	1715.22	416.29	13850	3310	155.90	197.87	0	0	total area	392040000	0.0123077
2102	40100.00	1603.09	398.12	2190	7940	101.59	198.72	0	0	cluster area	4825100
2476	25700.00	1435.81	386.01	15840	9450	163.44	192.38	0	0
2143	32600.00	1889.36	372.16	2660	8370	30.70	245.30	0	0
784	20200.00	1132.96	332.42	6160	3410	21.16	132.88	0	0
2231	21200.00	1443.09	319.53	2660	8410	159.86	195.69	0	0
2405	29200.00	1328.53	315.75	9810	9010	100.95	180.00	0	0
364	23500.00	965.69	292.06	2440	1820	141.95	140.99	0	0
1884	27300.00	1096.81	291.55	1280	7140	112.17	178.96	0	0
500	18200.00	922.25	281.78	2440	2270	152.53	120.92	0	0
3497	20100.00	837.40	281.60	10270	14940	16.50	108.34	0	0
3443	26300.00	1180.24	275.14	13210	14740	70.91	215.09	0	0
2818	18200.00	720.83	272.03	11070	11090	53.97	129.64	0	0
561	15700.00	896.40	264.20	15450	2460	150.52	141.55	0	0
1496	23300.00	1131.96	253.18	12880	5980	80.91	212.46	0	0
1210	23300.00	700.83	247.59	15060	4850	43.36	172.86	0	0
1682	20500.00	817.40	245.97	4660	6610	63.43	176.78	0	0
1469	8200.00	612.55	240.83	1010	5630	94.76	71.48	0	0
2809	16600.00	902.25	225.61	15520	10910	167.20	157.60	0	0
733	10500.00	570.12	224.72	1690	3260	69.15	87.67	0	0
33	16600.00	705.69	224.72	3380	850	32.28	150.11	0	0
200	11900.00	916.40	220.91	12590	1420	174.81	151.65	0	0
822	10100.00	674.97	219.54	6670	3480	30.07	118.05	0	0
3286	8600.00	515.98	219.32	13790	13620	43.15	75.20	0	0
1757	19800.00	830.54	216.33	6120	6800	146.31	171.06	0	0
1933	8200.00	689.12	212.13	950	7510	81.87	80.00	0	0
2192	17400.00	626.69	211.90	3280	8230	109.29	140.00	0	0
1049	12300.00	567.70	208.81	7680	4120	106.70	110.00	0	0
365	15200.00	754.97	208.81	3440	2020	73.30	157.11	0	0
120	16200.00	567.70	206.16	6050	1240	39.09	129.40	0	0
1233	8100.00	553.55	206.16	16960	4750	112.83	80.10	0	0
2566	12500.00	899.83	203.96	5850	9790	168.69	163.69	0	0
2701	6700.00	525.27	203.96	8700	10350	11.31	77.29	0	0
1410	9500.00	948.11	203.96	15310	5460	168.69	128.31	0	0
901	9900.00	660.83	203.96	16440	3610	101.31	100.00	0	0
3632	8100.00	533.55	202.24	11880	16080	81.47	80.00	0	0
929	7700.00	551.13	192.09	16520	3690	128.66	104.95	0	0
110	9100.00	737.40	191.05	13260	1170	47.12	110.07	0	0
1406	13100.00	706.69	188.68	13040	5400	122.01	146.14	0	0
534	8600.00	495.98	187.88	12270	2380	115.20	93.10	0	0
2055	8400.00	566.69	183.85	11220	7760	135.00	110.73	0	0
2211	9000.00	519.41	183.85	15380	8390	22.38	102.93	0	0
387	9300.00	723.26	183.58	14420	1990	29.36	119.83	0	0
577	11900.00	513.55	180.28	10390	2640	70.56	120.80	0	0
219	9700.00	519.41	180.28	15450	1470	160.56	110.00	0	0
90	9300.00	626.69	177.20	13070	960	163.61	107.39	0	0
1317	10100.00	474.56	176.92	15950	5190	42.71	116.32	0	0
3594	10200.00	592.55	174.64	11630	15630	66.37	116.65	0	0
237	8100.00	595.98	174.64	1400	1520	103.24	95.76	0	0
2555	8800.00	694.97	172.63	11280	9630	100.01	131.95	0	0
480	12600.00	663.26	171.17	1290	2310	6.71	146.08	0	0
2545	4500.00	376.98	170.29	16420	9690	40.24	49.50	0	0
2933	7400.00	566.69	170.29	8940	11770	49.76	108.15	0	0
2946	7500.00	431.13	170.29	8140	11900	49.76	87.48	0	0
557	10500.00	507.70	170.00	10190	2580	61.93	119.45	0	0
1289	5300.00	408.70	170.00	14620	5010	28.07	69.41	0	0
741	12100.00	446.27	169.71	6100	3070	135.00	120.00	0	0
2892	12100.00	473.55	164.92	14590	11400	14.04	118.88	0	0
2499	8600.00	522.84	162.79	9800	9550	47.49	107.37	0	0
1344	4300.00	456.98	161.55	13240	5310	68.20	85.60	0	0
3486	6200.00	539.41	161.55	9210	14840	21.80	100.00	0	0
1129	5500.00	396.98	161.25	13520	4540	60.26	65.73	0	0
3362	6000.00	448.70	158.11	10450	13890	145.30	82.33	0	0
520	7100.00	402.84	158.11	1630	2320	145.30	98.42	0	0
2609	7700.00	414.56	158.11	7720	9850	108.43	79.66	0	0
51	8800.00	411.13	158.11	11470	790	108.43	98.99	0	0
3141	8800.00	530.12	158.11	13340	12770	71.57	110.00	0	0
2746	6100.00	382.84	156.52	7150	10550	26.57	83.27	0	0
511	6900.00	408.70	156.52	14660	2290	116.57	85.42	0	0
1512	6900.00	491.13	156.52	5670	5810	153.43	97.17	0	0
173	5300.00	388.70	156.20	3450	1360	50.19	72.31	0	0
1821	8900.00	439.41	155.24	4950	6920	104.93	90.00	0	0
3498	6700.00	604.26	152.64	14940	14850	121.61	109.40	0	0
2078	5500.00	475.98	152.32	1870	7860	156.80	80.52	0	0
2509	8800.00	538.41	152.32	13000	9500	156.80	98.99	0	0
3534	9400.00	479.41	152.32	15160	15170	23.20	120.00	0	0
2269	4900.00	481.84	151.33	2640	8630	82.41	89.23	0	0
255	6600.00	445.27	151.33	16380	1580	172.41	89.47	0	0
1799	8300.00	552.55	151.33	12200	7000	82.41	112.71	0	0
891	9500.00	453.55	151.33	2310	3740	82.41	117.08	0	0
902	6700.00	420.42	148.66	16520	3660	19.65	83.74	0	0
1160	6900.00	405.27	148.66	5320	4550	137.73	86.09	0	0
3008	6900.00	400.42	148.66	12030	12060	137.73	98.44	0	0
2561	7000.00	527.70	148.66	10910	9650	132.27	110.00	0	0
1126	6300.00	558.41	147.65	12240	4480	28.30	113.14	0	0
2856	6300.00	346.27	147.65	13590	11190	28.30	67.92	0	0
3417	9700.00	414.56	147.65	9620	14350	28.30	110.00	0	0
3552	9800.00	439.41	147.65	10210	15210	151.70	124.16	0	0
3257	11200.00	441.84	145.60	11170	13270	105.95	120.21	0	0
3197	6900.00	530.12	145.60	12970	12910	164.05	104.46	0	0
1437	8200.00	368.70	145.60	16870	5580	15.95	98.16	0	0
3038	6400.00	425.27	144.22	9530	12250	33.69	83.48	0	0
1694	7600.00	376.98	144.22	16130	6540	33.69	81.41	0	0
2823	5700.00	501.84	143.18	15760	10950	12.09	90.00	0	0
3572	6600.00	416.98	143.18	9190	15480	65.22	94.90	0	0
2698	4200.00	340.42	142.13	12330	10360	39.29	61.80	0	0
816	6700.00	400.42	141.42	16500	3450	45.00	92.64	0	0
1714	4700.00	374.56	140.36	7940	6560	94.09	72.80	0	0
2517	4900.00	388.70	140.36	8390	9490	94.09	72.79	0	0
1495	7000.00	385.27	139.28	9740	5730	111.04	95.62	0	0
300	5800.00	433.55	138.92	3630	1720	30.26	91.30	0	0
1503	6200.00	366.27	138.92	7760	5880	59.74	88.81	0	0
139	3800.00	315.56	136.01	5860	1170	17.10	49.08	0	0
3304	5200.00	348.70	136.01	13640	13630	36.03	83.85	0	0
2957	5500.00	372.13	136.01	13020	11820	107.10	68.71	0	0
79	7700.00	386.27	136.01	3730	910	126.03	89.33	0	0
305	6000.00	340.42	134.16	6730	1650	153.43	74.93	0	0
1397	7100.00	505.27	134.16	13230	5470	63.43	110.24	0	0
216	4300.00	340.42	133.42	2930	1420	102.99	63.85	0	0
1808	4900.00	346.27	133.42	820	6920	167.01	70.00	0	0
318	5000.00	368.70	133.42	7700	1730	12.99	60.00	0	0
869	6400.00	445.27	133.42	6690	3580	167.01	95.37	0	0
3069	8100.00	419.41	133.42	8420	12290	167.01	105.47	0	0
3182	4700.00	320.42	130.38	8710	12940	57.53	63.64	0	0
3463	4800.00	354.56	130.38	9280	14730	32.47	75.64	0	0
3477	5500.00	340.42	130.38	9500	14730	122.47	77.75	0	0
965	6700.00	541.84	130.38	13460	3800	94.40	100.00	0	0
1962	8400.00	411.13	130.38	5450	7430	147.53	109.07	0	0
1814	4400.00	414.56	130.00	12350	6890	112.62	79.48	0	0
3061	4900.00	459.41	130.00	11580	12230	157.38	81.93	0	0
975	5200.00	493.55	130.00	16310	3900	22.62	89.47	0	0
1926	5200.00	326.27	130.00	820	7340	22.62	65.13	0	0
670	5700.00	368.70	130.00	9730	2740	112.62	76.97	0	0
2676	9100.00	376.98	130.00	8360	10180	112.62	110.00	0	0
1430	3700.00	300.42	128.06	5640	5490	141.34	52.08	0	0
3455	6400.00	334.56	128.06	11780	14560	128.66	91.92	0	0
1195	6600.00	349.71	128.06	13710	4660	141.34	97.02	0	0
2953	4900.00	374.56	127.28	10100	11800	135.00	76.08	0	0
2531	2700.00	392.13	126.49	11130	9670	71.57	58.16	0	0
966	3200.00	306.27	126.49	13920	3920	71.57	53.58	0	0
1563	3800.00	300.42	126.49	3070	6020	18.43	53.72	0	0
2446	5000.00	329.71	126.49	16890	9350	71.57	72.58	0	0
3449	5100.00	348.70	126.49	11380	14650	71.57	70.00	0	0
1068	6400.00	346.27	126.49	12220	4290	71.57	76.08	0	0
1942	7100.00	380.42	126.49	14210	7440	71.57	100.00	0	0
2728	7600.00	346.27	126.49	11520	10390	108.43	80.00	0	0
2482	4700.00	377.99	125.30	10020	9480	61.39	80.00	0	0
2152	5300.00	303.85	125.30	2590	8150	28.61	70.00	0	0
107	5800.00	337.99	125.30	3820	1150	61.39	70.00	0	0
910	8600.00	357.99	125.30	5780	3750	61.39	105.92	0	0
3528	4200.00	391.13	123.69	18520	15040	104.04	73.99	0	0
2711	4800.00	334.56	123.69	12840	10330	104.04	71.57	0	0
3469	5200.00	317.99	123.69	11710	14730	14.04	70.00	0	0
2457	5900.00	317.99	123.69	10830	9400	75.96	78.94	0	0
3578	8700.00	371.13	123.69	16480	15360	104.04	109.67	0	0
1323	4100.00	320.42	122.07	920	5160	34.99	66.45	0	0
1550	4300.00	342.84	122.07	10260	5990	34.99	63.64	0	0
1677	4700.00	326.27	122.07	6080	6390	145.01	78.53	0	0
3230	4700.00	396.98	122.07	16630	13140	145.01	76.08	0	0
1440	5700.00	366.27	122.07	15320	5540	145.01	87.16	0	0
2244	6000.00	354.56	122.07	10540	8500	55.01	90.00	0	0
2205	6200.00	337.99	122.07	11920	8300	145.01	80.00	0	0
2447	4400.00	322.84	121.66	16990	9350	80.54	69.63	0	0
1716	5300.00	413.55	121.66	1770	6580	99.46	90.00	0	0
2354	3600.00	320.42	120.83	15530	8810	24.44	63.64	0	0
836	4300.00	300.42	120.83	10530	3560	65.56	65.78	0	0
1303	6100.00	368.70	120.83	14980	5120	65.56	90.00	0	0
78	6300.00	362.84	120.42	14220	980	41.63	90.00	0	0
1916	6300.00	356.98	120.42	8060	7240	94.76	96.65	0	0
1644	6700.00	337.99	120.42	4180	6250	131.63	82.20	0	0
630	3000.00	368.70	117.05	14020	2690	19.98	63.28	0	0
2873	3100.00	326.27	117.05	10920	11330	70.02	60.00	0	0
2044	4200.00	337.99	117.05	14330	7710	160.02	69.08	0	0
1614	4600.00	348.70	117.05	8590	6230	70.02	76.97	0	0
2909	4700.00	312.13	117.05	12520	11490	160.02	60.00	0	0
1246	4800.00	368.70	117.05	15480	4840	160.02	74.58	0	0
17	5100.00	303.85	117.05	7460	780	70.02	63.75	0	0
2519	6300.00	396.98	117.05	13150	9540	19.98	93.44	0	0
1353	6400.00	320.42	117.05	5670	5320	70.02	94.05	0	0
861	6500.00	346.27	117.05	6200	3530	109.98	89.75	0	0
298	6800.00	348.70	117.05	1010	1640	109.98	98.39	0	0
559	2300.00	297.99	116.62	12610	2530	59.04	46.74	0	0
2597	4100.00	303.85	116.62	6050	9870	30.96	66.42	0	0
2038	4600.00	442.84	116.62	18020	7750	30.96	92.19	0	0
330	4700.00	294.56	116.62	2540	1750	149.04	63.64	0	0
3640	5200.00	300.42	116.62	17260	16060	59.04	74.07	0	0
1508	3300.00	334.56	114.02	17100	5770	105.26	57.15	0	0
2225	3300.00	269.71	114.02	9840	8340	105.26	50.00	0	0
860	3700.00	292.13	114.02	2000	3610	37.87	58.16	0	0
681	4000.00	317.99	114.02	4200	2800	164.74	56.47	0	0
3054	4300.00	346.27	114.02	9630	12210	105.26	86.58	0	0
3202	4300.00	394.56	114.02	13910	12970	164.74	80.00	0	0
212	4600.00	286.27	114.02	16530	1380	127.87	76.06	0	0
1290	4600.00	306.27	114.02	15210	4960	127.87	75.20	0	0
2355	4700.00	348.70	114.02	3990	8860	74.74	76.62	0	0
1501	4800.00	283.85	114.02	16910	5740	127.87	74.40	0	0
3290	4900.00	280.42	114.02	10140	13520	164.74	74.07	0	0
427	5400.00	326.27	114.02	9520	2110	74.74	90.00	0	0
3125	2900.00	286.27	113.14	16770	12550	135.00	58.16	0	0
1089	3900.00	277.99	113.14	12050	4320	45.00	63.28	0	0
1728	5400.00	323.85	113.14	9970	6630	135.00	80.00	0	0
3543	2800.00	260.42	111.80	10600	15120	153.43	49.21	0	0
1261	2900.00	306.27	111.80	14870	4900	10.30	50.00	0	0
2065	3800.00	308.70	111.80	15720	7900	79.70	65.50	0	0
3209	2500.00	243.85	108.17	17530	13050	56.31	45.37	0	0
3187	2600.00	255.56	108.17	17560	12840	123.69	53.72	0	0
3265	2700.00	312.13	108.17	12680	13420	56.31	66.71	0	0
704	3400.00	241.42	108.17	3070	2920	146.31	60.00	0	0
118	4000.00	300.42	108.17	12990	1140	33.69	70.00	0	0
3185	4000.00	314.56	108.17	10150	12840	123.69	84.85	0	0
641	4100.00	314.56	108.17	2630	2670	146.31	70.00	0	0
1710	4200.00	292.13	108.17	4160	6640	56.31	71.62	0	0
1057	4300.00	272.13	108.17	10630	4140	123.69	70.00	0	0
1346	4300.00	269.71	108.17	11760	5170	123.69	70.71	0	0
1510	4500.00	266.27	108.17	1480	5860	33.69	63.64	0	0
1335	4600.00	280.42	108.17	17980	5120	123.69	70.71	0	0
854	4800.00	351.13	108.17	2230	3520	123.69	90.00	0	0
2245	4900.00	312.13	108.17	13460	8460	33.69	89.47	0	0
3591	5000.00	332.13	108.17	8820	15540	33.69	84.30	0	0
2638	5500.00	326.27	108.17	6240	10100	56.31	89.12	0	0
3419	3100.00	272.13	107.70	9990	14350	68.20	50.00	0	0
2569	3800.00	252.13	107.70	16720	9730	21.80	68.05	0	0
1200	4100.00	269.71	107.70	1000	4660	158.20	70.00	0	0
775	4200.00	342.84	107.70	6190	3220	111.80	74.58	0	0
800	4300.00	360.42	107.70	14410	3280	111.80	77.78	0	0
504	4700.00	261.42	107.70	3350	2330	21.80	60.00	0	0
3522	2500.00	243.85	106.30	9160	15070	48.81	42.43	0	0
2972	2800.00	229.71	106.30	8390	12020	48.81	49.26	0	0
1972	3500.00	362.84	106.30	1090	7480	131.19	84.85	0	0
2434	3500.00	252.13	106.30	12130	9250	41.19	52.08	0	0
2931	3700.00	303.85	106.30	8330	11620	131.19	63.64	0	0
1674	4400.00	269.71	106.30	3470	6380	131.19	70.34	0	0
2776	4400.00	292.13	106.30	10650	10720	48.81	80.00	0	0
270	5100.00	283.85	106.30	1260	1600	138.81	80.00	0	0
1266	5400.00	332.13	106.30	18040	4960	48.81	89.47	0	0
368	2700.00	263.85	104.40	2870	1880	16.70	50.00	0	0
2342	2900.00	253.14	104.40	2360	8750	16.70	50.00	0	0
3314	3000.00	280.42	104.40	13350	13690	73.30	59.42	0	0
1022	3300.00	274.56	104.40	15480	3980	106.70	60.00	0	0
817	4000.00	340.42	104.40	16660	3440	73.30	70.00	0	0
3585	4300.00	257.99	104.40	12590	15420	163.30	60.00	0	0
541	4500.00	292.13	104.40	9480	2400	106.70	60.00	0	0
2962	4500.00	277.99	104.40	9200	11970	73.30	72.76	0	0
1831	4900.00	320.42	104.40	5520	7040	73.30	84.06	0	0
3547	5100.00	334.56	104.40	10550	15240	73.30	80.00	0	0
3484	2400.00	249.71	102.96	14570	14760	119.05	50.00	0	0
310	2900.00	235.56	102.96	10330	1720	29.05	56.94	0	0
2764	3000.00	269.71	102.96	7610	10550	150.95	56.57	0	0
1229	3100.00	286.27	102.96	1940	4830	60.95	70.00	0	0
3087	3400.00	257.99	102.96	10890	12380	150.95	60.00	0	0
2372	3700.00	249.71	102.96	12940	8890	29.05	58.90	0	0
3260	4200.00	360.42	102.96	11430	13300	150.95	80.00	0	0
3300	4800.00	263.85	102.96	12930	13520	150.95	70.00	0	0
290	5500.00	277.99	102.96	8860	1640	150.95	84.85	0	0
3465	5500.00	269.71	102.96	13000	14710	29.05	80.00	0	0
2268	5800.00	306.27	102.96	2010	8550	29.05	90.00	0	0
749	2400.00	269.71	101.98	11890	3100	101.31	50.00	0	0
3269	2400.00	252.13	101.98	15560	13360	11.31	40.00	0	0
447	2700.00	283.85	101.98	8100	2160	78.69	53.70	0	0
1575	4000.00	334.56	101.98	10900	6060	11.31	70.00	0	0
1747	4000.00	277.99	101.98	9240	6770	11.31	77.70	0	0
232	5200.00	280.42	100.50	7440	1530	174.29	80.00	0	0
2016	2900.00	326.27	100.00	9360	7700	53.13	65.79	0	0
1081	3000.00	289.71	100.00	830	4230	143.13	57.57	0	0
2110	3200.00	368.70	100.00	10280	8020	36.87	70.71	0	0
3281	3400.00	272.13	100.00	10420	13500	36.87	62.65	0	0
3606	3400.00	286.27	100.00	12980	15600	126.87	67.13	0	0
598	3600.00	286.27	100.00	2610	2600	36.87	70.00	0	0
1269	3600.00	272.13	100.00	9120	4970	53.13	67.13	0	0
409	3700.00	257.99	100.00	15000	1950	143.13	62.04	0	0
2947	4000.00	243.85	100.00	8300	11780	143.13	68.05	0	0
227	4400.00	292.13	100.00	3780	1580	53.13	83.27	0	0
3365	4400.00	269.71	100.00	9830	13910	143.13	70.00	0	0
276	4600.00	275.56	100.00	9560	1670	36.87	70.77	0	0
1169	4600.00	269.71	100.00	1450	4550	126.87	78.10	0	0
2469	5200.00	317.99	100.00	6450	9410	53.13	80.00	0	0
764	3100.00	235.56	98.99	12860	3240	45.00	56.94	0	0
1336	3100.00	223.85	98.99	9340	5130	135.00	49.26	0	0
1934	4400.00	257.99	98.99	1470	7380	45.00	71.59	0	0
3459	2200.00	229.71	98.49	9530	14720	66.04	43.18	0	0
525	2800.00	249.71	98.49	13600	2440	66.04	50.00	0	0
2800	2900.00	252.13	98.49	10410	10750	113.96	52.98	0	0
1207	3300.00	255.56	98.49	3970	4680	113.96	67.43	0	0
1871	3400.00	283.85	98.49	12480	7150	66.04	77.55	0	0
2322	3400.00	263.85	98.49	3700	8640	156.04	65.63	0	0
3332	3400.00	286.27	98.49	14160	13760	66.04	65.09	0	0
3349	3400.00	247.28	98.49	12260	13840	23.96	60.00	0	0
987	3700.00	235.56	98.49	7850	3890	156.04	60.00	0	0
2132	3800.00	274.56	98.49	2060	8030	113.96	70.00	0	0
2774	3800.00	286.27	98.49	8830	10720	66.04	74.07	0	0
3333	4000.00	261.42	98.49	10870	13770	66.04	60.00	0	0
1076	4200.00	277.99	98.49	4130	4300	66.04	80.00	0	0
2224	4300.00	249.71	98.49	7760	8400	23.96	70.00	0	0
2461	1900.00	260.42	94.87	13410	9380	71.57	44.31	0	0
3482	2100.00	246.27	94.87	13070	14750	161.57	50.00	0	0
3160	2300.00	249.71	94.87	13270	12710	108.43	60.00	0	0
3536	2300.00	215.56	94.87	10470	15120	18.43	40.00	0	0
3176	2400.00	235.56	94.87	17590	12830	18.43	40.00	0	0
246	2500.00	277.99	94.87	2240	1610	18.43	52.66	0	0
2437	2600.00	235.56	94.87	14970	9260	71.57	50.00	0	0
205	2800.00	232.13	94.87	2610	1400	18.43	50.00	0	0
404	2800.00	252.13	94.87	13100	1950	18.43	56.97	0	0
2389	2900.00	223.85	94.87	8190	8950	161.57	58.16	0	0
258	3000.00	252.13	94.87	7080	1560	161.57	60.00	0	0
1035	3000.00	272.13	94.87	830	4130	18.43	62.65	0	0
2646	3000.00	237.99	94.87	10780	10090	18.43	60.00	0	0
539	3400.00	235.56	94.87	1440	2400	108.43	56.94	0	0
2177	3500.00	235.56	94.87	7330	8200	18.43	60.00	0	0
2870	3600.00	227.28	94.87	16750	11180	108.43	50.00	0	0
968	3700.00	269.71	94.87	14780	3840	161.57	66.77	0	0
1725	3900.00	243.85	94.87	2010	6630	161.57	66.42	0	0
3525	3900.00	277.99	94.87	12160	15060	161.57	78.10	0	0
166	4400.00	243.85	94.87	12440	1230	161.57	70.00	0	0
3222	4700.00	255.56	94.87	9030	13090	108.43	70.00	0	0
1762	2300.00	297.99	94.34	10700	6780	122.01	49.48	0	0
3363	2400.00	237.99	94.34	15510	13950	32.01	47.45	0	0
1507	2700.00	221.42	94.34	11160	5850	57.99	58.16	0	0
2793	2700.00	223.85	94.34	8140	10730	122.01	49.98	0	0
2066	3500.00	263.85	94.34	5210	7800	147.99	67.43	0	0
2926	3500.00	243.85	94.34	13060	11590	122.01	63.64	0	0
2076	3600.00	237.99	94.34	6310	7840	147.99	60.00	0	0
2570	3800.00	249.71	94.34	5800	9750	32.01	69.59	0	0
2254	4100.00	249.71	94.34	6980	8430	122.01	69.59	0	0
3110	4200.00	241.42	94.34	8560	12570	32.01	70.00	0	0
1017	4600.00	269.71	94.34	1340	4040	32.01	77.62	0	0
333	2000.00	257.99	92.20	7830	1740	130.60	61.34	0	0
614	2200.00	203.85	92.20	11740	2570	130.60	41.65	0	0
2129	2200.00	241.42	92.20	15240	8020	102.53	46.73	0	0
611	2300.00	246.27	92.20	2290	2590	167.47	54.27	0	0
3136	2300.00	221.42	92.20	13460	12660	49.40	48.05	0	0
752	2400.00	207.28	92.20	6310	3170	40.60	48.33	0	0
2146	2500.00	286.27	92.20	12420	8130	49.40	55.80	0	0
3266	2600.00	241.42	92.20	12800	13330	130.60	58.90	0	0
3483	2800.00	215.56	92.20	10040	14760	130.60	53.72	0	0
163	2900.00	209.71	92.20	10270	1180	130.60	53.38	0	0
3298	3000.00	297.99	92.20	10990	13580	40.60	58.18	0	0
509	3100.00	227.28	92.20	4700	2350	40.60	60.07	0	0
1065	3100.00	266.27	92.20	17300	4200	12.53	66.59	0	0
459	3200.00	223.85	92.20	5100	2180	40.60	55.53	0	0
669	3200.00	221.42	92.20	16430	2740	139.40	61.07	0	0
1638	3200.00	229.71	92.20	7960	6300	77.47	60.00	0	0
3527	3200.00	229.71	92.20	17760	15120	77.47	60.00	0	0
203	3300.00	213.14	92.20	6230	1350	130.60	60.00	0	0
932	3400.00	243.85	92.20	15350	3760	40.60	56.94	0	0
2030	3500.00	235.56	92.20	16960	7720	49.40	62.65	0	0
765	3600.00	286.27	92.20	2250	3260	40.60	70.00	0	0
1734	3600.00	237.99	92.20	10570	6730	40.60	63.64	0	0
284	3700.00	235.56	92.20	15820	1650	12.53	60.00	0	0
2201	3800.00	257.99	92.20	5150	8360	77.47	60.00	0	0
2412	3800.00	241.42	92.20	13270	9100	40.60	70.00	0	0
882	3900.00	257.99	92.20	7580	3640	49.40	70.00	0	0
2149	3900.00	235.56	92.20	4400	8150	40.60	66.45	0	0
2210	4200.00	235.56	92.20	12320	8360	40.60	70.00	0	0
2448	4300.00	252.13	92.20	4870	9310	40.60	74.93	0	0
2463	4700.00	257.99	92.20	12020	9340	12.53	80.00	0	0
683	3000.00	255.56	90.55	9980	2780	96.34	60.00	0	0
1763	1400.00	221.42	89.44	10960	6810	26.57	31.66	0	0
3134	1600.00	255.56	89.44	9870	12630	26.57	48.51	0	0
2656	1900.00	209.71	89.44	10250	10170	26.57	44.77	0	0
977	2200.00	221.42	89.44	8350	3840	116.57	50.00	0	0
1969	2400.00	277.99	89.44	1000	7510	26.57	58.16	0	0
2654	2400.00	252.13	89.44	16000	10100	116.57	61.34	0	0
461	2500.00	213.14	89.44	14460	2120	153.43	40.00	0	0
1208	2600.00	215.56	89.44	7330	4720	26.57	52.08	0	0
1782	2600.00	249.71	89.44	16120	6810	153.43	60.00	0	0
590	2700.00	215.56	89.44	14010	2520	153.43	47.17	0	0
835	2700.00	223.85	89.44	16450	3440	116.57	60.00	0	0
1292	2700.00	215.56	89.44	15710	4970	153.43	53.80	0	0
1698	2700.00	252.13	89.44	10930	6510	26.57	50.00	0	0
2347	2800.00	292.13	89.44	3780	8810	63.43	59.22	0	0
2993	2800.00	215.56	89.44	15220	12030	153.43	56.57	0	0
3199	2800.00	221.42	89.44	16450	12920	153.43	50.00	0	0
108	2900.00	229.71	89.44	3910	1030	116.57	60.00	0	0
596	2900.00	215.56	89.44	13110	2590	26.57	58.16	0	0
1482	2900.00	229.71	89.44	15050	5690	153.43	53.20	0	0
1617	2900.00	226.27	89.44	4280	6210	63.43	56.57	0	0
2659	2900.00	249.71	89.44	8460	10130	116.57	64.78	0	0
2899	2900.00	223.85	89.44	12930	11460	63.43	54.89	0	0
3446	2900.00	272.13	89.44	11850	14580	63.43	65.09	0	0
317	3000.00	263.85	89.44	2400	1700	116.57	63.46	0	0
2365	3100.00	213.14	89.44	8790	8790	116.57	50.00	0	0
1177	3200.00	235.56	89.44	16960	4630	63.43	60.00	0	0
1844	3200.00	221.42	89.44	8410	6990	153.43	57.57	0	0
2640	3200.00	292.13	89.44	9020	10030	116.57	66.08	0	0
603	3300.00	227.28	89.44	690	2560	153.43	60.00	0	0
1450	3300.00	221.42	89.44	18100	5620	26.57	60.00	0	0
1511	3300.00	249.71	89.44	5580	5790	116.57	60.00	0	0
3065	3300.00	237.99	89.44	10920	12320	63.43	62.67	0	0
3278	3300.00	229.71	89.44	14480	13490	63.43	68.71	0	0
3053	3400.00	237.99	89.44	8360	12220	153.43	68.79	0	0
3635	3400.00	286.27	89.44	11730	15950	26.57	70.00	0	0
3634	3500.00	235.56	89.44	17130	15890	116.57	60.00	0	0
2393	3900.00	243.85	89.44	12620	9040	63.43	70.00	0	0
690	4000.00	243.85	89.44	16510	2810	116.57	71.59	0	0
3297	1300.00	195.56	86.02	15680	13580	54.46	35.36	0	0
823	1500.00	215.56	86.02	5930	3460	54.46	40.26	0	0
3429	1700.00	195.56	86.02	15560	14340	125.54	40.26	0	0
1733	1800.00	255.56	86.02	15660	6660	125.54	49.50	0	0
3029	1900.00	223.85	86.02	12860	12130	144.46	48.05	0	0
3295	1900.00	193.14	86.02	13340	13510	125.54	38.00	0	0
1727	2000.00	207.28	86.02	6240	6620	125.54	47.21	0	0
1866	2000.00	193.14	86.02	7060	7120	54.46	41.14	0	0
507	2200.00	187.28	86.02	16930	2330	35.54	46.06	0	0
1181	2200.00	195.56	86.02	7440	4640	54.46	44.39	0	0
3350	2200.00	218.99	86.02	17490	13850	35.54	50.00	0	0
1192	2300.00	193.14	86.02	17840	4680	54.46	49.50	0	0
1578	2300.00	187.28	86.02	4750	6010	125.54	47.45	0	0
2282	2400.00	252.13	86.02	11390	8530	144.46	53.80	0	0
12	2500.00	187.28	86.02	12850	650	144.46	48.51	0	0
1965	2600.00	201.42	86.02	14240	7500	54.46	50.00	0	0
2308	2600.00	218.99	86.02	12480	8580	144.46	58.16	0	0
2381	2600.00	249.71	86.02	3790	8960	54.46	64.78	0	0
3210	2600.00	209.71	86.02	9400	12970	125.54	49.50	0	0
722	2700.00	209.71	86.02	13130	3000	144.46	52.73	0	0
1381	2700.00	195.56	86.02	5070	5300	144.46	56.57	0	0
1836	2700.00	209.71	86.02	2600	7030	54.46	55.53	0	0
710	2800.00	207.28	86.02	8320	2950	144.46	50.00	0	0
3272	2900.00	221.42	86.02	9040	13410	35.54	65.19	0	0
3370	2900.00	207.28	86.02	10820	13980	35.54	53.67	0	0
3388	2900.00	249.71	86.02	15630	14060	35.54	58.90	0	0
782	3000.00	243.85	86.02	3620	3240	125.54	60.00	0	0
3579	3000.00	209.71	86.02	10700	15450	54.46	55.53	0	0
1008	3100.00	297.99	86.02	16640	4030	54.46	76.06	0	0
84	3200.00	215.56	86.02	2780	910	125.54	60.00	0	0
2486	3200.00	249.71	86.02	16970	9380	125.54	74.07	0	0
1561	3400.00	235.56	86.02	1020	6030	54.46	56.97	0	0
1611	3600.00	229.71	86.02	4350	6170	35.54	70.00	0	0
140	3800.00	229.71	86.02	9690	1150	144.46	70.00	0	0
1519	3800.00	243.85	86.02	1220	5810	125.54	70.00	0	0
116	3900.00	243.85	86.02	11270	1060	125.54	74.93	0	0
2323	3900.00	227.28	86.02	8980	8690	35.54	70.00	0	0
3587	1500.00	201.42	85.44	18080	15460	20.56	33.97	0	0
1219	1800.00	195.56	85.44	16330	4700	159.44	30.00	0	0
2515	1900.00	215.56	85.44	16840	9500	20.56	40.00	0	0
495	2100.00	195.56	85.44	4160	2280	20.56	40.00	0	0
1650	2100.00	229.71	85.44	9600	6280	20.56	55.82	0	0
1459	2200.00	215.56	85.44	11230	5680	69.44	40.00	0	0
3582	2200.00	201.42	85.44	14440	15470	69.44	40.00	0	0
2961	2500.00	275.56	85.44	11600	11930	69.44	50.00	0	0
2056	2600.00	237.99	85.44	1220	7810	20.56	60.00	0	0
3013	2600.00	209.71	85.44	12810	12110	20.56	53.38	0	0
3203	2600.00	195.56	85.44	8920	12970	20.56	50.00	0	0
3472	2600.00	209.71	85.44	17480	14690	159.44	50.00	0	0
3453	2700.00	201.42	85.44	9760	14550	159.44	50.00	0	0
2313	2800.00	201.42	85.44	15650	8610	159.44	50.00	0	0
2416	2800.00	201.42	85.44	11740	9100	20.56	50.00	0	0
2487	2800.00	277.99	85.44	12480	9390	110.56	60.00	0	0
72	2900.00	235.56	85.44	4870	940	20.56	67.11	0	0
1162	2900.00	229.71	85.44	9380	4550	20.56	60.00	0	0
2514	3000.00	209.71	85.44	7770	9550	69.44	53.67	0	0
3255	3100.00	207.28	85.44	14500	13290	20.56	50.00	0	0
325	3200.00	237.99	85.44	14900	1790	69.44	70.71	0	0
2668	3200.00	221.42	85.44	7510	10170	159.44	60.00	0	0
3104	3200.00	207.28	85.44	10840	12560	69.44	50.00	0	0
3551	3600.00	235.56	85.44	8720	15250	69.44	70.00	0	0
935	3800.00	221.42	85.44	1190	3740	159.44	60.00	0	0
1202	3800.00	229.71	85.44	4710	4660	110.56	66.42	0	0
962	2000.00	232.13	84.85	15930	3810	135.00	56.97	0	0
941	2100.00	209.71	84.85	1450	3810	45.00	55.80	0	0
1439	2200.00	209.71	84.85	16080	5510	135.00	48.49	0	0
1340	2300.00	201.42	84.85	10890	5200	45.00	52.73	0	0
3108	2400.00	246.27	84.85	10390	12510	135.00	50.96	0	0
3348	2600.00	207.28	84.85	10210	13860	45.00	58.16	0	0
884	3000.00	213.14	84.85	10610	3630	45.00	60.00	0	0
2359	3100.00	204.85	84.85	9600	8820	45.00	60.00	0	0
3347	1300.00	198.99	82.46	17220	13810	165.96	38.22	0	0
1339	1700.00	187.28	82.46	15300	5150	165.96	40.00	0	0
3494	1900.00	237.99	82.46	12500	14830	165.96	48.15	0	0
2112	2000.00	187.28	82.46	18010	8000	14.04	40.00	0	0
1531	2100.00	187.28	82.46	5410	5850	165.96	38.81	0	0
2276	2100.00	201.42	82.46	15700	8570	75.96	44.28	0	0
3371	2100.00	235.56	82.46	13980	13930	104.04	58.22	0	0
1345	2300.00	195.56	82.46	16170	5180	165.96	50.00	0	0
1932	2300.00	195.56	82.46	12790	7300	165.96	50.00	0	0
3159	2500.00	229.71	82.46	9160	12730	165.96	50.00	0	0
210	2600.00	209.71	82.46	5400	1400	165.96	60.00	0	0
1241	2600.00	277.99	82.46	16580	4850	14.04	70.00	0	0
1552	2600.00	201.42	82.46	14000	5940	14.04	50.00	0	0
1946	2600.00	215.56	82.46	15980	7330	165.96	60.00	0	0
2345	2700.00	243.85	82.46	10200	8740	165.96	60.00	0	0
2921	2900.00	217.99	82.46	16450	11550	104.04	60.00	0	0
886	3100.00	223.85	82.46	2520	3620	14.04	60.00	0	0
1904	3100.00	217.99	82.46	3260	7220	104.04	69.59	0	0
2324	3100.00	217.99	82.46	10220	8660	14.04	60.00	0	0
2956	3100.00	203.85	82.46	12920	11870	14.04	60.00	0	0
531	3200.00	209.71	82.46	7850	2390	165.96	60.00	0	0
1301	3200.00	215.56	82.46	2890	5080	75.96	60.00	0	0
59	3300.00	223.85	82.46	4180	830	104.04	63.28	0	0
3095	3400.00	217.99	82.46	8540	12450	104.04	66.42	0	0
3360	3600.00	223.85	82.46	10670	13920	14.04	70.00	0	0
1349	1300.00	193.14	80.62	15170	5180	119.74	40.28	0	0
522	1500.00	181.42	80.62	15320	2350	150.26	40.28	0	0
1653	1500.00	167.28	80.62	3140	6310	29.74	34.80	0	0
1577	1600.00	173.14	80.62	4340	6080	60.26	36.39	0	0
3316	1600.00	173.14	80.62	15700	13600	119.74	34.80	0	0
2898	1700.00	175.56	80.62	10830	11430	29.74	41.65	0	0
2911	1700.00	209.71	80.62	10100	11530	29.74	40.00	0	0
971	1800.00	187.28	80.62	7620	3870	29.74	42.80	0	0
544	1900.00	201.42	80.62	15380	2440	29.74	44.75	0	0
1645	2000.00	201.42	80.62	4760	6240	97.13	50.00	0	0
2868	2000.00	201.42	80.62	13110	11180	150.26	49.74	0	0
3249	2000.00	195.56	80.62	13910	13310	60.26	48.03	0	0
562	2200.00	215.56	80.62	1300	2440	150.26	58.18	0	0
1328	2200.00	189.71	80.62	4660	5180	60.26	42.43	0	0
2025	2200.00	187.28	80.62	4670	7640	119.74	43.68	0	0
2814	2200.00	209.71	80.62	13300	10910	29.74	46.96	0	0
3236	2200.00	203.85	80.62	15900	13260	60.26	49.23	0	0
1066	2300.00	178.99	80.62	18500	4200	29.74	40.00	0	0
1252	2300.00	215.56	80.62	7350	4850	97.13	55.53	0	0
1313	2300.00	197.99	80.62	11250	5070	150.26	49.23	0	0
3616	2300.00	213.14	80.62	17190	15670	119.74	50.00	0	0
538	2400.00	189.71	80.62	12720	2400	150.26	49.50	0	0
1350	2400.00	217.99	80.62	15350	5250	29.74	53.38	0	0
2320	2400.00	187.28	80.62	11230	8630	150.26	46.10	0	0
2504	2400.00	235.56	80.62	5080	9520	60.26	60.00	0	0
3046	2400.00	201.42	80.62	16580	12180	97.13	50.00	0	0
3373	2400.00	195.56	80.62	12270	13940	119.74	53.67	0	0
413	2500.00	195.56	80.62	6950	1950	119.74	50.00	0	0
695	2500.00	201.42	80.62	4080	2900	29.74	50.00	0	0
1268	2500.00	189.71	80.62	8890	4940	29.74	49.50	0	0
2020	2500.00	193.14	80.62	7720	7640	150.26	50.00	0	0
1818	2600.00	203.85	80.62	16750	6910	150.26	53.70	0	0
2348	2600.00	221.42	80.62	4640	8760	150.26	62.04	0	0
2536	2600.00	207.28	80.62	10010	9570	150.26	60.00	0	0
3000	2600.00	193.14	80.62	15700	12110	60.26	49.08	0	0
1460	2700.00	193.14	80.62	12160	5600	119.74	50.00	0	0
2326	2700.00	201.42	80.62	5420	8710	29.74	56.57	0	0
1154	2800.00	235.56	80.62	960	4500	97.13	58.90	0	0
1373	2800.00	223.85	80.62	1330	5280	119.74	60.00	0	0
2116	2800.00	215.56	80.62	14080	8030	29.74	60.00	0	0
863	2900.00	249.71	80.62	16340	3580	29.74	60.00	0	0
2850	2900.00	207.28	80.62	16760	11170	60.26	58.16	0	0
134	3000.00	215.56	80.62	8550	1110	119.74	60.00	0	0
375	3000.00	201.42	80.62	5890	1920	60.26	55.80	0	0
532	3000.00	215.56	80.62	11600	2380	150.26	60.00	0	0
637	3000.00	215.56	80.62	860	2660	150.26	60.00	0	0
1018	3000.00	207.28	80.62	4700	4050	60.26	60.00	0	0
1538	3000.00	201.42	80.62	9190	5880	150.26	60.00	0	0
2037	3000.00	215.56	80.62	9810	7740	60.26	60.00	0	0
467	3100.00	195.56	80.62	13800	2150	150.26	60.00	0	0
2369	3100.00	217.99	80.62	4710	8830	172.87	63.64	0	0
1690	3200.00	207.28	80.62	7240	6430	150.26	60.00	0	0
1760	3300.00	201.42	80.62	9000	6810	29.74	60.00	0	0
3415	3300.00	243.85	80.62	11420	14220	119.74	60.00	0	0
1598	3400.00	209.71	80.62	3460	6110	29.74	66.42	0	0
688	3500.00	201.42	80.62	5320	2800	119.74	60.00	0	0
2384	3500.00	221.42	80.62	17720	8910	150.26	67.92	0	0
3158	3500.00	215.56	80.62	11150	12770	60.26	67.11	0	0
572	3600.00	215.56	80.62	15240	2470	150.26	70.00	0	0
2266	3700.00	209.71	80.62	6770	8530	29.74	70.00	0	0
1533	1100.00	227.28	78.10	10090	5900	39.81	53.18	0	0
1535	1100.00	167.28	78.10	12710	5850	140.19	35.36	0	0
3613	1300.00	167.28	78.10	16820	15710	39.81	35.36	0	0
1201	1700.00	167.28	78.10	3690	4700	39.81	38.87	0	0
144	1800.00	173.14	78.10	17390	1180	39.81	45.18	0	0
970	1800.00	223.85	78.10	16430	3820	140.19	56.97	0	0
1294	1800.00	201.42	78.10	2380	4980	140.19	52.07	0	0
664	1900.00	195.56	78.10	2540	2780	50.19	48.51	0	0
709	1900.00	195.56	78.10	16220	2940	129.81	47.21	0	0
744	1900.00	198.99	78.10	5530	3140	39.81	53.18	0	0
1620	2000.00	181.42	78.10	14640	6200	39.81	47.21	0	0
2060	2000.00	167.28	78.10	12290	7780	140.19	49.21	0	0
2477	2000.00	207.28	78.10	4640	9350	140.19	49.21	0	0
2599	2000.00	173.14	78.10	13130	9810	140.19	44.39	0	0
3247	2000.00	215.56	78.10	16940	13230	129.81	59.49	0	0
498	2100.00	173.14	78.10	6010	2260	129.81	47.21	0	0
2750	2100.00	181.42	78.10	14500	10570	39.81	46.10	0	0
351	2200.00	207.28	78.10	11450	1820	39.81	47.45	0	0
655	2200.00	181.42	78.10	1770	2750	39.81	49.21	0	0
2178	2200.00	178.99	78.10	12180	8220	50.19	44.75	0	0
2779	2200.00	189.71	78.10	7060	10680	140.19	49.50	0	0
636	2300.00	229.71	78.10	15780	2710	39.81	59.49	0	0
1009	2300.00	187.28	78.10	10460	4020	50.19	54.05	0	0
394	2400.00	215.56	78.10	1000	1910	129.81	60.00	0	0
1244	2400.00	195.56	78.10	8590	4860	39.81	47.45	0	0
1723	2400.00	223.85	78.10	10070	6670	50.19	58.18	0	0
2702	2400.00	178.99	78.10	10590	10340	39.81	50.00	0	0
1473	2500.00	218.99	78.10	7450	5700	50.19	50.00	0	0
1975	2500.00	187.28	78.10	16680	7470	129.81	53.67	0	0
207	2600.00	181.42	78.10	9350	1370	129.81	56.57	0	0
2088	2600.00	195.56	78.10	13920	7930	39.81	56.57	0	0
3407	2600.00	198.99	78.10	12400	14220	50.19	58.90	0	0
2505	2700.00	187.28	78.10	11270	9500	39.81	50.00	0	0
73	2800.00	184.85	78.10	5590	940	50.19	50.00	0	0
1045	2800.00	207.28	78.10	6490	4110	129.81	60.00	0	0
1358	2800.00	189.71	78.10	2560	5230	129.81	56.57	0	0
2085	2800.00	243.85	78.10	7010	7880	129.81	60.00	0	0
2825	2800.00	195.56	78.10	7690	10920	129.81	60.00	0	0
1432	2900.00	193.14	78.10	2810	5550	50.19	60.00	0	0
633	3000.00	217.99	78.10	3810	2650	140.19	63.64	0	0
2380	3000.00	215.56	78.10	10550	8880	129.81	60.00	0	0
2430	3000.00	209.71	78.10	17630	9180	39.81	67.92	0	0
119	3100.00	215.56	78.10	2090	1080	129.81	67.11	0	0
322	3100.00	209.71	78.10	800	1780	39.81	62.65	0	0
1576	3100.00	201.42	78.10	2310	6070	39.81	60.00	0	0
2485	3100.00	207.28	78.10	8320	9430	39.81	60.00	0	0
2567	3100.00	195.56	78.10	6150	9740	39.81	60.00	0	0
1587	3200.00	207.28	78.10	7080	6090	39.81	60.00	0	0
155	1600.00	164.85	76.16	1640	1170	113.20	30.00	0	0
549	1700.00	178.99	76.16	13950	2410	113.20	40.00	0	0
1031	1700.00	181.42	76.16	4900	4040	113.20	40.00	0	0
1285	1700.00	201.42	76.16	8130	4930	156.80	49.35	0	0
2726	1700.00	187.28	76.16	8550	10400	156.80	40.00	0	0
1627	1800.00	178.99	76.16	10320	6240	66.80	40.00	0	0
2778	1800.00	193.14	76.16	11220	10660	113.20	40.00	0	0
2611	1900.00	187.28	76.16	14750	9850	113.20	40.00	0	0
3307	1900.00	215.56	76.16	13460	13640	66.80	50.00	0	0
122	2000.00	181.42	76.16	3580	1130	23.20	40.00	0	0
2464	2000.00	187.28	76.16	13290	9300	113.20	40.00	0	0
278	2200.00	187.28	76.16	4720	1620	156.80	50.00	0	0
1741	2200.00	181.42	76.16	12500	6760	66.80	50.00	0	0
2723	2200.00	195.56	76.16	15750	10450	66.80	50.00	0	0
3357	2200.00	193.14	76.16	11030	13850	156.80	40.00	0	0
411	2300.00	189.71	76.16	4100	2020	66.80	54.05	0	0
1602	2300.00	175.56	76.16	1700	6110	23.20	48.51	0	0
1732	2300.00	178.99	76.16	3650	6690	23.20	40.00	0	0
3474	2300.00	189.71	76.16	9620	14790	66.80	50.00	0	0
482	2400.00	193.14	76.16	9390	2220	113.20	50.00	0	0
1067	2400.00	193.14	76.16	2040	4170	113.20	50.00	0	0
1521	2400.00	181.42	76.16	5160	5810	156.80	50.00	0	0
2031	2400.00	203.85	76.16	9280	7670	156.80	59.49	0	0
3036	2400.00	195.56	76.16	9880	12160	156.80	50.00	0	0
3559	2400.00	195.56	76.16	17300	15310	66.80	50.00	0	0
2352	2500.00	201.42	76.16	13770	8810	66.80	59.49	0	0
2901	2500.00	201.42	76.16	10780	11400	113.20	50.00	0	0
3436	2500.00	187.28	76.16	15910	14380	113.20	50.00	0	0
1597	2600.00	187.28	76.16	3170	6060	156.80	50.00	0	0
1788	2600.00	187.28	76.16	6790	6880	23.20	50.00	0	0
1868	2600.00	201.42	76.16	17540	7050	113.20	50.00	0	0
2859	2600.00	187.28	76.16	13960	11130	113.20	50.00	0	0
2884	2600.00	195.56	76.16	9030	11340	66.80	60.00	0	0
1265	2700.00	209.71	76.16	15070	4950	66.80	60.00	0	0
1829	2700.00	197.99	76.16	14510	6930	113.20	56.57	0	0
3194	2700.00	215.56	76.16	16590	12880	113.20	63.64	0	0
1600	2900.00	215.56	76.16	12190	6120	66.80	67.11	0	0
136	3000.00	193.14	76.16	2480	1190	66.80	50.00	0	0
180	3000.00	195.56	76.16	1730	1330	66.80	60.00	0	0
391	1300.00	187.28	72.80	7680	1900	164.05	30.00	0	0
781	1300.00	167.28	72.80	13960	3230	164.05	39.27	0	0
3006	1300.00	173.14	72.80	9850	12060	105.95	30.00	0	0
1026	1500.00	187.28	72.80	8100	4030	15.95	30.00	0	0
2530	1500.00	164.85	72.80	15930	9610	74.05	30.00	0	0
3554	1500.00	164.85	72.80	18700	15220	105.95	30.00	0	0
1642	1600.00	173.14	72.80	3100	6230	164.05	39.27	0	0
790	1700.00	189.71	72.80	10980	3250	105.95	40.00	0	0
3113	1700.00	203.85	72.80	11040	12530	164.05	47.17	0	0
98	1800.00	175.56	72.80	16560	1020	15.95	46.52	0	0
3178	1800.00	201.42	72.80	13320	12800	105.95	46.52	0	0
1178	1900.00	167.28	72.80	2930	4570	164.05	40.00	0	0
2624	1900.00	201.42	72.80	11380	9960	15.95	50.00	0	0
3173	1900.00	195.56	72.80	11380	12790	164.05	50.00	0	0
143	2000.00	173.14	72.80	15720	1130	105.95	40.00	0	0
1138	2000.00	181.42	72.80	11920	4460	15.95	44.75	0	0
1670	2000.00	167.28	72.80	11150	6380	15.95	40.00	0	0
88	2100.00	181.42	72.80	15340	910	105.95	50.00	0	0
384	2100.00	209.71	72.80	9910	1890	164.05	50.00	0	0
1062	2100.00	181.42	72.80	3190	4230	74.05	47.45	0	0
3198	2100.00	173.14	72.80	16280	12900	105.95	40.00	0	0
3637	2100.00	173.14	72.80	16790	15980	74.05	40.00	0	0
961	2200.00	181.42	72.80	2890	3790	105.95	50.00	0	0
1755	2200.00	173.14	72.80	17340	6770	164.05	40.00	0	0
2036	2200.00	187.28	72.80	5970	7680	164.05	47.45	0	0
2498	2200.00	178.99	72.80	7610	9430	105.95	40.00	0	0
329	2300.00	181.42	72.80	1820	1800	74.05	50.00	0	0
1474	2300.00	187.28	72.80	5180	5650	105.95	50.00	0	0
2375	2300.00	197.99	72.80	8260	8910	15.95	55.80	0	0
336	2400.00	183.85	72.80	1160	1770	164.05	55.53	0	0
864	2400.00	203.85	72.80	16790	3550	164.05	60.00	0	0
1263	2400.00	181.42	72.80	10530	4890	164.05	50.00	0	0
1307	2400.00	195.56	72.80	9330	5040	105.95	50.00	0	0
2902	2400.00	187.28	72.80	11500	11400	105.95	50.00	0	0
1684	2500.00	187.28	72.80	8220	6390	105.95	50.00	0	0
1752	2500.00	203.85	72.80	2280	6770	164.05	60.00	0	0
2798	2500.00	187.28	72.80	12110	10750	164.05	50.00	0	0
2940	2500.00	189.71	72.80	12930	11760	74.05	56.57	0	0
327	2600.00	209.71	72.80	4470	1770	15.95	60.00	0	0
701	2600.00	195.56	72.80	11880	2950	15.95	60.00	0	0
1786	2600.00	187.28	72.80	17400	6890	74.05	50.00	0	0
2913	2600.00	187.28	72.80	8090	11550	15.95	50.00	0	0
3624	2700.00	195.56	72.80	12860	15790	164.05	60.00	0	0
1425	2800.00	195.56	72.80	720	5460	105.95	60.00	0	0
2493	2800.00	201.42	72.80	14000	9430	164.05	60.00	0	0
2905	2800.00	203.85	72.80	12330	11490	164.05	60.00	0	0
818	2900.00	195.56	72.80	3540	3360	164.05	60.00	0	0
2082	2900.00	201.42	72.80	7270	7940	74.05	60.00	0	0
650	1100.00	153.14	72.11	15860	2680	146.31	32.06	0	0
3339	1100.00	167.28	72.11	11040	13790	56.31	33.97	0	0
997	1200.00	158.99	72.11	7160	3980	56.31	31.31	0	0
2321	1300.00	161.42	72.11	16930	8660	33.69	35.80	0	0
1044	1400.00	153.14	72.11	3630	4150	33.69	40.00	0	0
2815	1400.00	195.56	72.11	15740	10910	56.31	42.43	0	0
552	1500.00	158.99	72.11	9040	2420	123.69	37.97	0	0
629	1500.00	167.28	72.11	10480	2630	123.69	42.43	0	0
940	1500.00	161.42	72.11	16890	3780	33.69	35.36	0	0
1053	1500.00	161.42	72.11	6290	4180	33.69	40.28	0	0
2067	1500.00	167.28	72.11	13840	7840	33.69	37.97	0	0
3099	1500.00	153.14	72.11	16520	12520	56.31	35.80	0	0
3622	1500.00	161.42	72.11	16200	15800	56.31	40.26	0	0
476	1600.00	167.28	72.11	14580	2190	146.31	37.36	0	0
1803	1600.00	155.56	72.11	5920	6870	146.31	42.43	0	0
2852	1600.00	153.14	72.11	13150	11150	33.69	38.87	0	0
1368	1700.00	153.14	72.11	6860	5270	146.31	37.97	0	0
445	1800.00	167.28	72.11	1530	2060	123.69	49.21	0	0
1398	1800.00	167.28	72.11	15220	5390	33.69	44.75	0	0
91	1900.00	181.42	72.11	13750	950	146.31	52.07	0	0
529	1900.00	167.28	72.11	17150	2360	146.31	42.43	0	0
1124	1900.00	187.28	72.11	9560	4440	56.31	56.57	0	0
1170	1900.00	167.28	72.11	4650	4600	56.31	46.10	0	0
1187	1900.00	189.71	72.11	16400	4600	123.69	49.50	0	0
2799	1900.00	158.99	72.11	10050	10790	33.69	40.00	0	0
2803	1900.00	167.28	72.11	9220	10770	123.69	44.39	0	0
3259	1900.00	181.42	72.11	9640	13280	123.69	48.03	0	0
3560	1900.00	158.99	72.11	10020	15310	56.31	40.00	0	0
684	2000.00	175.56	72.11	11490	2840	56.31	47.21	0	0
2339	2000.00	158.99	72.11	2520	8750	33.69	40.00	0	0
2804	2000.00	173.14	72.11	16480	10830	56.31	50.00	0	0
1515	2100.00	181.42	72.11	4080	5840	33.69	50.00	0	0
2074	2100.00	173.14	72.11	2080	7870	33.69	47.45	0	0
3024	2100.00	158.99	72.11	14760	12110	146.31	40.00	0	0
3558	2100.00	164.85	72.11	14070	15280	33.69	40.00	0	0
3615	2100.00	209.71	72.11	16570	15730	56.31	58.16	0	0
146	2200.00	167.28	72.11	6240	1140	146.31	49.21	0	0
450	2200.00	167.28	72.11	5220	2140	33.69	49.21	0	0
483	2200.00	167.28	72.11	10870	2220	146.31	49.50	0	0
587	2200.00	167.28	72.11	4630	2510	123.69	49.50	0	0
642	2200.00	173.14	72.11	3170	2670	123.69	50.00	0	0
833	2200.00	181.42	72.11	8190	3490	56.31	53.70	0	0
1056	2200.00	164.85	72.11	6100	4140	123.69	40.00	0	0
1296	2200.00	195.56	72.11	8080	5020	33.69	60.00	0	0
1357	2200.00	201.42	72.11	16850	5240	146.31	58.90	0	0
1479	2200.00	167.28	72.11	11370	5720	56.31	49.21	0	0
1579	2200.00	167.28	72.11	5860	6060	33.69	49.21	0	0
2105	2200.00	173.14	72.11	2670	8010	56.31	50.00	0	0
2513	2200.00	201.42	72.11	13920	9460	146.31	60.00	0	0
3440	2200.00	175.56	72.11	12900	14520	33.69	49.23	0	0
3479	2200.00	184.85	72.11	9000	14740	146.31	50.00	0	0
828	2300.00	181.42	72.11	8100	3440	33.69	49.50	0	0
915	2300.00	187.28	72.11	6960	3700	33.69	50.00	0	0
1183	2300.00	187.28	72.11	11670	4640	33.69	52.73	0	0
1492	2300.00	201.42	72.11	5470	5720	123.69	54.05	0	0
1973	2300.00	178.99	72.11	5040	7510	33.69	50.00	0	0
2395	2300.00	173.14	72.11	8050	8980	123.69	50.00	0	0
2958	2300.00	173.14	72.11	10500	11890	56.31	50.00	0	0
3382	2300.00	181.42	72.11	14680	14030	33.69	55.80	0	0
3384	2300.00	181.42	72.11	13400	13980	123.69	53.70	0	0
3454	2300.00	173.14	72.11	10890	14620	56.31	49.21	0	0
3466	2300.00	181.42	72.11	9220	14660	123.69	56.57	0	0
279	2400.00	181.42	72.11	7550	1610	123.69	53.70	0	0
1107	2400.00	178.99	72.11	4450	4310	123.69	50.00	0	0
1979	2400.00	178.99	72.11	4830	7550	56.31	50.00	0	0
188	2500.00	181.42	72.11	10860	1350	56.31	56.57	0	0
282	2500.00	181.42	72.11	10770	1610	123.69	60.00	0	0
964	2500.00	181.42	72.11	9360	3860	56.31	56.57	0	0
1594	2500.00	178.99	72.11	17190	6080	33.69	50.00	0	0
526	2600.00	184.85	72.11	9560	2360	123.69	50.00	0	0
1199	2600.00	175.56	72.11	16130	4690	33.69	56.57	0	0
2261	2600.00	187.28	72.11	16520	8440	123.69	60.00	0	0
2318	2600.00	187.28	72.11	15230	8610	123.69	56.57	0	0
2720	2600.00	181.42	72.11	12310	10430	33.69	60.00	0	0
576	2700.00	193.14	72.11	9920	2480	146.31	60.00	0	0
2099	2700.00	195.56	72.11	10110	7990	33.69	60.00	0	0
2805	2700.00	181.42	72.11	9990	10840	33.69	56.57	0	0
2886	2800.00	181.42	72.11	13250	11280	123.69	60.00	0	0
3555	2900.00	193.14	72.11	10990	15230	123.69	60.00	0	0
273	1200.00	181.42	70.71	14740	1640	45.00	39.05	0	0
1695	1300.00	181.42	70.71	12630	6460	135.00	40.28	0	0
3109	1300.00	147.28	70.71	11450	12500	135.00	35.36	0	0
571	1400.00	147.28	70.71	12790	2460	135.00	35.36	0	0
3487	1400.00	158.99	70.71	11630	14780	171.87	30.00	0	0
1004	1500.00	167.28	70.71	9800	3940	171.87	40.00	0	0
2948	1500.00	153.14	70.71	12230	11820	45.00	40.05	0	0
3103	1500.00	147.28	70.71	9910	12480	135.00	35.36	0	0
2895	1600.00	181.42	70.71	14850	11390	45.00	49.50	0	0
296	1700.00	161.42	70.71	13990	1640	135.00	41.65	0	0
448	1700.00	167.28	70.71	2850	2120	45.00	47.21	0	0
456	1700.00	167.28	70.71	3130	2160	45.00	42.43	0	0
732	1700.00	189.71	70.71	6620	3100	45.00	49.23	0	0
715	1800.00	158.99	70.71	2710	2970	135.00	44.75	0	0
1441	1800.00	173.14	70.71	9210	5580	45.00	48.51	0	0
2623	1800.00	167.28	70.71	10160	9920	171.87	40.00	0	0
1048	1900.00	167.28	70.71	16090	4110	135.00	47.21	0	0
152	2000.00	167.28	70.71	900	1210	45.00	49.50	0	0
2081	2000.00	178.99	70.71	5380	7860	135.00	50.00	0	0
125	2100.00	187.28	70.71	7590	1100	135.00	50.00	0	0
904	2100.00	181.42	70.71	13850	3630	135.00	49.50	0	0
1196	2100.00	173.14	70.71	16700	4680	45.00	50.00	0	0
1021	2200.00	164.85	70.71	9730	4030	45.00	50.00	0	0
1659	2200.00	181.42	70.71	12100	6340	45.00	50.00	0	0
1683	2400.00	187.28	70.71	8130	6390	135.00	50.00	0	0
313	2500.00	181.42	70.71	8680	1740	45.00	58.16	0	0
548	2600.00	187.28	70.71	8650	2460	45.00	60.00	0	0
1795	2600.00	181.42	70.71	14560	6850	135.00	60.00	0	0
3353	2700.00	187.28	70.71	9390	13880	45.00	60.00	0	0
2637	1000.00	144.85	67.08	12970	10030	26.57	29.11	0	0
2523	1100.00	155.56	67.08	6870	9520	153.43	35.36	0	0
138	1200.00	158.99	67.08	1940	1190	63.43	30.00	0	0
2785	1200.00	221.42	67.08	15980	10700	116.57	37.97	0	0
1137	1300.00	153.14	67.08	10810	4430	116.57	35.80	0	0
1513	1300.00	144.85	67.08	7600	5850	63.43	30.00	0	0
1517	1300.00	153.14	67.08	8080	5800	116.57	30.00	0	0
1999	1300.00	161.42	67.08	5330	7540	116.57	35.36	0	0
475	1400.00	173.14	67.08	7260	2250	63.43	38.81	0	0
928	1400.00	144.85	67.08	9960	3690	153.43	30.00	0	0
1078	1400.00	153.14	67.08	5150	4220	116.57	36.39	0	0
1221	1400.00	147.28	67.08	1150	4720	153.43	38.87	0	0
2005	1400.00	153.14	67.08	9940	7570	116.57	38.81	0	0
2744	1400.00	158.99	67.08	12940	10470	116.57	35.80	0	0
114	1500.00	153.14	67.08	6780	1110	63.43	40.00	0	0
516	1500.00	144.85	67.08	8910	2360	63.43	30.00	0	0
691	1500.00	158.99	67.08	16680	2810	116.57	30.00	0	0
1299	1500.00	153.14	67.08	17470	4990	153.43	40.00	0	0
2775	1500.00	167.28	67.08	8950	10700	63.43	40.00	0	0
1849	1600.00	153.14	67.08	11700	7040	26.57	38.81	0	0
1970	1600.00	153.14	67.08	4400	7520	63.43	40.00	0	0
2142	1600.00	158.99	67.08	12600	8050	116.57	40.00	0	0
3639	1600.00	173.14	67.08	12010	15950	116.57	40.00	0	0
215	1700.00	175.56	67.08	13640	1460	26.57	47.45	0	0
321	1700.00	150.71	67.08	11940	1700	153.43	30.00	0	0
1310	1700.00	153.14	67.08	10680	5050	153.43	40.00	0	0
1530	1700.00	158.99	67.08	2290	5870	26.57	40.00	0	0
1570	1700.00	167.28	67.08	11600	5990	153.43	40.00	0	0
1689	1700.00	173.14	67.08	5940	6480	63.43	40.00	0	0
1950	1700.00	158.99	67.08	14630	7370	116.57	40.00	0	0
2071	1700.00	167.28	67.08	11120	7860	26.57	49.21	0	0
3071	1700.00	161.42	67.08	10060	12310	26.57	42.43	0	0
3268	1700.00	158.99	67.08	14580	13370	26.57	40.00	0	0
128	1800.00	167.28	67.08	11610	1130	26.57	48.51	0	0
457	1800.00	161.42	67.08	9780	2110	116.57	42.43	0	0
464	1800.00	158.99	67.08	5920	2140	116.57	40.00	0	0
1222	1800.00	155.56	67.08	1440	4760	26.57	49.21	0	0
1874	1800.00	173.14	67.08	9790	7080	116.57	40.00	0	0
2069	1800.00	181.42	67.08	1700	7860	26.57	55.53	0	0
2627	1800.00	161.42	67.08	12500	9930	116.57	44.75	0	0
2827	1800.00	158.99	67.08	7750	10960	26.57	40.00	0	0
3506	1800.00	161.42	67.08	16790	14870	116.57	42.43	0	0
130	1900.00	167.28	67.08	15810	1140	26.57	49.50	0	0
242	1900.00	161.42	67.08	6640	1600	63.43	47.21	0	0
247	1900.00	161.42	67.08	4620	1550	116.57	49.50	0	0
429	1900.00	173.14	67.08	12480	2060	26.57	50.00	0	0
530	1900.00	161.42	67.08	6150	2390	153.43	44.75	0	0
2113	1900.00	173.14	67.08	1660	8040	63.43	50.00	0	0
2417	1900.00	155.56	67.08	11670	9110	26.57	42.43	0	0
2733	1900.00	181.42	67.08	8100	10420	116.57	55.53	0	0
2879	1900.00	153.14	67.08	10080	11260	153.43	40.00	0	0
3216	1900.00	187.28	67.08	15680	13020	116.57	58.16	0	0
3422	1900.00	173.14	67.08	17350	14310	63.43	50.00	0	0
3517	1900.00	158.99	67.08	14460	14970	26.57	40.00	0	0
3571	1900.00	175.56	67.08	9390	15400	63.43	53.70	0	0
832	2000.00	167.28	67.08	4320	3430	116.57	49.21	0	0
844	2000.00	158.99	67.08	10090	3550	63.43	40.00	0	0
994	2000.00	158.99	67.08	16810	3890	153.43	40.00	0	0
1994	2000.00	167.28	67.08	12130	7550	153.43	49.50	0	0
2185	2000.00	167.28	67.08	16110	8230	26.57	49.21	0	0
2220	2000.00	158.99	67.08	8860	8340	153.43	40.00	0	0
2554	2000.00	167.28	67.08	9330	9660	26.57	49.50	0	0
2771	2000.00	167.28	67.08	11390	10590	116.57	50.00	0	0
3320	2000.00	195.56	67.08	9530	13680	63.43	56.94	0	0
440	2100.00	181.42	67.08	7490	2110	63.43	55.53	0	0
542	2100.00	164.85	67.08	14770	2400	116.57	40.00	0	0
619	2100.00	175.56	67.08	14750	2600	153.43	50.00	0	0
750	2100.00	167.28	67.08	12890	3100	116.57	50.00	0	0
766	2100.00	173.14	67.08	12320	3180	116.57	50.00	0	0
1161	2100.00	181.42	67.08	6230	4530	153.43	50.00	0	0
1287	2100.00	167.28	67.08	1070	4930	116.57	50.00	0	0
2590	2100.00	161.42	67.08	16340	9770	153.43	49.50	0	0
2753	2100.00	175.56	67.08	9050	10530	116.57	49.50	0	0
3251	2100.00	167.28	67.08	17240	13240	116.57	48.51	0	0
759	2200.00	167.28	67.08	3330	3180	26.57	50.00	0	0
2419	2200.00	164.85	67.08	6110	9090	153.43	40.00	0	0
3070	2200.00	161.42	67.08	9370	12280	153.43	50.00	0	0
3313	2200.00	181.42	67.08	10930	13600	153.43	58.16	0	0
3324	2200.00	164.85	67.08	10510	13640	116.57	40.00	0	0
1867	2300.00	175.56	67.08	12640	7100	26.57	56.57	0	0
1636	2400.00	175.56	67.08	15150	6250	26.57	56.57	0	0
1976	2500.00	181.42	67.08	13530	7500	153.43	58.16	0	0
656	2600.00	173.14	67.08	10210	2710	153.43	50.00	0	0
1027	2600.00	181.42	67.08	3610	4010	116.57	60.00	0	0
2367	2600.00	173.14	67.08	12800	8800	153.43	50.00	0	0
2912	800.00	144.85	67.08	15320	11520	26.57	21.85	0	0
1165	1000.00	138.99	64.03	9780	4530	141.34	35.36	0	0
1360	1000.00	133.14	64.03	8860	5270	38.66	33.36	0	0
1588	1000.00	147.28	64.03	10210	6030	128.66	31.34	0	0
2920	1000.00	153.14	64.03	9950	11550	128.66	35.36	0	0
14	1100.00	170.71	64.03	6700	710	38.66	46.06	0	0
199	1100.00	153.14	64.03	6820	1340	128.66	40.05	0	0
415	1100.00	133.14	64.03	15630	2000	51.34	28.28	0	0
680	1100.00	133.14	64.03	3130	2820	38.66	35.36	0	0
1248	1100.00	153.14	64.03	16000	4820	141.34	35.36	0	0
2703	1100.00	138.99	64.03	12200	10300	128.66	35.36	0	0
3621	1100.00	187.28	64.03	17530	15770	38.66	46.10	0	0
209	1200.00	133.14	64.03	770	1420	38.66	33.36	0	0
2394	1200.00	133.14	64.03	7370	9020	38.66	33.36	0	0
3055	1200.00	173.14	64.03	10770	12250	38.66	40.28	0	0
3072	1200.00	147.28	64.03	10540	12270	128.66	35.36	0	0
3447	1200.00	133.14	64.03	13030	14520	141.34	35.36	0	0
793	1300.00	138.99	64.03	10490	3300	38.66	35.80	0	0
1869	1300.00	138.99	64.03	1130	7110	51.34	37.97	0	0
1898	1300.00	138.99	64.03	15180	7190	128.66	37.97	0	0
2994	1300.00	133.14	64.03	16740	12010	141.34	40.00	0	0
3575	1300.00	138.99	64.03	10600	15360	128.66	40.00	0	0
1205	1400.00	153.14	64.03	17340	4720	51.34	38.81	0	0
1787	1400.00	153.14	64.03	620	6830	128.66	38.81	0	0
2134	1400.00	167.28	64.03	13960	8080	51.34	40.00	0	0
2705	1400.00	147.28	64.03	12630	10310	128.66	40.26	0	0
2897	1400.00	138.99	64.03	16720	11370	141.34	40.00	0	0
2932	1400.00	153.14	64.03	17110	11660	38.66	37.97	0	0
3111	1400.00	153.14	64.03	9020	12550	38.66	40.00	0	0
3423	1400.00	153.14	64.03	12060	14320	38.66	42.43	0	0
3458	1400.00	144.85	64.03	18100	14640	38.66	40.00	0	0
3513	1400.00	164.85	64.03	14650	14910	128.66	46.06	0	0
3592	1400.00	173.14	64.03	14360	15450	128.66	40.00	0	0
487	1500.00	133.14	64.03	10800	2230	128.66	40.00	0	0
1061	1500.00	138.99	64.03	16560	4190	38.66	40.00	0	0
1657	1500.00	167.28	64.03	5890	6290	128.66	44.75	0	0
3171	1500.00	147.28	64.03	16220	12760	128.66	42.43	0	0
3490	1500.00	138.99	64.03	15210	14780	128.66	40.00	0	0
853	1600.00	167.28	64.03	13800	3560	51.34	50.00	0	0
1599	1600.00	153.14	64.03	11040	6050	141.34	40.00	0	0
1610	1600.00	138.99	64.03	6240	6090	141.34	40.00	0	0
1654	1600.00	144.85	64.03	13810	6310	38.66	40.00	0	0
1748	1600.00	144.85	64.03	6530	6730	128.66	40.00	0	0
2287	1600.00	153.14	64.03	10730	8580	51.34	40.00	0	0
2821	1600.00	138.99	64.03	11900	10890	141.34	40.00	0	0
3015	1600.00	158.99	64.03	16560	12110	38.66	50.00	0	0
551	1700.00	155.56	64.03	4260	2420	141.34	44.75	0	0
801	1700.00	144.85	64.03	14610	3280	128.66	40.00	0	0
1238	1700.00	144.85	64.03	13030	4830	51.34	40.00	0	0
1485	1700.00	153.14	64.03	5980	5690	128.66	47.45	0	0
1526	1700.00	173.14	64.03	11380	5830	128.66	40.00	0	0
1565	1700.00	138.99	64.03	11910	5970	128.66	40.00	0	0
3392	1700.00	153.14	64.03	11660	14060	38.66	44.39	0	0
469	1800.00	153.14	64.03	8200	2160	141.34	49.21	0	0
894	1800.00	158.99	64.03	920	3600	141.34	50.00	0	0
938	1800.00	147.28	64.03	14710	3730	128.66	42.43	0	0
2502	1800.00	167.28	64.03	13390	9440	141.34	50.00	0	0
2858	1800.00	153.14	64.03	8020	11180	38.66	49.50	0	0
3170	1800.00	147.28	64.03	14300	12810	38.66	42.43	0	0
3238	1800.00	144.85	64.03	12880	13210	128.66	40.00	0	0
3638	1800.00	153.14	64.03	12570	15930	141.34	50.00	0	0
908	1900.00	158.99	64.03	13660	3680	51.34	40.00	0	0
974	1900.00	153.14	64.03	10110	3880	51.34	49.50	0	0
1084	1900.00	158.99	64.03	8780	4280	51.34	40.00	0	0
1136	1900.00	175.56	64.03	9680	4430	128.66	49.50	0	0
1490	1900.00	158.99	64.03	4140	5750	38.66	40.00	0	0
1855	1900.00	169.71	64.03	1350	7080	38.66	49.50	0	0
2070	1900.00	153.14	64.03	1980	7820	141.34	49.21	0	0
2094	1900.00	158.99	64.03	9800	7950	38.66	50.00	0	0
3467	1900.00	167.28	64.03	11650	14660	128.66	50.00	0	0
195	2000.00	167.28	64.03	14090	1310	141.34	50.00	0	0
1023	2000.00	167.28	64.03	2780	3990	128.66	50.00	0	0
1525	2000.00	158.99	64.03	14440	5820	128.66	50.00	0	0
2127	2000.00	153.14	64.03	7390	8060	38.66	49.50	0	0
2147	2000.00	158.99	64.03	15060	8110	51.34	50.00	0	0
3619	2000.00	158.99	64.03	16630	15750	51.34	50.00	0	0
27	2100.00	161.42	64.03	11130	700	128.66	50.00	0	0
2385	2100.00	153.14	64.03	6110	8910	128.66	50.00	0	0
2315	2300.00	167.28	64.03	6630	8650	38.66	50.00	0	0
147	900.00	133.14	64.03	6540	1180	38.66	27.76	0	0
2727	900.00	133.14	64.03	9730	10430	38.66	26.87	0	0
2968	900.00	133.14	64.03	10020	11930	141.34	26.87	0	0
492	1000.00	144.85	63.25	1640	2250	108.43	30.00	0	0
1063	1100.00	144.85	63.25	4310	4160	161.57	30.00	0	0
240	1200.00	153.14	63.25	6710	1550	18.43	30.00	0	0
599	1200.00	153.14	63.25	9990	2540	108.43	30.00	0	0
2223	1200.00	161.42	63.25	3100	8380	18.43	40.00	0	0
2572	1200.00	144.85	63.25	14410	9690	108.43	30.00	0	0
2660	1200.00	138.99	63.25	9540	10160	18.43	30.00	0	0
589	1300.00	153.14	63.25	13970	2570	71.57	35.80	0	0
1465	1300.00	158.99	63.25	15240	5640	18.43	30.00	0	0
1766	1300.00	138.99	63.25	3160	6810	18.43	30.00	0	0
1937	1300.00	173.14	63.25	1100	7310	161.57	39.27	0	0
2179	1300.00	147.28	63.25	10860	8200	18.43	40.00	0	0
2271	1300.00	153.14	63.25	10890	8490	161.57	40.00	0	0
2777	1300.00	144.85	63.25	12160	10670	18.43	30.00	0	0
3293	1300.00	147.28	63.25	14790	13510	161.57	40.00	0	0
521	1400.00	138.99	63.25	7040	2360	18.43	30.00	0	0
714	1400.00	153.14	63.25	13520	3020	71.57	40.00	0	0
1420	1400.00	153.14	63.25	4840	5470	18.43	30.00	0	0
1696	1400.00	138.99	63.25	1330	6480	161.57	30.00	0	0
1880	1400.00	144.85	63.25	13700	7130	161.57	30.00	0	0
1927	1400.00	161.42	63.25	2420	7310	18.43	40.00	0	0
2649	1400.00	158.99	63.25	15780	10120	71.57	40.00	0	0
3232	1400.00	153.14	63.25	12810	13150	108.43	40.00	0	0
26	1500.00	147.28	63.25	8040	710	161.57	38.81	0	0
133	1500.00	161.42	63.25	6930	1170	71.57	40.00	0	0
172	1500.00	153.14	63.25	15600	1230	108.43	40.00	0	0
644	1500.00	153.14	63.25	9060	2670	108.43	40.00	0	0
2039	1500.00	144.85	63.25	11070	7740	71.57	30.00	0	0
2520	1500.00	161.42	63.25	17190	9490	161.57	40.00	0	0
1094	1600.00	161.42	63.25	12470	4310	71.57	48.51	0	0
1502	1600.00	147.28	63.25	4710	5780	18.43	40.00	0	0
3157	1600.00	153.14	63.25	10550	12760	71.57	40.00	0	0
3183	1600.00	158.99	63.25	12240	12830	108.43	40.00	0	0
1103	1700.00	158.99	63.25	2070	4300	108.43	40.00	0	0
1371	1700.00	161.42	63.25	16800	5330	71.57	47.45	0	0
3561	1700.00	161.42	63.25	11290	15310	18.43	49.21	0	0
1324	1800.00	161.42	63.25	8930	5090	108.43	48.51	0	0
1564	1800.00	155.56	63.25	11510	5980	161.57	49.21	0	0
851	1900.00	161.42	63.25	12110	3570	71.57	50.00	0	0
989	1900.00	161.42	63.25	2310	3940	71.57	50.00	0	0
3221	1900.00	153.14	63.25	14340	13080	161.57	40.00	0	0
3430	1900.00	161.42	63.25	17420	14350	161.57	50.00	0	0
745	2000.00	161.42	63.25	9250	3110	161.57	50.00	0	0
101	2100.00	167.28	63.25	8530	1040	18.43	50.00	0	0
1227	2100.00	175.56	63.25	8330	4730	108.43	56.57	0	0
1746	2100.00	161.42	63.25	9090	6730	161.57	50.00	0	0
301	600.00	136.57	63.25	4120	1640	108.43	19.41	0	0
3620	600.00	136.57	63.25	17500	15710	108.43	19.63	0	0
1288	900.00	153.14	63.25	10430	4990	71.57	30.00	0	0
2288	900.00	136.57	63.25	15050	8530	108.43	20.00	0	0
2594	900.00	161.42	63.25	9620	9850	71.57	31.34	0	0
2673	900.00	144.85	63.25	9720	10230	71.57	28.49	0	0
2316	1300.00	144.85	60.83	11480	8610	99.46	30.00	0	0
2636	1300.00	138.99	60.83	10700	10010	170.54	30.00	0	0
3254	1300.00	144.85	60.83	14440	13250	99.46	30.00	0	0
890	1400.00	175.56	60.83	16680	3590	170.54	48.51	0	0
937	1600.00	153.14	60.83	6670	3740	170.54	40.00	0	0
149	1700.00	153.14	60.83	15460	1150	170.54	40.00	0	0
256	1700.00	153.14	60.83	6060	1560	99.46	40.00	0	0
1392	1700.00	153.14	60.83	6640	5340	170.54	40.00	0	0
2695	1700.00	153.14	60.83	7430	10280	170.54	40.00	0	0
3106	1700.00	161.42	60.83	11140	12490	99.46	49.21	0	0
3580	1700.00	161.42	60.83	10940	15400	170.54	49.50	0	0
71	800.00	136.57	60.83	1320	880	99.46	20.00	0	0
7	1000.00	130.71	58.31	16890	620	120.96	30.00	0	0
113	1000.00	141.42	58.31	13420	1040	120.96	35.36	0	0
220	1000.00	118.99	58.31	16400	1470	30.96	30.00	0	0
703	1000.00	144.85	58.31	16370	2910	120.96	35.80	0	0
1041	1000.00	127.28	58.31	15750	4100	149.04	30.00	0	0
1486	1000.00	147.28	58.31	7570	5720	30.96	35.36	0	0
1717	1000.00	133.14	58.31	10560	6620	30.96	36.39	0	0
2965	1000.00	124.85	58.31	13750	11920	59.04	30.00	0	0
3355	1000.00	124.85	58.31	13820	13830	120.96	30.00	0	0
187	1100.00	124.85	58.31	7600	1290	120.96	30.00	0	0
221	1100.00	144.85	58.31	14830	1460	149.04	40.00	0	0
612	1100.00	124.85	58.31	10590	2600	30.96	30.00	0	0
699	1100.00	124.85	58.31	1660	2910	30.96	30.00	0	0
705	1100.00	118.99	58.31	9920	2950	30.96	30.00	0	0
788	1100.00	153.14	58.31	4270	3280	30.96	30.00	0	0
810	1100.00	138.99	58.31	16220	3340	30.96	30.00	0	0
1156	1100.00	127.28	58.31	4540	4510	149.04	35.36	0	0
1616	1100.00	138.99	58.31	16150	6120	120.96	30.00	0	0
1685	1100.00	147.28	58.31	6190	6450	59.04	35.36	0	0
1959	1100.00	133.14	58.31	12410	7430	30.96	35.80	0	0
2108	1100.00	133.14	58.31	2080	8010	59.04	35.36	0	0
2128	1100.00	127.28	58.31	12210	8020	149.04	35.36	0	0
2240	1100.00	133.14	58.31	17160	8430	30.96	31.34	0	0
2548	1100.00	130.71	58.31	8680	9650	59.04	30.00	0	0
3034	1100.00	124.85	58.31	10850	12140	149.04	30.00	0	0
3223	1100.00	124.85	58.31	9480	13140	59.04	30.00	0	0
3450	1100.00	144.85	58.31	12580	14570	30.96	40.00	0	0
67	1200.00	147.28	58.31	5030	880	149.04	40.00	0	0
621	1200.00	133.14	58.31	13900	2650	59.04	37.97	0	0
772	1200.00	133.14	58.31	5460	3210	120.96	35.36	0	0
846	1200.00	141.42	58.31	1060	3550	59.04	35.36	0	0
1424	1200.00	138.99	58.31	15240	5480	30.96	35.80	0	0
1443	1200.00	153.14	58.31	13230	5570	30.96	38.87	0	0
1943	1200.00	141.42	58.31	14350	7330	149.04	35.36	0	0
1981	1200.00	153.14	58.31	10130	7540	30.96	40.00	0	0
2077	1200.00	124.85	58.31	8480	7870	30.96	30.00	0	0
2148	1200.00	141.42	58.31	2950	8080	149.04	35.36	0	0
2693	1200.00	138.99	58.31	16440	10300	59.04	35.80	0	0
2729	1200.00	124.85	58.31	12610	10420	30.96	30.00	0	0
2973	1200.00	124.85	58.31	8470	11940	120.96	30.00	0	0
3342	1200.00	138.99	58.31	9310	13750	149.04	33.97	0	0
3431	1200.00	158.99	58.31	9850	14400	59.04	48.51	0	0
28	1300.00	130.71	58.31	11200	700	149.04	30.00	0	0
42	1300.00	133.14	58.31	4900	810	59.04	40.00	0	0
124	1300.00	124.85	58.31	4570	1140	59.04	30.00	0	0
326	1300.00	138.99	58.31	15030	1710	149.04	38.81	0	0
496	1300.00	138.99	58.31	12600	2300	59.04	35.80	0	0
515	1300.00	147.28	58.31	7830	2330	30.96	40.00	0	0
716	1300.00	133.14	58.31	8560	2970	120.96	40.00	0	0
1120	1300.00	138.99	58.31	13340	4410	59.04	40.00	0	0
1354	1300.00	133.14	58.31	14250	5210	120.96	35.36	0	0
1428	1300.00	133.14	58.31	11330	5490	30.96	40.00	0	0
1591	1300.00	124.85	58.31	6950	6090	59.04	30.00	0	0
1618	1300.00	130.71	58.31	9490	6130	120.96	30.00	0	0
1813	1300.00	130.71	58.31	6720	6920	30.96	30.00	0	0
2431	1300.00	147.28	58.31	16240	9130	149.04	40.00	0	0
2832	1300.00	124.85	58.31	8970	11030	59.04	30.00	0	0
2945	1300.00	141.42	58.31	14940	11730	120.96	36.17	0	0
3394	1300.00	133.14	58.31	10350	14040	149.04	40.00	0	0
3544	1300.00	138.99	58.31	12110	15160	30.96	40.00	0	0
3646	1300.00	124.85	58.31	15930	16100	149.04	30.00	0	0
176	1400.00	138.99	58.31	5390	1250	120.96	40.00	0	0
395	1400.00	158.99	58.31	2100	1910	120.96	49.21	0	0
460	1400.00	138.99	58.31	7230	2150	30.96	40.00	0	0
737	1400.00	133.14	58.31	7460	3100	30.96	40.00	0	0
931	1400.00	133.14	58.31	4460	3700	120.96	40.00	0	0
947	1400.00	130.71	58.31	12050	3750	120.96	30.00	0	0
1189	1400.00	147.28	58.31	3590	4660	59.04	40.00	0	0
1224	1400.00	133.14	58.31	14830	4720	120.96	40.00	0	0
1663	1400.00	133.14	58.31	3160	6340	149.04	40.00	0	0
1697	1400.00	133.14	58.31	4330	6470	149.04	40.00	0	0
1708	1400.00	138.99	58.31	18230	6570	59.04	40.00	0	0
1876	1400.00	133.14	58.31	8520	7110	149.04	40.00	0	0
1879	1400.00	138.99	58.31	2990	7120	120.96	40.00	0	0
1936	1400.00	141.42	58.31	9780	7300	120.96	40.28	0	0
1992	1400.00	133.14	58.31	3910	7530	120.96	40.00	0	0
2053	1400.00	147.28	58.31	9160	7740	120.96	42.43	0	0
2115	1400.00	130.71	58.31	4750	7980	149.04	30.00	0	0
2810	1400.00	161.42	58.31	10680	10840	120.96	48.51	0	0
3215	1400.00	144.85	58.31	14190	13030	149.04	40.00	0	0
3372	1400.00	133.14	58.31	17630	13970	30.96	40.00	0	0
44	1500.00	147.28	58.31	5010	780	149.04	47.45	0	0
191	1500.00	138.99	58.31	9770	1350	59.04	40.00	0	0
297	1500.00	138.99	58.31	15290	1630	149.04	40.00	0	0
377	1500.00	141.42	58.31	13600	1900	59.04	42.43	0	0
649	1500.00	147.28	58.31	8830	2680	120.96	47.21	0	0
718	1500.00	141.42	58.31	15880	2980	120.96	40.28	0	0
1002	1500.00	138.99	58.31	15210	3930	149.04	40.00	0	0
1179	1500.00	138.99	58.31	8050	4610	59.04	40.00	0	0
1270	1500.00	138.99	58.31	10350	4940	59.04	40.00	0	0
1309	1500.00	138.99	58.31	16390	5040	149.04	40.00	0	0
1414	1500.00	138.99	58.31	11420	5440	30.96	40.00	0	0
1540	1500.00	147.28	58.31	14980	5860	120.96	40.00	0	0
1601	1500.00	133.14	58.31	3590	6060	120.96	40.00	0	0
1622	1500.00	147.28	58.31	17530	6200	30.96	42.43	0	0
1812	1500.00	138.99	58.31	1520	6940	59.04	40.00	0	0
1913	1500.00	138.99	58.31	11360	7270	30.96	40.00	0	0
1935	1500.00	138.99	58.31	4450	7350	59.04	40.00	0	0
2028	1500.00	133.14	58.31	4900	7700	59.04	40.00	0	0
2166	1500.00	181.42	58.31	11500	8130	120.96	50.00	0	0
2274	1500.00	167.28	58.31	15850	8520	30.96	47.21	0	0
2428	1500.00	133.14	58.31	8570	9120	149.04	40.00	0	0
2462	1500.00	141.42	58.31	7710	9340	30.96	40.28	0	0
2584	1500.00	141.42	58.31	10400	9790	30.96	42.43	0	0
2610	1500.00	153.14	58.31	9300	9880	30.96	44.39	0	0
3180	1500.00	138.99	58.31	16000	12870	59.04	40.00	0	0
3327	1500.00	138.99	58.31	10810	13700	59.04	40.00	0	0
3409	1500.00	144.85	58.31	17800	14170	149.04	40.00	0	0
3524	1500.00	138.99	58.31	14700	15020	120.96	40.00	0	0
156	1600.00	138.99	58.31	4600	1170	149.04	40.00	0	0
192	1600.00	138.99	58.31	9680	1360	59.04	40.00	0	0
605	1600.00	138.99	58.31	8660	2550	120.96	40.00	0	0
875	1600.00	144.85	58.31	13950	3550	120.96	40.00	0	0
942	1600.00	153.14	58.31	8130	3780	30.96	40.00	0	0
1108	1600.00	147.28	58.31	1290	4370	59.04	44.75	0	0
1271	1600.00	158.99	58.31	11400	4890	149.04	40.00	0	0
1295	1600.00	147.28	58.31	3550	5020	59.04	49.21	0	0
1342	1600.00	138.99	58.31	9840	5190	30.96	40.00	0	0
1403	1600.00	147.28	58.31	10160	5370	120.96	47.45	0	0
1624	1600.00	138.99	58.31	9780	6190	30.96	40.00	0	0
1680	1600.00	147.28	58.31	16870	6430	59.04	44.75	0	0
1945	1600.00	138.99	58.31	5360	7380	59.04	40.00	0	0
2033	1600.00	144.85	58.31	14460	7660	149.04	40.00	0	0
2278	1600.00	138.99	58.31	10990	8500	120.96	40.00	0	0
2280	1600.00	138.99	58.31	16990	8500	149.04	40.00	0	0
2285	1600.00	147.28	58.31	17220	8570	30.96	42.43	0	0
2413	1600.00	141.42	58.31	6440	9060	149.04	42.43	0	0
2598	1600.00	147.28	58.31	7150	9840	30.96	42.43	0	0
2885	1600.00	153.14	58.31	10520	11280	120.96	49.50	0	0
3079	1600.00	153.14	58.31	10200	12370	30.96	47.45	0	0
3282	1600.00	153.14	58.31	13010	13440	120.96	40.00	0	0
236	1700.00	138.99	58.31	14390	1560	59.04	40.00	0	0
302	1700.00	144.85	58.31	4450	1650	149.04	40.00	0	0
570	1700.00	147.28	58.31	12140	2500	30.96	49.21	0	0
717	1700.00	138.99	58.31	15780	2970	120.96	40.00	0	0
909	1700.00	144.85	58.31	14070	3630	120.96	40.00	0	0
911	1700.00	138.99	58.31	10300	3640	120.96	40.00	0	0
1673	1700.00	147.28	58.31	6370	6360	120.96	49.21	0	0
2075	1700.00	161.42	58.31	2500	7830	120.96	49.50	0	0
2145	1700.00	144.85	58.31	11830	8070	149.04	40.00	0	0
2270	1700.00	153.14	58.31	8790	8480	120.96	50.00	0	0
2919	1700.00	138.99	58.31	9260	11590	30.96	40.00	0	0
3393	1700.00	153.14	58.31	15990	14070	59.04	49.50	0	0
3435	1700.00	138.99	58.31	12850	14390	149.04	40.00	0	0
787	1800.00	153.14	58.31	12480	3260	149.04	50.00	0	0
1093	1800.00	141.42	58.31	10770	4290	30.96	49.50	0	0
1444	1800.00	153.14	58.31	1910	5550	149.04	49.21	0	0
1738	1800.00	153.14	58.31	3610	6690	120.96	49.21	0	0
1939	1800.00	147.28	58.31	13350	7350	30.96	49.21	0	0
1996	1800.00	147.28	58.31	18220	7530	120.96	47.45	0	0
2163	1800.00	147.28	58.31	5080	8120	120.96	49.50	0	0
2883	1800.00	141.42	58.31	16230	11300	30.96	49.50	0	0
2893	1800.00	147.28	58.31	15650	11320	120.96	49.21	0	0
341	1900.00	153.14	58.31	16200	1760	149.04	50.00	0	0
843	1900.00	153.14	58.31	2560	3490	120.96	50.00	0	0
2438	1900.00	153.14	58.31	15600	9180	149.04	50.00	0	0
2578	1900.00	153.14	58.31	16590	9720	120.96	50.00	0	0
331	2000.00	153.14	58.31	3920	1740	120.96	50.00	0	0
1418	2000.00	153.14	58.31	11000	5440	149.04	50.00	0	0
1315	700.00	124.85	58.31	15430	5110	59.04	22.39	0	0
1477	700.00	138.99	58.31	15250	5650	149.04	26.85	0	0
3410	700.00	124.85	58.31	11990	14170	120.96	26.85	0	0
1536	800.00	124.85	58.31	16170	5900	59.04	30.00	0	0
2630	800.00	138.99	58.31	12180	10010	59.04	35.36	0	0
2669	800.00	144.85	58.31	9370	10210	59.04	30.00	0	0
3556	800.00	124.85	58.31	13870	15260	30.96	25.31	0	0
20	900.00	118.99	58.31	6520	710	30.96	30.00	0	0
1706	900.00	153.14	58.31	15440	6560	59.04	31.34	0	0
1863	900.00	141.42	58.31	820	7100	59.04	36.39	0	0
3091	900.00	124.85	58.31	10150	12420	120.96	28.49	0	0
3476	900.00	127.28	58.31	14830	14760	30.96	27.84	0	0
230	1000.00	118.99	56.57	960	1500	135.00	34.80	0	0
1678	1000.00	118.99	56.57	7970	6380	135.00	35.36	0	0
2716	1000.00	118.99	56.57	8910	10400	45.00	35.36	0	0
3188	1000.00	144.85	56.57	9970	12890	45.00	40.00	0	0
3413	1000.00	118.99	56.57	15930	14200	135.00	31.34	0	0
3493	1000.00	118.99	56.57	10310	14790	135.00	33.36	0	0
202	1100.00	118.99	56.57	13500	1340	135.00	35.36	0	0
1164	1100.00	124.85	56.57	4450	4530	135.00	38.87	0	0
1407	1100.00	133.14	56.57	2120	5390	135.00	35.80	0	0
1454	1100.00	118.99	56.57	7500	5590	135.00	35.36	0	0
2362	1100.00	133.14	56.57	7130	8820	45.00	35.80	0	0
2364	1100.00	133.14	56.57	13570	8780	135.00	35.36	0	0
2759	1100.00	167.28	56.57	7350	10580	45.00	37.97	0	0
2801	1100.00	118.99	56.57	12000	10800	45.00	35.36	0	0
109	1200.00	124.85	56.57	5540	1070	45.00	40.00	0	0
248	1200.00	124.85	56.57	5800	1590	45.00	37.97	0	0
366	1200.00	118.99	56.57	6480	1860	45.00	35.36	0	0
1123	1200.00	118.99	56.57	9340	4380	135.00	35.36	0	0
1139	1200.00	124.85	56.57	14980	4430	135.00	37.97	0	0
1293	1200.00	118.99	56.57	18430	4950	135.00	35.36	0	0
1415	1200.00	133.14	56.57	17350	5450	45.00	40.00	0	0
1456	1200.00	141.42	56.57	14190	5630	45.00	40.00	0	0
1581	1200.00	118.99	56.57	9080	6010	135.00	35.36	0	0
1921	1200.00	167.28	56.57	6650	7250	135.00	40.00	0	0
3301	1200.00	153.14	56.57	12120	13580	45.00	40.00	0	0
3402	1200.00	124.85	56.57	10590	14140	45.00	37.97	0	0
746	1300.00	124.85	56.57	12660	3130	45.00	40.00	0	0
1257	1300.00	141.42	56.57	3770	4910	45.00	42.43	0	0
1731	1300.00	138.99	56.57	8050	6690	45.00	40.00	0	0
1875	1300.00	124.85	56.57	1710	7130	45.00	40.00	0	0
2173	1300.00	138.99	56.57	8270	8200	45.00	40.00	0	0
2472	1300.00	124.85	56.57	8080	9380	45.00	40.00	0	0
2588	1300.00	124.85	56.57	6670	9810	45.00	40.00	0	0
2635	1300.00	147.28	56.57	11370	9990	135.00	40.00	0	0
3503	1300.00	118.99	56.57	13300	14860	135.00	40.00	0	0
45	1400.00	130.71	56.57	820	780	135.00	40.00	0	0
194	1400.00	124.85	56.57	13170	1310	135.00	40.00	0	0
197	1400.00	138.99	56.57	1570	1340	135.00	40.00	0	0
412	1400.00	138.99	56.57	5920	1990	45.00	40.00	0	0
1487	1400.00	124.85	56.57	2620	5740	45.00	40.00	0	0
2024	1400.00	124.85	56.57	3760	7640	135.00	40.00	0	0
2600	1400.00	133.14	56.57	13690	9820	135.00	40.00	0	0
3488	1400.00	133.14	56.57	12440	14820	45.00	40.00	0	0
3588	1400.00	138.99	56.57	9610	15480	45.00	40.00	0	0
1118	1500.00	130.71	56.57	15630	4350	135.00	40.00	0	0
1930	1500.00	138.99	56.57	2730	7330	45.00	40.00	0	0
2126	1500.00	158.99	56.57	4550	8020	135.00	40.00	0	0
2739	1500.00	130.71	56.57	7510	10490	45.00	40.00	0	0
3090	1500.00	130.71	56.57	9230	12450	45.00	40.00	0	0
3412	1500.00	130.71	56.57	11920	14200	135.00	40.00	0	0
1625	1600.00	138.99	56.57	710	6210	45.00	40.00	0	0
1070	700.00	130.71	56.57	14920	4210	45.00	35.36	0	0
1394	800.00	124.85	56.57	15390	5340	135.00	28.28	0	0
2109	800.00	113.14	56.57	4880	8000	45.00	28.28	0	0
1639	900.00	133.14	56.57	3310	6260	45.00	33.36	0	0
2765	900.00	118.99	56.57	12180	10550	135.00	31.34	0	0
2766	900.00	124.85	56.57	11570	10600	45.00	33.36	0	0
3398	900.00	127.28	56.57	16160	14060	135.00	31.34	0	0
555	1000.00	124.85	53.85	15880	2420	111.80	30.00	0	0
1146	1000.00	118.99	53.85	17000	4460	158.20	30.00	0	0
1559	1000.00	124.85	53.85	9670	5970	21.80	30.00	0	0
1954	1000.00	118.99	53.85	5270	7390	158.20	30.00	0	0
2188	1000.00	133.14	53.85	12390	8220	158.20	40.00	0	0
2632	1000.00	124.85	53.85	8310	9990	158.20	30.00	0	0
2657	1000.00	127.28	53.85	12860	10150	21.80	33.36	0	0
2903	1000.00	153.14	53.85	13620	11400	158.20	30.00	0	0
3019	1000.00	138.99	53.85	8300	12100	111.80	36.39	0	0
3364	1000.00	124.85	53.85	10590	13950	68.20	30.00	0	0
3381	1000.00	130.71	53.85	13840	13970	111.80	30.00	0	0
3511	1000.00	124.85	53.85	12750	14930	68.20	30.00	0	0
3605	1000.00	124.85	53.85	11080	15590	111.80	30.00	0	0
294	1100.00	133.14	53.85	8320	1680	68.20	38.87	0	0
295	1100.00	118.99	53.85	9660	1660	21.80	30.00	0	0
451	1100.00	124.85	53.85	12210	2150	68.20	30.00	0	0
497	1100.00	138.99	53.85	14090	2260	158.20	38.81	0	0
564	1100.00	124.85	53.85	1610	2440	158.20	30.00	0	0
582	1100.00	124.85	53.85	9560	2520	21.80	30.00	0	0
1157	1100.00	124.85	53.85	11810	4540	21.80	30.00	0	0
1662	1100.00	124.85	53.85	3050	6340	158.20	30.00	0	0
1724	1100.00	118.99	53.85	11760	6610	158.20	30.00	0	0
1882	1100.00	130.71	53.85	9000	7130	111.80	30.00	0	0
1906	1100.00	124.85	53.85	13410	7270	68.20	30.00	0	0
2050	1100.00	153.14	53.85	18230	7720	111.80	37.97	0	0
2356	1100.00	133.14	53.85	7530	8760	158.20	40.00	0	0
2817	1100.00	138.99	53.85	13390	10910	68.20	30.00	0	0
3391	1100.00	133.14	53.85	10200	14030	158.20	40.00	0	0
3406	1100.00	124.85	53.85	9980	14150	111.80	30.00	0	0
3577	1100.00	130.71	53.85	11530	15360	111.80	30.00	0	0
19	1200.00	133.14	53.85	5530	680	111.80	35.80	0	0
75	1200.00	118.99	53.85	17140	880	158.20	30.00	0	0
127	1200.00	130.71	53.85	10380	1100	111.80	30.00	0	0
742	1200.00	124.85	53.85	16300	3070	158.20	30.00	0	0
770	1200.00	124.85	53.85	13730	3250	68.20	30.00	0	0
1032	1200.00	133.14	53.85	10140	4060	158.20	40.00	0	0
1115	1200.00	124.85	53.85	14960	4390	68.20	30.00	0	0
1281	1200.00	124.85	53.85	4770	4960	68.20	30.00	0	0
1516	1200.00	118.99	53.85	4950	5830	21.80	30.00	0	0
1729	1200.00	118.99	53.85	17260	6650	21.80	30.00	0	0
2057	1200.00	124.85	53.85	6160	7780	111.80	30.00	0	0
2467	1200.00	133.14	53.85	11680	9320	111.80	40.00	0	0
2516	1200.00	133.14	53.85	5150	9540	68.20	40.00	0	0
2854	1200.00	124.85	53.85	15990	11130	21.80	30.00	0	0
3049	1200.00	124.85	53.85	10980	12190	158.20	30.00	0	0
3107	1200.00	124.85	53.85	16720	12490	111.80	30.00	0	0
378	1300.00	133.14	53.85	17500	1860	158.20	40.00	0	0
687	1300.00	133.14	53.85	7540	2840	68.20	40.00	0	0
865	1300.00	138.99	53.85	17340	3530	111.80	40.00	0	0
930	1300.00	133.14	53.85	16960	3710	21.80	40.00	0	0
954	1300.00	133.14	53.85	16500	3810	68.20	40.00	0	0
998	1300.00	124.85	53.85	8670	3920	158.20	30.00	0	0
1095	1300.00	133.14	53.85	5370	4290	21.80	40.00	0	0
1110	1300.00	133.14	53.85	4050	4340	158.20	37.97	0	0
1494	1300.00	124.85	53.85	11090	5720	158.20	30.00	0	0
1658	1300.00	130.71	53.85	9480	6300	158.20	30.00	0	0
2263	1300.00	138.99	53.85	2210	8460	111.80	40.00	0	0
2914	1300.00	133.14	53.85	13790	11570	68.20	40.00	0	0
2986	1300.00	130.71	53.85	9840	12010	158.20	30.00	0	0
3156	1300.00	147.28	53.85	16560	12710	158.20	40.00	0	0
3444	1300.00	147.28	53.85	12670	14510	158.20	49.21	0	0
3457	1300.00	133.14	53.85	10430	14610	158.20	40.00	0	0
22	1400.00	138.99	53.85	1890	690	111.80	40.00	0	0
129	1400.00	141.42	53.85	14620	1100	111.80	42.43	0	0
373	1400.00	133.14	53.85	7880	1850	158.20	40.00	0	0
481	1400.00	133.14	53.85	5800	2230	158.20	40.00	0	0
1112	1400.00	138.99	53.85	11010	4340	111.80	40.00	0	0
1203	1400.00	133.14	53.85	8820	4670	111.80	40.00	0	0
1320	1400.00	138.99	53.85	6980	5080	111.80	40.00	0	0
1374	1400.00	141.42	53.85	7010	5310	21.80	42.43	0	0
1446	1400.00	133.14	53.85	5100	5550	111.80	40.00	0	0
2022	1400.00	133.14	53.85	17470	7630	111.80	40.00	0	0
2122	1400.00	133.14	53.85	4380	8010	111.80	40.00	0	0
2226	1400.00	133.14	53.85	16590	8350	158.20	40.00	0	0
2453	1400.00	133.14	53.85	12540	9260	111.80	40.00	0	0
2862	1400.00	138.99	53.85	12590	11150	111.80	40.00	0	0
3275	1400.00	127.28	53.85	9300	13410	21.80	40.00	0	0
3329	1400.00	147.28	53.85	15670	13650	111.80	47.45	0	0
3529	1400.00	141.42	53.85	9400	15050	111.80	42.43	0	0
3649	1400.00	133.14	53.85	12150	16200	68.20	40.00	0	0
773	1500.00	133.14	53.85	11530	3210	111.80	40.00	0	0
1073	1500.00	133.14	53.85	4200	4200	158.20	40.00	0	0
1388	1500.00	147.28	53.85	1800	5320	111.80	49.21	0	0
3012	1500.00	133.14	53.85	10200	12080	158.20	40.00	0	0
1960	1600.00	133.14	53.85	7750	7410	158.20	40.00	0	0
2123	1600.00	147.28	53.85	4470	8010	111.80	49.21	0	0
393	1700.00	147.28	53.85	17000	1900	111.80	49.50	0	0
1232	1700.00	141.42	53.85	9250	4740	111.80	49.50	0	0
1302	1700.00	147.28	53.85	4150	5010	111.80	49.50	0	0
2387	1700.00	147.28	53.85	14590	8910	111.80	49.50	0	0
432	600.00	110.71	53.85	4270	2040	21.80	20.00	0	0
1488	600.00	118.99	53.85	10120	5720	21.80	20.00	0	0
2293	600.00	116.57	53.85	2270	8550	158.20	20.00	0	0
35	700.00	110.71	53.85	14330	750	21.80	20.00	0	0
1180	700.00	124.85	53.85	15990	4610	68.20	30.00	0	0
1948	700.00	133.14	53.85	15960	7340	111.80	30.00	0	0
2751	700.00	118.99	53.85	15110	10520	158.20	30.00	0	0
1793	800.00	124.85	53.85	10860	6850	158.20	30.00	0	0
3470	800.00	110.71	53.85	9800	14680	158.20	20.00	0	0
1385	900.00	124.85	53.85	7660	5360	68.20	30.00	0	0
2311	900.00	124.85	53.85	2080	8590	111.80	30.00	0	0
3574	900.00	124.85	53.85	9500	15360	111.80	30.00	0	0
3645	900.00	124.85	53.85	17240	16090	111.80	30.00	0	0
2309	1000.00	133.14	50.99	14670	8580	101.31	35.80	0	0
3082	1000.00	118.99	50.99	11380	12360	168.69	30.00	0	0
1815	1100.00	124.85	50.99	1480	6900	101.31	30.00	0	0
3526	1100.00	118.99	50.99	15970	15040	168.69	30.00	0	0
1523	1200.00	133.14	50.99	4750	5840	168.69	40.00	0	0
2683	1200.00	133.14	50.99	10000	10220	101.31	40.00	0	0
1079	1300.00	133.14	50.99	9380	4220	101.31	40.00	0	0
1705	1300.00	133.14	50.99	14570	6530	168.69	40.00	0	0
1405	800.00	110.71	50.99	15520	5380	168.69	20.00	0	0
2404	900.00	124.85	50.99	17390	9000	101.31	30.00	0	0
2658	900.00	153.14	50.99	6310	10150	168.69	40.00	0	0
2917	900.00	124.85	50.99	15510	11530	101.31	30.00	0	0
170	1000.00	110.71	50.00	2510	1270	53.13	30.00	0	0
332	1000.00	113.14	50.00	4210	1780	36.87	35.36	0	0
403	1000.00	104.85	50.00	11280	1920	126.87	30.00	0	0
776	1000.00	153.14	50.00	7300	3220	126.87	40.00	0	0
842	1000.00	104.85	50.00	680	3480	143.13	30.00	0	0
993	1000.00	113.14	50.00	16450	3930	36.87	35.36	0	0
1088	1000.00	110.71	50.00	17410	4260	36.87	30.00	0	0
1122	1000.00	118.99	50.00	2930	4370	126.87	40.00	0	0
1151	1000.00	110.71	50.00	13590	4510	36.87	30.00	0	0
1314	1000.00	110.71	50.00	14530	5090	36.87	30.00	0	0
1375	1000.00	124.85	50.00	12700	5310	36.87	30.00	0	0
1413	1000.00	110.71	50.00	15620	5430	36.87	30.00	0	0
1593	1000.00	118.99	50.00	17090	6040	126.87	35.36	0	0
1649	1000.00	104.85	50.00	2140	6250	126.87	30.00	0	0
1779	1000.00	110.71	50.00	16230	6800	126.87	30.00	0	0
1785	1000.00	127.28	50.00	13950	6820	126.87	35.80	0	0
2376	1000.00	104.85	50.00	15350	8900	53.13	30.00	0	0
2406	1000.00	110.71	50.00	4580	9020	143.13	30.00	0	0
2491	1000.00	110.71	50.00	9860	9440	53.13	30.00	0	0
2615	1000.00	118.99	50.00	6000	9910	36.87	30.00	0	0
2644	1000.00	110.71	50.00	16890	10040	126.87	30.00	0	0
3117	1000.00	104.85	50.00	15050	12550	36.87	30.00	0	0
3593	1000.00	118.99	50.00	9130	15490	36.87	35.36	0	0
3628	1000.00	104.85	50.00	12520	15900	53.13	30.00	0	0
32	1100.00	110.71	50.00	15880	760	53.13	30.00	0	0
575	1100.00	110.71	50.00	8840	2500	36.87	30.00	0	0
673	1100.00	110.71	50.00	2150	2780	36.87	30.00	0	0
761	1100.00	118.99	50.00	6070	3180	36.87	40.00	0	0
897	1100.00	118.99	50.00	18250	3640	53.13	40.00	0	0
956	1100.00	124.85	50.00	3910	3770	126.87	40.00	0	0
986	1100.00	118.99	50.00	18250	3860	126.87	37.97	0	0
1083	1100.00	118.99	50.00	5070	4270	36.87	40.00	0	0
1230	1100.00	113.14	50.00	3890	4780	36.87	35.36	0	0
1384	1100.00	110.71	50.00	12750	5340	53.13	30.00	0	0
1423	1100.00	118.99	50.00	13380	5450	126.87	40.00	0	0
1567	1100.00	110.71	50.00	13630	5970	126.87	30.00	0	0
1632	1100.00	110.71	50.00	6950	6230	36.87	30.00	0	0
1838	1100.00	110.71	50.00	15890	6960	126.87	30.00	0	0
1949	1100.00	130.71	50.00	10140	7370	143.13	30.00	0	0
2087	1100.00	110.71	50.00	9570	7920	53.13	30.00	0	0
2255	1100.00	110.71	50.00	12490	8470	53.13	30.00	0	0
2538	1100.00	133.14	50.00	9060	9570	126.87	40.00	0	0
2613	1100.00	110.71	50.00	8500	9860	143.13	30.00	0	0
2686	1100.00	118.99	50.00	13220	10220	126.87	35.80	0	0
2704	1100.00	118.99	50.00	13270	10300	126.87	40.00	0	0
2867	1100.00	124.85	50.00	9950	11170	126.87	40.00	0	0
2918	1100.00	133.14	50.00	14780	11540	126.87	40.00	0	0
2963	1100.00	113.14	50.00	9610	11870	126.87	35.36	0	0
3004	1100.00	118.99	50.00	16440	12060	143.13	40.00	0	0
3037	1100.00	110.71	50.00	10420	12150	143.13	30.00	0	0
3181	1100.00	110.71	50.00	8500	12860	36.87	30.00	0	0
3345	1100.00	110.71	50.00	9120	13780	126.87	30.00	0	0
3358	1100.00	110.71	50.00	17400	13840	126.87	30.00	0	0
3464	1100.00	118.99	50.00	10120	14660	143.13	40.00	0	0
3508	1100.00	110.71	50.00	9680	14880	126.87	30.00	0	0
3533	1100.00	110.71	50.00	9580	15100	53.13	30.00	0	0
3603	1100.00	118.99	50.00	17320	15570	126.87	40.00	0	0
43	1200.00	124.85	50.00	16480	760	126.87	40.00	0	0
50	1200.00	124.85	50.00	9290	790	143.13	40.00	0	0
262	1200.00	118.99	50.00	11220	1590	36.87	40.00	0	0
324	1200.00	138.99	50.00	13400	1710	126.87	40.00	0	0
455	1200.00	124.85	50.00	1580	2110	126.87	40.00	0	0
502	1200.00	124.85	50.00	13070	2300	36.87	40.00	0	0
584	1200.00	133.14	50.00	13040	2530	36.87	40.00	0	0
807	1200.00	116.57	50.00	16590	3300	126.87	30.00	0	0
1284	1200.00	118.99	50.00	2820	4950	36.87	40.00	0	0
1361	1200.00	116.57	50.00	10990	5230	126.87	30.00	0	0
1419	1200.00	118.99	50.00	14070	5470	36.87	40.00	0	0
1707	1200.00	118.99	50.00	15220	6520	126.87	40.00	0	0
1720	1200.00	124.85	50.00	9150	6590	126.87	40.00	0	0
2328	1200.00	118.99	50.00	14530	8660	126.87	40.00	0	0
2878	1200.00	118.99	50.00	8470	11280	36.87	40.00	0	0
3039	1200.00	116.57	50.00	9960	12160	126.87	30.00	0	0
3586	1200.00	118.99	50.00	17010	15420	126.87	40.00	0	0
1549	1300.00	124.85	50.00	15570	5900	126.87	40.00	0	0
1861	1300.00	118.99	50.00	16410	7040	126.87	40.00	0	0
1968	1300.00	124.85	50.00	11820	7450	143.13	40.00	0	0
2187	1300.00	124.85	50.00	9520	8210	126.87	40.00	0	0
2253	1300.00	133.14	50.00	8830	8420	126.87	40.00	0	0
2840	1300.00	124.85	50.00	9960	11040	143.13	40.00	0	0
3094	1300.00	124.85	50.00	17320	12440	126.87	40.00	0	0
3359	1300.00	118.99	50.00	10960	13880	36.87	40.00	0	0
3441	1300.00	118.99	50.00	10530	14510	36.87	40.00	0	0
3650	1300.00	118.99	50.00	11970	16220	36.87	40.00	0	0
2203	1400.00	124.85	50.00	17580	8270	126.87	40.00	0	0
2941	1400.00	124.85	50.00	10150	11700	126.87	40.00	0	0
2101	500.00	98.99	50.00	2030	7940	143.13	21.21	0	0
2429	500.00	104.85	50.00	15670	9140	36.87	25.02	0	0
3233	500.00	110.71	50.00	14600	13190	53.13	25.02	0	0
3425	500.00	98.99	50.00	13190	14320	36.87	21.21	0	0
881	600.00	104.85	50.00	18350	3560	143.13	28.28	0	0
967	600.00	116.57	50.00	14750	3800	143.13	30.00	0	0
2119	600.00	127.28	50.00	2870	8020	36.87	33.36	0	0
2214	600.00	98.99	50.00	2860	8350	36.87	21.21	0	0
2680	600.00	98.99	50.00	8870	10230	36.87	25.02	0	0
2787	600.00	118.99	50.00	9300	10740	36.87	26.85	0	0
3031	600.00	118.99	50.00	16710	12160	36.87	28.28	0	0
3283	600.00	113.14	50.00	11080	13490	36.87	27.76	0	0
3318	600.00	118.99	50.00	13410	13650	53.13	26.85	0	0
289	700.00	104.85	50.00	8110	1650	36.87	28.28	0	0
434	700.00	113.14	50.00	8000	2060	36.87	28.28	0	0
760	700.00	104.85	50.00	5310	3180	53.13	28.28	0	0
791	700.00	104.85	50.00	16210	3250	126.87	25.31	0	0
1545	700.00	113.14	50.00	9110	5930	53.13	28.28	0	0
2043	700.00	104.85	50.00	15560	7720	36.87	28.28	0	0
2281	700.00	133.14	50.00	2500	8540	36.87	30.00	0	0
2560	700.00	104.85	50.00	7360	9650	143.13	28.28	0	0
2853	700.00	124.85	50.00	15760	11140	36.87	30.00	0	0
2937	700.00	124.85	50.00	8260	11670	126.87	30.00	0	0
3009	700.00	104.85	50.00	16800	12060	126.87	28.49	0	0
3168	700.00	104.85	50.00	9250	12800	53.13	28.49	0	0
3438	700.00	98.99	50.00	17560	14400	143.13	26.85	0	0
363	800.00	127.28	50.00	1160	1810	126.87	35.36	0	0
465	800.00	133.14	50.00	8150	2140	126.87	35.36	0	0
468	800.00	118.99	50.00	2660	2190	53.13	35.36	0	0
472	800.00	104.85	50.00	8090	2220	53.13	30.00	0	0
1130	800.00	98.99	50.00	16680	4400	143.13	26.85	0	0
1148	800.00	110.71	50.00	10200	4510	53.13	30.00	0	0
1341	800.00	104.85	50.00	620	5150	126.87	28.49	0	0
1641	800.00	133.14	50.00	9740	6220	143.13	30.00	0	0
1955	800.00	104.85	50.00	9550	7410	36.87	30.00	0	0
1988	800.00	118.99	50.00	1080	7560	36.87	33.36	0	0
2064	800.00	104.85	50.00	13940	7790	126.87	28.28	0	0
2458	800.00	104.85	50.00	11690	9310	36.87	30.00	0	0
2619	800.00	104.85	50.00	14700	9930	53.13	28.28	0	0
3051	800.00	104.85	50.00	10590	12200	126.87	30.00	0	0
3152	800.00	104.85	50.00	15970	12670	126.87	28.28	0	0
3172	800.00	153.14	50.00	15550	12810	36.87	35.36	0	0
3564	800.00	98.99	50.00	10630	15310	143.13	26.85	0	0
30	900.00	110.71	50.00	6470	750	53.13	30.00	0	0
94	900.00	104.85	50.00	14970	980	36.87	30.00	0	0
222	900.00	104.85	50.00	7960	1490	36.87	30.00	0	0
253	900.00	104.85	50.00	11290	1550	143.13	30.00	0	0
627	900.00	104.85	50.00	9310	2630	143.13	30.00	0	0
725	900.00	110.71	50.00	1650	3020	143.13	30.00	0	0
728	900.00	104.85	50.00	14200	3060	53.13	30.00	0	0
736	900.00	104.85	50.00	6310	3090	36.87	30.00	0	0
873	900.00	104.85	50.00	15670	3540	143.13	30.00	0	0
907	900.00	104.85	50.00	7970	3630	143.13	30.00	0	0
1142	900.00	138.99	50.00	2660	4490	53.13	40.00	0	0
1190	900.00	104.85	50.00	4270	4610	143.13	30.00	0	0
1282	900.00	104.85	50.00	9370	4950	53.13	30.00	0	0
1529	900.00	104.85	50.00	14770	5830	143.13	30.00	0	0
1585	900.00	104.85	50.00	12320	6060	53.13	30.00	0	0
1603	900.00	133.14	50.00	3540	6070	126.87	30.00	0	0
2435	900.00	98.99	50.00	13680	9170	143.13	30.00	0	0
2452	900.00	104.85	50.00	12080	9290	36.87	30.00	0	0
2758	900.00	104.85	50.00	14980	10530	126.87	30.00	0	0
3021	900.00	104.85	50.00	8970	12140	36.87	30.00	0	0
3262	900.00	113.14	50.00	9090	13350	36.87	28.28	0	0
3334	900.00	138.99	50.00	14280	13710	36.87	30.00	0	0
3337	900.00	104.85	50.00	14310	13720	143.13	30.00	0	0
3377	900.00	104.85	50.00	10320	13950	143.13	30.00	0	0
3519	900.00	118.99	50.00	17890	14960	126.87	35.36	0	0
34	1000.00	104.85	44.72	9070	730	153.43	30.00	0	0
112	1000.00	110.71	44.72	3530	1040	116.57	30.00	0	0
167	1000.00	110.71	44.72	13300	1200	116.57	30.00	0	0
1075	1000.00	113.14	44.72	12380	4200	116.57	35.36	0	0
1099	1000.00	104.85	44.72	17250	4280	153.43	30.00	0	0
1111	1000.00	110.71	44.72	7700	4350	153.43	30.00	0	0
1267	1000.00	104.85	44.72	1860	4890	153.43	30.00	0	0
1382	1000.00	104.85	44.72	10120	5300	116.57	30.00	0	0
1534	1000.00	113.14	44.72	11230	5880	26.57	35.36	0	0
1735	1000.00	104.85	44.72	17860	6670	153.43	30.00	0	0
2019	1000.00	104.85	44.72	6510	7630	116.57	30.00	0	0
2111	1000.00	110.71	44.72	11810	7970	116.57	30.00	0	0
2987	1000.00	104.85	44.72	11370	12000	153.43	30.00	0	0
3045	1000.00	104.85	44.72	11760	12180	153.43	30.00	0	0
3303	1000.00	110.71	44.72	11710	13560	153.43	30.00	0	0
3515	1000.00	104.85	44.72	10460	14940	116.57	30.00	0	0
3563	1000.00	110.71	44.72	12750	15300	116.57	30.00	0	0
418	1100.00	113.14	44.72	9660	1980	153.43	40.00	0	0
751	1100.00	113.14	44.72	4810	3110	116.57	40.00	0	0
1109	1100.00	113.14	44.72	16290	4320	116.57	40.00	0	0
2155	1100.00	118.99	44.72	5480	8080	116.57	40.00	0	0
2549	1100.00	118.99	44.72	5670	9610	116.57	40.00	0	0
3426	1100.00	113.14	44.72	11330	14310	116.57	40.00	0	0
2015	1200.00	113.14	44.72	5510	7620	116.57	40.00	0	0
83	400.00	96.57	44.72	14340	900	116.57	19.00	0	0
1833	400.00	90.71	44.72	14110	6960	26.57	19.00	0	0
2295	400.00	96.57	44.72	2710	8550	116.57	17.90	0	0
2928	500.00	96.57	44.72	13520	11610	116.57	20.00	0	0
8	600.00	104.85	44.72	890	670	63.43	25.31	0	0
77	600.00	90.71	44.72	9790	890	153.43	20.00	0	0
87	600.00	90.71	44.72	12170	930	26.57	20.00	0	0
524	600.00	104.85	44.72	2670	2380	26.57	28.28	0	0
840	600.00	104.85	44.72	15080	3510	63.43	30.00	0	0
855	600.00	96.57	44.72	5370	3560	63.43	20.00	0	0
1426	600.00	96.57	44.72	4760	5500	63.43	20.00	0	0
1776	600.00	104.85	44.72	670	6840	63.43	28.49	0	0
1900	600.00	104.85	44.72	8410	7230	26.57	28.28	0	0
1985	600.00	96.57	44.72	1400	7520	116.57	20.00	0	0
2034	600.00	104.85	44.72	3120	7690	26.57	20.00	0	0
2086	600.00	90.71	44.72	9060	7900	26.57	20.00	0	0
2524	600.00	96.57	44.72	10490	9520	116.57	20.00	0	0
2577	600.00	90.71	44.72	13970	9740	26.57	20.00	0	0
2767	600.00	90.71	44.72	8550	10570	153.43	20.00	0	0
2890	600.00	96.57	44.72	8770	11300	116.57	20.00	0	0
3058	600.00	104.85	44.72	15560	12210	116.57	25.31	0	0
3105	600.00	96.57	44.72	9490	12490	153.43	20.00	0	0
3361	600.00	104.85	44.72	13700	13910	63.43	20.00	0	0
3418	600.00	90.71	44.72	9750	14270	26.57	20.00	0	0
3516	600.00	90.71	44.72	11840	14960	26.57	20.00	0	0
18	700.00	90.71	44.72	14400	670	153.43	20.00	0	0
135	700.00	104.85	44.72	11100	1130	26.57	30.00	0	0
145	700.00	98.99	44.72	3770	1150	153.43	26.85	0	0
198	700.00	90.71	44.72	3110	1360	26.57	20.00	0	0
374	700.00	98.99	44.72	10890	1860	26.57	28.28	0	0
454	700.00	96.57	44.72	14960	2120	26.57	20.00	0	0
917	700.00	124.85	44.72	18370	3650	116.57	30.00	0	0
982	700.00	98.99	44.72	16500	3870	26.57	28.28	0	0
1000	700.00	98.99	44.72	16040	3920	153.43	28.28	0	0
1033	700.00	104.85	44.72	15030	4090	63.43	28.28	0	0
1097	700.00	96.57	44.72	13340	4290	26.57	20.00	0	0
1147	700.00	104.85	44.72	6370	4470	116.57	28.28	0	0
1322	700.00	96.57	44.72	13430	5080	116.57	20.00	0	0
1589	700.00	96.57	44.72	10470	6030	116.57	20.00	0	0
1715	700.00	110.71	44.72	590	6590	153.43	30.00	0	0
1758	700.00	98.99	44.72	6870	6780	26.57	28.28	0	0
1848	700.00	104.85	44.72	2730	7030	26.57	30.00	0	0
2073	700.00	96.57	44.72	14620	7860	63.43	20.00	0	0
2197	700.00	96.57	44.72	7440	8240	116.57	20.00	0	0
2257	700.00	104.85	44.72	2600	8440	116.57	20.00	0	0
2880	700.00	113.14	44.72	10010	11260	116.57	30.00	0	0
2910	700.00	104.85	44.72	8280	11490	116.57	28.28	0	0
3003	700.00	104.85	44.72	14810	12060	153.43	30.00	0	0
3126	700.00	104.85	44.72	10020	12570	153.43	30.00	0	0
3161	700.00	104.85	44.72	9320	12760	63.43	30.00	0	0
3165	700.00	104.85	44.72	9990	12750	153.43	30.00	0	0
3383	700.00	98.99	44.72	15300	13970	153.43	30.00	0	0
3408	700.00	138.99	44.72	14240	14170	153.43	30.00	0	0
3505	700.00	110.71	44.72	12060	14880	153.43	30.00	0	0
3604	700.00	90.71	44.72	10100	15610	26.57	20.00	0	0
6	800.00	104.85	44.72	16860	660	63.43	30.00	0	0
31	800.00	104.85	44.72	11290	750	26.57	30.00	0	0
601	800.00	104.85	44.72	14770	2580	63.43	30.00	0	0
834	800.00	104.85	44.72	4970	3450	153.43	30.00	0	0
876	800.00	104.85	44.72	750	3590	26.57	30.00	0	0
900	800.00	104.85	44.72	6530	3610	116.57	30.00	0	0
1047	800.00	104.85	44.72	14520	4110	153.43	30.00	0	0
1242	800.00	104.85	44.72	4890	4830	26.57	30.00	0	0
1249	800.00	104.85	44.72	15900	4850	26.57	30.00	0	0
1255	800.00	104.85	44.72	14320	4850	116.57	30.00	0	0
1669	800.00	104.85	44.72	9930	6380	26.57	30.00	0	0
1910	800.00	104.85	44.72	16210	7260	63.43	30.00	0	0
1931	800.00	104.85	44.72	6410	7290	153.43	30.00	0	0
2159	800.00	104.85	44.72	13950	8130	63.43	30.00	0	0
2161	800.00	104.85	44.72	11660	8110	153.43	30.00	0	0
2267	800.00	98.99	44.72	15950	8500	26.57	30.00	0	0
2379	800.00	104.85	44.72	8360	8900	26.57	30.00	0	0
2445	800.00	118.99	44.72	15490	9260	26.57	35.36	0	0
2618	800.00	104.85	44.72	11670	9890	116.57	30.00	0	0
2995	800.00	96.57	44.72	11790	12020	116.57	20.00	0	0
3048	800.00	104.85	44.72	9200	12190	116.57	30.00	0	0
3063	800.00	96.57	44.72	9980	12240	116.57	20.00	0	0
3208	800.00	133.14	44.72	16460	12960	116.57	35.80	0	0
3213	800.00	104.85	44.72	17100	12980	153.43	30.00	0	0
3243	800.00	104.85	44.72	13840	13230	153.43	30.00	0	0
3312	800.00	104.85	44.72	15740	13600	26.57	30.00	0	0
3530	800.00	113.14	44.72	10820	15050	116.57	28.28	0	0
3539	800.00	104.85	44.72	14180	15080	116.57	30.00	0	0
3562	800.00	124.85	44.72	12040	15310	26.57	30.00	0	0
3610	800.00	124.85	44.72	17960	15630	116.57	30.00	0	0
47	900.00	104.85	44.72	10610	780	153.43	30.00	0	0
111	900.00	113.14	44.72	15660	1030	116.57	35.36	0	0
196	900.00	113.14	44.72	11670	1360	26.57	35.36	0	0
367	900.00	104.85	44.72	13990	1860	63.43	30.00	0	0
568	900.00	113.14	44.72	16280	2460	153.43	35.36	0	0
809	900.00	98.99	44.72	12940	3340	26.57	30.00	0	0
914	900.00	113.14	44.72	4890	3680	26.57	35.36	0	0
951	900.00	104.85	44.72	14960	3770	153.43	30.00	0	0
1019	900.00	104.85	44.72	5720	3990	153.43	30.00	0	0
1253	900.00	104.85	44.72	7640	4870	26.57	30.00	0	0
1380	900.00	104.85	44.72	16840	5330	63.43	30.00	0	0
1693	900.00	104.85	44.72	17310	6440	153.43	30.00	0	0
1770	900.00	104.85	44.72	14540	6780	116.57	30.00	0	0
1830	900.00	113.14	44.72	16560	6930	116.57	35.36	0	0
2012	900.00	104.85	44.72	2970	7600	153.43	30.00	0	0
2041	900.00	98.99	44.72	7030	7690	153.43	30.00	0	0
2120	900.00	104.85	44.72	3250	8010	26.57	30.00	0	0
2176	900.00	104.85	44.72	4560	8180	26.57	30.00	0	0
2186	900.00	104.85	44.72	6780	8250	63.43	30.00	0	0
2243	900.00	104.85	44.72	10250	8420	26.57	30.00	0	0
2368	900.00	98.99	44.72	15750	8790	153.43	30.00	0	0
2409	900.00	104.85	44.72	12680	9070	63.43	30.00	0	0
2420	900.00	110.71	44.72	12640	9090	153.43	30.00	0	0
2547	900.00	104.85	44.72	14560	9590	116.57	30.00	0	0
2667	900.00	104.85	44.72	16790	10150	153.43	30.00	0	0
2684	900.00	104.85	44.72	10430	10220	116.57	30.00	0	0
2792	900.00	104.85	44.72	16240	10720	116.57	30.00	0	0
3028	900.00	118.99	44.72	9390	12130	116.57	35.36	0	0
3151	900.00	110.71	44.72	15680	12670	116.57	30.00	0	0
3390	900.00	104.85	44.72	15900	14050	63.43	30.00	0	0
3507	900.00	104.85	44.72	17270	14870	153.43	30.00	0	0
2672	300.00	84.85	42.43	10390	10160	135.00	14.14	0	0
186	400.00	84.85	42.43	12620	1280	135.00	21.21	0	0
250	400.00	84.85	42.43	7880	1580	45.00	21.21	0	0
879	400.00	84.85	42.43	13670	3590	45.00	21.21	0	0
2521	400.00	90.71	42.43	6830	9500	135.00	21.21	0	0
3289	400.00	84.85	42.43	12850	13510	45.00	21.21	0	0
157	500.00	104.85	42.43	10320	1170	135.00	26.85	0	0
231	500.00	84.85	42.43	1870	1500	135.00	22.39	0	0
274	500.00	84.85	42.43	1890	1630	45.00	22.39	0	0
535	500.00	84.85	42.43	12640	2380	135.00	22.39	0	0
1319	500.00	98.99	42.43	3120	5080	135.00	28.28	0	0
1769	500.00	84.85	42.43	11100	6810	45.00	22.39	0	0
2525	500.00	90.71	42.43	12940	9560	45.00	28.28	0	0
2786	500.00	90.71	42.43	8870	10740	45.00	28.28	0	0
3020	500.00	98.99	42.43	17170	12130	45.00	28.28	0	0
3041	500.00	84.85	42.43	14350	12190	45.00	22.39	0	0
3076	500.00	84.85	42.43	13710	12320	45.00	26.85	0	0
3325	500.00	84.85	42.43	10850	13670	45.00	22.39	0	0
3387	500.00	84.85	42.43	13490	14000	135.00	22.39	0	0
3451	500.00	96.57	42.43	17140	14530	135.00	28.28	0	0
74	600.00	84.85	42.43	16670	910	45.00	26.85	0	0
153	600.00	84.85	42.43	6470	1160	135.00	26.85	0	0
645	600.00	84.85	42.43	15160	2670	135.00	26.85	0	0
729	600.00	90.71	42.43	6370	3030	135.00	28.28	0	0
948	600.00	90.71	42.43	14420	3780	45.00	28.28	0	0
963	600.00	90.71	42.43	17490	3820	45.00	28.28	0	0
1631	600.00	90.71	42.43	6100	6230	45.00	28.28	0	0
1816	600.00	84.85	42.43	5400	6900	135.00	26.85	0	0
2136	600.00	84.85	42.43	2130	8070	45.00	26.85	0	0
2262	600.00	104.85	42.43	2300	8450	135.00	30.00	0	0
2343	600.00	84.85	42.43	4030	8720	135.00	26.85	0	0
2383	600.00	104.85	42.43	10910	8930	45.00	30.00	0	0
2582	600.00	84.85	42.43	16120	9740	135.00	26.85	0	0
2634	600.00	90.71	42.43	15950	10010	45.00	28.28	0	0
2674	600.00	90.71	42.43	12470	10170	135.00	28.28	0	0
2757	600.00	84.85	42.43	12220	10530	135.00	26.85	0	0
2761	600.00	84.85	42.43	10560	10570	45.00	26.85	0	0
2863	600.00	104.85	42.43	14030	11180	45.00	30.00	0	0
3401	600.00	90.71	42.43	16000	14090	135.00	28.28	0	0
3607	600.00	90.71	42.43	16000	15600	135.00	28.28	0	0
52	700.00	90.71	42.43	14140	790	135.00	30.00	0	0
93	700.00	84.85	42.43	4330	980	45.00	28.28	0	0
259	700.00	90.71	42.43	7250	1560	135.00	30.00	0	0
267	700.00	90.71	42.43	11090	1600	45.00	30.00	0	0
339	700.00	90.71	42.43	10690	1780	45.00	30.00	0	0
490	700.00	90.71	42.43	14640	2270	45.00	30.00	0	0
527	700.00	124.85	42.43	14440	2360	135.00	30.00	0	0
849	700.00	90.71	42.43	17450	3500	135.00	30.00	0	0
883	700.00	104.85	42.43	9510	3600	45.00	30.00	0	0
1024	700.00	84.85	42.43	10350	3990	135.00	28.28	0	0
1163	700.00	90.71	42.43	12390	4520	135.00	30.00	0	0
1172	700.00	90.71	42.43	11620	4540	135.00	30.00	0	0
1316	700.00	90.71	42.43	6430	5100	45.00	30.00	0	0
1365	700.00	90.71	42.43	14630	5270	45.00	30.00	0	0
1596	700.00	90.71	42.43	1920	6080	45.00	30.00	0	0
1652	700.00	84.85	42.43	14880	6280	45.00	28.28	0	0
2047	700.00	90.71	42.43	4050	7720	135.00	30.00	0	0
2139	700.00	84.85	42.43	2870	8050	135.00	28.28	0	0
2272	700.00	104.85	42.43	12110	8480	135.00	30.00	0	0
2581	700.00	90.71	42.43	12800	9770	45.00	30.00	0	0
2797	700.00	104.85	42.43	8830	10750	135.00	30.00	0	0
2802	700.00	98.99	42.43	8280	10800	45.00	30.00	0	0
2843	700.00	104.85	42.43	10160	11050	135.00	30.00	0	0
3084	700.00	84.85	42.43	14650	12370	45.00	28.28	0	0
3369	700.00	90.71	42.43	9400	13930	135.00	30.00	0	0
3537	700.00	90.71	42.43	11350	15080	135.00	30.00	0	0
3631	700.00	90.71	42.43	16710	15900	45.00	30.00	0	0
3648	700.00	104.85	42.43	17580	16160	45.00	30.00	0	0
48	800.00	90.71	42.43	5650	790	135.00	30.00	0	0
86	800.00	90.71	42.43	9920	940	45.00	30.00	0	0
470	800.00	90.71	42.43	11060	2160	135.00	30.00	0	0
588	800.00	90.71	42.43	9640	2510	135.00	30.00	0	0
702	800.00	90.71	42.43	14430	2940	45.00	30.00	0	0
754	800.00	90.71	42.43	14670	3110	135.00	30.00	0	0
893	800.00	90.71	42.43	17040	3620	45.00	30.00	0	0
1054	800.00	90.71	42.43	16230	4130	135.00	30.00	0	0
1188	800.00	90.71	42.43	16510	4630	45.00	30.00	0	0
1666	800.00	90.71	42.43	5830	6380	45.00	30.00	0	0
1771	800.00	90.71	42.43	15690	6810	45.00	30.00	0	0
1791	800.00	90.71	42.43	9830	6870	45.00	30.00	0	0
1835	800.00	90.71	42.43	12330	6980	45.00	30.00	0	0
1917	800.00	110.71	42.43	13260	7240	135.00	30.00	0	0
2058	800.00	90.71	42.43	7750	7810	45.00	30.00	0	0
2130	800.00	90.71	42.43	15510	8050	45.00	30.00	0	0
2439	800.00	90.71	42.43	9000	9210	45.00	30.00	0	0
2647	800.00	90.71	42.43	12710	10050	135.00	30.00	0	0
2934	800.00	90.71	42.43	11530	11670	45.00	30.00	0	0
2975	800.00	90.71	42.43	13280	11990	45.00	30.00	0	0
3330	800.00	90.71	42.43	9330	13660	135.00	30.00	0	0
3461	800.00	104.85	42.43	11480	14640	135.00	30.00	0	0
3583	800.00	110.71	42.43	9080	15400	135.00	30.00	0	0
1237	900.00	96.57	42.43	4900	4770	135.00	30.00	0	0
1605	900.00	96.57	42.43	15630	6070	135.00	30.00	0	0
1744	900.00	96.57	42.43	6080	6710	135.00	30.00	0	0
2133	900.00	96.57	42.43	11040	8030	135.00	30.00	0	0
2296	900.00	96.57	42.43	9520	8550	135.00	30.00	0	0
2443	900.00	96.57	42.43	5240	9230	135.00	30.00	0	0
3480	900.00	96.57	42.43	9860	14740	135.00	30.00	0	0
142	400.00	82.43	41.23	12940	1130	165.96	10.00	0	0
808	400.00	82.43	41.23	5940	3310	165.96	10.00	0	0
1010	400.00	82.43	41.23	11860	3960	165.96	10.00	0	0
1321	400.00	88.28	41.23	9390	5080	104.04	10.00	0	0
1773	400.00	82.43	41.23	620	6790	165.96	10.00	0	0
1655	500.00	90.71	41.23	5950	6280	165.96	20.00	0	0
2104	500.00	96.57	41.23	12580	7940	104.04	20.00	0	0
2501	500.00	96.57	41.23	12200	9440	104.04	20.00	0	0
234	600.00	90.71	41.23	15000	1510	165.96	20.00	0	0
503	600.00	98.99	41.23	14460	2280	165.96	30.00	0	0
1090	600.00	90.71	41.23	1970	4250	165.96	20.00	0	0
3504	600.00	104.85	41.23	15150	14860	104.04	30.00	0	0
2390	700.00	98.99	41.23	10480	8950	165.96	30.00	0	0
2943	700.00	104.85	41.23	16070	11710	104.04	30.00	0	0
3190	700.00	98.99	41.23	15090	12870	165.96	30.00	0	0
150	800.00	98.99	41.23	2630	1160	165.96	30.00	0	0
706	800.00	98.99	41.23	7830	2950	165.96	30.00	0	0
2297	800.00	104.85	41.23	13620	8550	104.04	30.00	0	0
5	300.00	70.71	36.06	1010	640	33.69	17.90	0	0
162	300.00	76.57	36.06	1520	1180	123.69	17.90	0	0
537	300.00	70.71	36.06	2540	2390	146.31	17.90	0	0
707	300.00	76.57	36.06	13660	2940	123.69	17.90	0	0
1745	300.00	76.57	36.06	6140	6750	56.31	17.90	0	0
2049	300.00	70.71	36.06	12590	7740	33.69	17.90	0	0
3118	300.00	76.57	36.06	10460	12530	123.69	17.90	0	0
3139	300.00	70.71	36.06	10360	12610	146.31	17.90	0	0
3177	300.00	70.71	36.06	13210	12820	33.69	17.90	0	0
85	400.00	76.57	36.06	8560	940	56.31	20.00	0	0
115	400.00	70.71	36.06	3670	1080	33.69	20.00	0	0
151	400.00	76.57	36.06	11080	1150	123.69	20.00	0	0
164	400.00	70.71	36.06	12580	1200	33.69	20.00	0	0
179	400.00	76.57	36.06	1330	1260	123.69	20.00	0	0
189	400.00	70.71	36.06	12660	1310	33.69	20.00	0	0
211	400.00	76.57	36.06	12610	1410	56.31	20.00	0	0
283	400.00	76.57	36.06	14030	1640	56.31	20.00	0	0
303	400.00	76.57	36.06	9710	1670	56.31	20.00	0	0
311	400.00	76.57	36.06	3530	1710	56.31	20.00	0	0
334	400.00	76.57	36.06	13360	1740	146.31	20.00	0	0
343	400.00	76.57	36.06	4390	1790	56.31	20.00	0	0
400	400.00	70.71	36.06	1350	1940	33.69	20.00	0	0
419	400.00	76.57	36.06	15230	1970	123.69	20.00	0	0
491	400.00	70.71	36.06	1430	2270	33.69	20.00	0	0
543	400.00	76.57	36.06	15310	2400	146.31	20.00	0	0
574	400.00	76.57	36.06	1250	2470	146.31	20.00	0	0
607	400.00	76.57	36.06	14130	2550	123.69	20.00	0	0
647	400.00	76.57	36.06	6750	2680	146.31	20.00	0	0
730	400.00	70.71	36.06	12600	3030	146.31	20.00	0	0
763	400.00	76.57	36.06	13990	3190	56.31	20.00	0	0
847	400.00	76.57	36.06	13650	3530	56.31	20.00	0	0
878	400.00	76.57	36.06	8680	3560	146.31	20.00	0	0
988	400.00	76.57	36.06	13250	3870	146.31	20.00	0	0
1150	400.00	76.57	36.06	15080	4470	123.69	20.00	0	0
1174	400.00	70.71	36.06	13770	4540	146.31	20.00	0	0
1214	400.00	76.57	36.06	18440	4690	123.69	20.00	0	0
1245	400.00	76.57	36.06	12990	4810	146.31	20.00	0	0
1279	400.00	84.85	36.06	15230	4920	33.69	20.00	0	0
1332	400.00	70.71	36.06	7720	5120	146.31	20.00	0	0
1334	400.00	76.57	36.06	17580	5140	33.69	20.00	0	0
1377	400.00	76.57	36.06	7330	5310	33.69	20.00	0	0
1442	400.00	70.71	36.06	11160	5530	146.31	20.00	0	0
1448	400.00	70.71	36.06	16200	5590	33.69	20.00	0	0
1455	400.00	76.57	36.06	11890	5620	56.31	20.00	0	0
1457	400.00	76.57	36.06	2480	5630	56.31	20.00	0	0
1476	400.00	70.71	36.06	11890	5670	33.69	20.00	0	0
1518	400.00	76.57	36.06	16550	5830	56.31	20.00	0	0
1548	400.00	76.57	36.06	12700	5900	123.69	20.00	0	0
1553	400.00	76.57	36.06	15310	5910	146.31	20.00	0	0
1582	400.00	76.57	36.06	11190	6040	56.31	20.00	0	0
1615	400.00	76.57	36.06	11110	6150	56.31	20.00	0	0
1807	400.00	70.71	36.06	690	6880	146.31	20.00	0	0
1819	400.00	76.57	36.06	790	6910	123.69	20.00	0	0
1873	400.00	76.57	36.06	4040	7080	123.69	20.00	0	0
2029	400.00	76.57	36.06	12320	7650	146.31	20.00	0	0
2046	400.00	76.57	36.06	12260	7710	146.31	20.00	0	0
2084	400.00	76.57	36.06	12630	7900	56.31	20.00	0	0
2098	400.00	70.71	36.06	2090	7930	146.31	20.00	0	0
2131	400.00	76.57	36.06	1700	8030	123.69	20.00	0	0
2151	400.00	70.71	36.06	1700	8100	33.69	20.00	0	0
2189	400.00	76.57	36.06	4100	8250	56.31	20.00	0	0
2196	400.00	76.57	36.06	3360	8240	146.31	20.00	0	0
2303	400.00	76.57	36.06	2690	8610	56.31	20.00	0	0
2305	400.00	70.71	36.06	8820	8600	33.69	20.00	0	0
2349	400.00	76.57	36.06	9850	8770	56.31	20.00	0	0
2382	400.00	76.57	36.06	14510	8890	146.31	20.00	0	0
2492	400.00	76.57	36.06	13180	9400	146.31	20.00	0	0
2518	400.00	70.71	36.06	12960	9490	146.31	20.00	0	0
2522	400.00	70.71	36.06	11120	9520	33.69	20.00	0	0
2550	400.00	76.57	36.06	11470	9620	123.69	20.00	0	0
2700	400.00	70.71	36.06	16280	10300	33.69	20.00	0	0
2732	400.00	76.57	36.06	8930	10440	56.31	20.00	0	0
2829	400.00	76.57	36.06	13140	10940	123.69	20.00	0	0
2841	400.00	76.57	36.06	13170	11040	146.31	20.00	0	0
2845	400.00	76.57	36.06	15490	11080	56.31	20.00	0	0
2904	400.00	76.57	36.06	8280	11410	146.31	20.00	0	0
3011	400.00	70.71	36.06	9190	12090	33.69	20.00	0	0
3083	400.00	76.57	36.06	13630	12370	56.31	20.00	0	0
3204	400.00	76.57	36.06	12310	12970	56.31	20.00	0	0
3224	400.00	76.57	36.06	13180	13110	33.69	20.00	0	0
3235	400.00	70.71	36.06	15490	13190	146.31	20.00	0	0
3328	400.00	70.71	36.06	12960	13670	33.69	20.00	0	0
3343	400.00	76.57	36.06	16750	13750	146.31	20.00	0	0
3366	400.00	76.57	36.06	10280	13910	123.69	20.00	0	0
3403	400.00	70.71	36.06	13260	14130	33.69	20.00	0	0
3471	400.00	70.71	36.06	14820	14680	146.31	20.00	0	0
3501	400.00	76.57	36.06	15380	14880	56.31	20.00	0	0
3512	400.00	76.57	36.06	11390	14930	56.31	20.00	0	0
62	500.00	84.85	36.06	12370	840	123.69	26.85	0	0
117	500.00	76.57	36.06	14350	1090	56.31	20.00	0	0
168	500.00	84.85	36.06	3090	1210	123.69	26.85	0	0
243	500.00	76.57	36.06	12690	1570	56.31	20.00	0	0
266	500.00	70.71	36.06	10760	1590	33.69	20.00	0	0
277	500.00	84.85	36.06	13270	1620	33.69	26.85	0	0
307	500.00	76.57	36.06	7850	1680	56.31	20.00	0	0
345	500.00	90.71	36.06	13380	1770	146.31	30.00	0	0
362	500.00	76.57	36.06	12260	1830	56.31	20.00	0	0
389	500.00	70.71	36.06	2890	1920	33.69	20.00	0	0
466	500.00	84.85	36.06	9370	2140	123.69	20.00	0	0
593	500.00	76.57	36.06	14100	2520	123.69	20.00	0	0
597	500.00	70.71	36.06	1330	2560	33.69	20.00	0	0
685	500.00	76.57	36.06	14240	2800	33.69	20.00	0	0
694	500.00	76.57	36.06	14050	2860	33.69	20.00	0	0
727	500.00	70.71	36.06	13230	3040	33.69	20.00	0	0
734	500.00	76.57	36.06	15870	3080	56.31	20.00	0	0
805	500.00	70.71	36.06	13740	3320	33.69	20.00	0	0
850	500.00	76.57	36.06	10800	3540	56.31	20.00	0	0
903	500.00	84.85	36.06	9760	3620	123.69	26.85	0	0
957	500.00	76.57	36.06	11510	3780	123.69	20.00	0	0
1074	500.00	76.57	36.06	12630	4190	123.69	20.00	0	0
1134	500.00	76.57	36.06	9290	4450	56.31	20.00	0	0
1213	500.00	76.57	36.06	16020	4710	33.69	20.00	0	0
1231	500.00	76.57	36.06	9160	4760	33.69	20.00	0	0
1318	500.00	90.71	36.06	2220	5080	146.31	20.00	0	0
1333	500.00	76.57	36.06	13180	5150	56.31	20.00	0	0
1396	500.00	70.71	36.06	13170	5370	33.69	20.00	0	0
1555	500.00	76.57	36.06	11630	5950	56.31	20.00	0	0
1568	500.00	70.71	36.06	17870	5970	146.31	20.00	0	0
1628	500.00	76.57	36.06	14710	6170	123.69	20.00	0	0
1703	500.00	76.57	36.06	15700	6530	56.31	20.00	0	0
1740	500.00	84.85	36.06	11090	6720	33.69	26.85	0	0
1775	500.00	76.57	36.06	16540	6790	146.31	20.00	0	0
1783	500.00	90.71	36.06	10420	6820	123.69	30.00	0	0
1826	500.00	70.71	36.06	14430	6920	146.31	20.00	0	0
1857	500.00	76.57	36.06	15610	7060	56.31	20.00	0	0
1891	500.00	70.71	36.06	18060	7190	33.69	20.00	0	0
1908	500.00	76.57	36.06	13890	7240	33.69	20.00	0	0
1944	500.00	90.71	36.06	15900	7320	123.69	20.00	0	0
1947	500.00	90.71	36.06	14480	7340	123.69	30.00	0	0
1961	500.00	76.57	36.06	5510	7440	56.31	20.00	0	0
1993	500.00	76.57	36.06	11270	7560	56.31	20.00	0	0
2001	500.00	76.57	36.06	16000	7540	146.31	20.00	0	0
2054	500.00	76.57	36.06	1310	7770	33.69	20.00	0	0
2072	500.00	76.57	36.06	13910	7820	123.69	20.00	0	0
2199	500.00	76.57	36.06	3170	8260	123.69	20.00	0	0
2204	500.00	76.57	36.06	7540	8290	123.69	20.00	0	0
2241	500.00	104.85	36.06	2740	8400	123.69	30.00	0	0
2265	500.00	70.71	36.06	17590	8480	33.69	20.00	0	0
2312	500.00	76.57	36.06	4240	8590	123.69	20.00	0	0
2363	500.00	84.85	36.06	13320	8800	33.69	26.85	0	0
2391	500.00	70.71	36.06	6800	8950	146.31	20.00	0	0
2470	500.00	84.85	36.06	12860	9350	33.69	26.85	0	0
2489	500.00	76.57	36.06	16350	9390	123.69	20.00	0	0
2495	500.00	76.57	36.06	9730	9440	56.31	20.00	0	0
2512	500.00	70.71	36.06	13150	9460	146.31	20.00	0	0
2526	500.00	90.71	36.06	13280	9530	123.69	30.00	0	0
2534	500.00	76.57	36.06	15870	9580	56.31	20.00	0	0
2576	500.00	76.57	36.06	15940	9730	33.69	20.00	0	0
2601	500.00	76.57	36.06	10870	9820	146.31	20.00	0	0
2625	500.00	90.71	36.06	12280	9920	146.31	30.00	0	0
2631	500.00	76.57	36.06	8990	9990	33.69	20.00	0	0
2648	500.00	84.85	36.06	8890	10080	33.69	26.85	0	0
2691	500.00	90.71	36.06	8810	10250	146.31	20.00	0	0
2752	500.00	76.57	36.06	8080	10530	123.69	20.00	0	0
2896	500.00	76.57	36.06	8260	11360	33.69	20.00	0	0
2927	500.00	70.71	36.06	13150	11610	33.69	20.00	0	0
2978	500.00	76.57	36.06	9950	11990	33.69	20.00	0	0
3033	500.00	76.57	36.06	17290	12160	56.31	20.00	0	0
3074	500.00	76.57	36.06	9690	12290	123.69	20.00	0	0
3085	500.00	76.57	36.06	16710	12390	56.31	20.00	0	0
3115	500.00	76.57	36.06	10760	12520	123.69	20.00	0	0
3121	500.00	70.71	36.06	12480	12560	33.69	20.00	0	0
3142	500.00	76.57	36.06	8580	12650	33.69	20.00	0	0
3258	500.00	76.57	36.06	15510	13300	56.31	20.00	0	0
3280	500.00	76.57	36.06	15640	13430	123.69	20.00	0	0
3306	500.00	70.71	36.06	13560	13580	33.69	20.00	0	0
3317	500.00	76.57	36.06	17140	13630	56.31	20.00	0	0
3319	500.00	70.71	36.06	16750	13610	146.31	20.00	0	0
3404	500.00	76.57	36.06	10220	14150	33.69	20.00	0	0
3428	500.00	70.71	36.06	9410	14340	146.31	20.00	0	0
3432	500.00	90.71	36.06	13240	14350	146.31	30.00	0	0
3485	500.00	76.57	36.06	14620	14760	123.69	20.00	0	0
3521	500.00	76.57	36.06	14260	14980	123.69	20.00	0	0
3546	500.00	76.57	36.06	17230	15150	33.69	20.00	0	0
3566	500.00	76.57	36.06	18670	15340	56.31	20.00	0	0
3596	500.00	76.57	36.06	17400	15500	56.31	20.00	0	0
3644	500.00	70.71	36.06	15650	16090	33.69	20.00	0	0
49	600.00	90.71	36.06	8610	790	123.69	30.00	0	0
100	600.00	76.57	36.06	1750	1010	146.31	20.00	0	0
103	600.00	84.85	36.06	13040	1020	123.69	28.28	0	0
158	600.00	76.57	36.06	11910	1170	146.31	20.00	0	0
217	600.00	76.57	36.06	15540	1420	123.69	20.00	0	0
244	600.00	90.71	36.06	13380	1550	146.31	30.00	0	0
288	600.00	76.57	36.06	7970	1620	146.31	20.00	0	0
312	600.00	90.71	36.06	7960	1680	123.69	30.00	0	0
436	600.00	76.57	36.06	17560	2030	146.31	20.00	0	0
606	600.00	76.57	36.06	9500	2550	146.31	20.00	0	0
769	600.00	90.71	36.06	10820	3210	146.31	30.00	0	0
892	600.00	76.57	36.06	16260	3590	146.31	20.00	0	0
949	600.00	76.57	36.06	15790	3750	123.69	20.00	0	0
973	600.00	84.85	36.06	9680	3830	146.31	30.00	0	0
1152	600.00	76.57	36.06	9520	4490	146.31	20.00	0	0
1171	600.00	76.57	36.06	10150	4540	123.69	20.00	0	0
1176	600.00	90.71	36.06	13850	4550	123.69	30.00	0	0
1264	600.00	84.85	36.06	13780	4880	123.69	28.28	0	0
1348	600.00	76.57	36.06	15300	5170	123.69	20.00	0	0
1356	600.00	76.57	36.06	16470	5220	146.31	20.00	0	0
1367	600.00	84.85	36.06	7640	5290	33.69	28.28	0	0
1387	600.00	84.85	36.06	13860	5310	123.69	28.28	0	0
1389	600.00	76.57	36.06	7310	5320	123.69	20.00	0	0
1400	600.00	84.85	36.06	3540	5360	123.69	28.28	0	0
1498	600.00	90.71	36.06	14990	5730	123.69	30.00	0	0
1539	600.00	84.85	36.06	9810	5880	33.69	28.28	0	0
1556	600.00	84.85	36.06	1230	5970	33.69	28.28	0	0
1635	600.00	76.57	36.06	13790	6200	123.69	20.00	0	0
1667	600.00	84.85	36.06	7920	6370	33.69	28.28	0	0
1711	600.00	84.85	36.06	4970	6550	123.69	28.28	0	0
1798	600.00	90.71	36.06	6320	6850	123.69	30.00	0	0
1825	600.00	84.85	36.06	12540	6950	33.69	28.28	0	0
1842	600.00	90.71	36.06	1010	6980	123.69	30.00	0	0
1953	600.00	84.85	36.06	1250	7400	33.69	28.28	0	0
1964	600.00	84.85	36.06	14060	7430	146.31	30.00	0	0
2172	600.00	76.57	36.06	2970	8150	146.31	20.00	0	0
2239	600.00	76.57	36.06	2590	8390	146.31	20.00	0	0
2302	600.00	90.71	36.06	2020	8590	146.31	30.00	0	0
2396	600.00	76.57	36.06	16240	8980	123.69	20.00	0	0
2433	600.00	84.85	36.06	6870	9160	33.69	28.28	0	0
2562	600.00	76.57	36.06	9120	9660	146.31	20.00	0	0
2563	600.00	84.85	36.06	7960	9670	123.69	28.28	0	0
2614	600.00	84.85	36.06	17190	9860	123.69	28.28	0	0
2652	600.00	76.57	36.06	8840	10090	123.69	20.00	0	0
2663	600.00	90.71	36.06	12520	10150	123.69	30.00	0	0
2689	600.00	76.57	36.06	11830	10240	146.31	20.00	0	0
2694	600.00	84.85	36.06	11980	10260	146.31	30.00	0	0
2730	600.00	84.85	36.06	12180	10400	123.69	28.28	0	0
2755	600.00	84.85	36.06	11080	10530	123.69	28.28	0	0
2889	600.00	76.57	36.06	8490	11300	123.69	20.00	0	0
2950	600.00	76.57	36.06	16390	11790	146.31	20.00	0	0
2991	600.00	76.57	36.06	12040	12010	146.31	20.00	0	0
3025	600.00	84.85	36.06	9040	12150	33.69	28.28	0	0
[truncated: 1,652 more rows]

## Sheet: Raw Fig4D-4E P+Cav1 4
	Area	Perim.	Feret	FeretX	FeretY	FeretAngle	MinFeret	MinThr	MaxThr
1	363100	9981.78	1990.78	4460	6290	22.44	596.09	0	0			density
2	324700	8994.67	1738.07	2810	13330	126.34	620.26	0	0	total area	193726600	0.0965144
9	311000	7487.74	1440.45	7820	3620	40.21	543.03	0	0	cluster area	18697400
10	482800	7503.3	1406.16	2110	16180	33.69	810	0	0
12	214100	6524.48	1405.84	4800	6750	39.81	608.03	0	0
20	290900	7177.44	1359.49	1720	9580	42.02	651.96	0	0
24	192400	6122.64	1184.31	5370	10290	56.71	569.09	0	0
27	114300	3469.02	1154.12	13690	7320	27.9	230.63	0	0
36	167700	4342.99	1066.21	4090	12520	23.2	467.75	0	0
59	198900	6182.64	1057.59	2800	8650	40.01	657.82	0	0
70	116700	4518.55	1048.9	3580	7830	41.13	320.64	0	0
78	113400	3788.01	1033.68	7260	11290	24.58	421.83	0	0
85	177100	5719.8	984.94	6990	4300	41.3	559.99	0	0
87	192600	6191.93	967.99	15330	6620	109.93	753.88	0	0
95	180700	6125.07	966.75	2260	14930	39.12	515.69	0	0
96	122700	3891.86	945.41	3790	13530	10.36	295.97	0	0
98	102600	3602.15	939.2	9320	9180	71.37	363.21	0	0
102	208800	5085.24	921.79	1540	19170	74.91	568.93	0	0
103	105200	3393.45	902.11	12680	7960	31.4	325.45	0	0
106	182500	4649.85	857.03	8700	9940	48.31	590.4	0	0
125	139300	5021.81	856.04	4390	6920	142.59	485.53	0	0
128	96300	3094.46	846.46	3650	10160	104.36	294.25	0	0
129	132900	2604.34	842.02	3210	11820	37.28	313.87	0	0
132	171900	3842.15	827.35	730	8900	44.51	437.14	0	0
139	133500	3754.87	810.25	7240	13240	102.84	422.39	0	0
141	72900	2867.18	800.56	11160	7430	41.46	277.77	0	0
144	144200	4596.12	799.31	10420	11320	43.48	494.5	0	0
153	120900	2962.33	790.57	3570	15200	34.7	304.22	0	0
154	74300	2638.48	758.02	8300	13460	59.04	257.66	0	0
165	78700	2884.75	756.04	6070	5140	37.48	270.27	0	0
167	85800	3645.58	744.11	5620	14970	41.19	372.37	0	0
168	149900	4742.4	732.46	1270	13510	32.17	504.86	0	0
172	57300	2366.35	688.84	4650	10080	50.3	305.91	0	0
189	108100	3250.02	666.41	16520	6070	64.2	385.08	0	0
200	80400	3182.74	640.7	4290	10930	55.81	322.5	0	0
213	94400	2870.61	635.61	4050	16870	65.85	281.5	0	0
215	130400	3024.75	632.53	7070	14610	50.77	497.07	0	0
242	53800	1892.79	607.45	6510	7910	32.91	196.63	0	0
243	73000	2074.21	601.66	14730	6780	15.42	300.83	0	0
248	49000	1975.22	595.4	5830	11860	29.15	231.53	0	0
253	69300	2610.19	583.1	8250	6510	174.09	380	0	0
267	73800	2374.63	581.81	8630	6380	28.77	272.15	0	0
269	75800	2153.21	579.4	3310	17230	21.25	256.38	0	0
274	58500	2221.49	572.71	3970	8250	65.22	240.77	0	0
275	75300	2377.06	569.21	12870	9590	161.57	280.39	0	0
277	49500	1704.51	564.36	7710	7260	29.74	193.49	0	0
278	68900	1958.65	563.56	9450	1970	27.47	312.31	0	0
287	52200	2193.21	549.18	17060	5660	79.51	250	0	0
291	53200	2218.06	543.78	7490	14080	32.23	252.72	0	0
298	61800	2442.91	541.29	6540	3800	25.14	307.94	0	0
311	56700	2316.64	538.24	18200	5200	35.17	250.73	0	0
318	76700	1801.08	519.71	690	11820	78.91	256	0	0
322	50300	1622.08	496.49	7860	8520	62.4	247.46	0	0
323	77400	2446.35	481.66	11590	8530	131.63	358.08	0	0
324	50700	1409.95	476.34	9520	9510	39.04	216.99	0	0
326	83100	2006.93	466.15	4280	8450	22.71	357.69	0	0
334	36900	1958.06	445.98	8780	10740	47.73	209.84	0	0
336	45700	1984.92	445.53	16130	6640	170.96	268.02	0	0
337	54500	1662.08	445.53	2890	6760	170.96	275.43	0	0
338	49300	1591.37	444.07	5380	11690	35.84	228.83	0	0
348	53600	2040.07	441.81	4970	11930	5.19	264.07	0	0
356	61600	1789.36	430.12	10470	8180	72.41	330.56	0	0
371	26700	1440.66	427.2	3030	14340	20.56	186.48	0	0
372	28800	1301.67	424.38	6090	11240	55.56	162.28	0	0
374	35200	1392.38	422.02	1980	15320	76.29	201.18	0	0
376	46200	1444.09	422.02	9950	8250	36.33	248.9	0	0
383	51000	1682.08	422.02	17660	4990	53.67	249.77	0	0
384	34400	1288.53	421.9	630	17350	84.56	171.97	0	0
392	43900	1932.79	416.17	10080	8740	54.78	311.13	0	0
396	57200	1365.1	406.08	1610	7310	142	296.79	0	0
410	48100	1599.66	393.19	6890	4720	82.69	329.17	0	0
422	35800	1236.81	392.94	2080	14330	165.26	201.4	0	0
432	35600	1189.53	392.05	17180	1540	84.14	191.92	0	0
437	50600	1737.65	388.33	550	17700	34.51	317.54	0	0
441	37700	1117.82	386.39	6190	8190	10.44	205.64	0	0
462	34200	1130.54	386.01	3690	6480	73.44	179.14	0	0
469	25000	1194.39	384.71	13410	9730	8.97	142.49	0	0
473	44500	1707.94	384.71	960	17510	171.03	240	0	0
489	22900	1149.53	380.13	4120	11460	26.57	188.41	0	0
495	34300	1111.96	375.77	9180	6130	64.8	146.36	0	0
503	32900	1128.53	371.21	7550	7670	62.74	176.53	0	0
506	43300	1508.94	367.15	1540	13470	150.64	259.43	0	0
519	28100	1149.53	362.35	11870	4790	62.02	183.85	0	0
521	39300	1270.95	357.35	2400	13020	107.93	214.85	0	0
524	19200	1392.38	355.11	17490	4490	32.35	158.2	0	0
525	21700	1107.11	354.4	4880	10880	16.39	124.7	0	0
528	32000	996.4	352.28	10270	1380	55.41	165.61	0	0
529	32100	1217.82	349.28	3850	10480	166.76	220.23	0	0
531	44700	1322.67	349.28	5680	6760	13.24	271.7	0	0
537	22700	1286.1	348.28	14380	8470	50.83	159.7	0	0
542	25800	1142.67	344.38	780	16760	154.18	165.65	0	0
544	36900	1315.81	344.09	8470	10900	35.54	266.75	0	0
548	22400	1018.82	341.32	4080	7040	31.83	141.42	0	0
560	32100	1371.96	341.32	3880	11170	95.04	208.67	0	0
561	36000	1250.95	341.32	6440	4680	58.17	229.82	0	0
568	20900	1222.67	340	9560	4800	61.93	193.52	0	0
582	28600	1111.96	339.56	15570	3620	13.63	192.81	0	0
583	20000	941.25	336.15	4930	10370	67.25	136.05	0	0
589	29800	1227.52	336.01	4860	14740	36.53	195.78	0	0
600	37900	1097.82	330.15	3280	8790	54.87	197.44	0	0
601	48500	1254.39	329.85	11410	4060	104.04	275.44	0	0
606	31700	1344.09	328.94	1680	18260	70.46	250	0	0
607	32400	1325.1	327.57	9150	9980	58.74	214.86	0	0
615	40100	1307.52	320.16	3390	16480	165.53	260.93	0	0
627	28100	1134.39	319.53	13540	7090	159.86	182.01	0	0
630	25900	1123.68	318.28	15670	840	43.73	154.43	0	0
644	25300	989.53	314.01	7550	13550	37.23	167.7	0	0
647	30000	1038.82	314.01	1790	16890	99.16	190.34	0	0
670	31400	1185.1	313.85	3490	13500	30.65	208.43	0	0
678	28700	1214.39	310.16	2060	15410	20.77	207.12	0	0
684	17700	958.82	308.87	4150	6480	29.05	138.26	0	0
689	21500	1083.68	308.87	9710	5560	119.05	217.06	0	0
692	24100	958.82	308.06	11180	5140	125.75	183.85	0	0
697	31000	1007.11	305.94	1520	17590	101.31	199.45	0	0
700	21400	910.54	305.29	11480	9110	58.39	146.21	0	0
703	17000	984.68	304.14	18110	4020	43.67	140.62	0	0
714	17100	992.96	304.14	11770	6870	27.41	143.63	0	0
716	18200	892.96	304.14	2300	13230	80.54	125.95	0	0
720	28400	1264.09	304.14	4100	16120	99.46	172.33	0	0
722	24500	1021.25	300.83	14590	8680	158.55	217.82	0	0
728	21500	765.69	298.33	10730	7740	39.56	124.27	0	0
737	27100	1128.53	291.2	6380	10310	105.95	207.18	0	0
743	18900	791.54	288.62	13080	9330	165.96	127.7	0	0
762	19900	805.69	288.44	5210	10730	56.31	134.35	0	0
764	16600	904.68	287.92	4390	8140	69.68	131.03	0	0
789	19900	1329.95	287.92	13500	3140	69.68	199.62	0	0
793	16200	893.97	286.36	11690	5990	24.78	122.5	0	0
810	16600	873.97	286.36	10380	10230	12.09	164.43	0	0
824	24100	856.4	286.36	11540	10220	24.78	156.27	0	0
836	16300	809.12	286.01	13430	6020	53.53	134.35	0	0
838	16200	1118.82	284.6	1480	18430	71.57	156.2	0	0
839	16000	808.11	284.25	2410	8610	39.29	128.31	0	0
846	29900	898.82	282.31	8790	2560	67.07	171.72	0	0
850	27500	1248.53	281.78	6190	4820	27.47	200.12	0	0
851	29700	928.11	278.57	18340	610	158.96	171.09	0	0
855	24700	1023.68	277.31	13880	5070	115.64	182.42	0	0
859	19800	712.55	275.86	13480	7500	43.53	119.7	0	0
870	17500	1094.39	274.59	7600	12770	100.49	158.52	0	0
875	30300	1279.24	274.59	8580	11570	123.11	231.4	0	0
880	17400	793.97	272.03	5000	8980	36.03	128.99	0	0
891	18700	1023.68	272.03	4720	10440	53.97	167.22	0	0
893	19600	908.11	272.03	5160	9620	53.97	181.86	0	0
899	21900	1109.53	272.03	4410	10320	72.9	169.67	0	0
904	29700	1117.82	272.03	3890	10960	17.1	204.59	0	0
912	22700	882.25	271.66	1890	13000	173.66	160	0	0
914	29300	1017.82	266.83	7840	4860	102.99	198.83	0	0
916	13400	925.69	265.71	16490	6520	70.2	167.71	0	0
932	14400	783.26	265.71	12950	5620	19.8	144.22	0	0
935	20300	1009.53	264.76	9350	12130	100.89	205.59	0	0
937	23400	904.68	264.01	12880	1200	52.7	175.44	0	0
955	18400	805.69	263.06	8410	9350	81.25	162.64	0	0
956	21600	765.69	262.49	5630	14030	40.36	131.26	0	0
965	12700	666.69	260.77	18810	4550	4.4	129.56	0	0
971	21700	998.82	260.77	6120	10880	57.53	158.73	0	0
974	24700	861.25	260.77	5590	4110	122.47	168.05	0	0
977	24900	879.83	260.77	13310	7920	94.4	177.57	0	0
979	14900	680.83	254.95	11460	4590	101.31	102.01	0	0
993	20200	862.25	253.18	18900	3940	9.09	155.83	0	0
1003	26300	935.39	250.8	14150	3380	66.5	205.76	0	0
1007	20700	896.4	246.98	880	12720	21.37	172.46	0	0
1009	23000	884.68	246.98	14950	8890	21.37	189.78	0	0
1011	17600	811.54	244.13	8580	7160	145.01	150	0	0
1014	18600	774.97	243.52	6610	11440	19.18	168.6	0	0
1016	16900	1036.4	241.87	15720	5750	119.74	165.41	0	0
1030	17800	731.54	241.87	8150	10340	60.26	152.9	0	0
1036	19200	759.83	240.83	1460	7740	41.63	167.83	0	0
1051	14200	794.97	238.54	2870	15050	123.02	165.07	0	0
1058	15100	640.83	238.54	14110	5760	123.02	120.21	0	0
1060	12300	660.83	237.7	8120	6850	157.75	97.21	0	0
1062	18000	793.97	237.7	8320	7450	157.75	163.85	0	0
1063	20200	830.54	237.07	7880	13370	27.65	163.71	0	0
1072	12500	893.97	234.09	15130	7330	160.02	128.24	0	0
1074	11300	709.12	233.24	14930	3370	120.96	105.05	0	0
1076	13600	595.98	233.24	7710	5450	59.04	105.47	0	0
1077	11700	771.54	232.59	4230	11150	64.54	132.89	0	0
1081	19000	818.82	232.59	5680	15600	25.46	141.42	0	0
1085	19500	989.53	232.59	2140	18490	154.54	187.78	0	0
1086	11600	726.69	231.95	3180	14650	172.57	126.68	0	0
1102	10900	844.68	230.87	13650	4960	94.97	137.92	0	0
1104	11200	581.84	230.87	9300	11950	175.03	95.19	0	0
1105	20100	725.69	230.87	8320	8140	72.35	175.16	0	0
1122	13300	678.41	230.22	1820	16490	145.62	111.81	0	0
1135	11100	664.26	228.47	9650	8340	23.2	110.73	0	0
1143	11200	734.97	228.04	10180	10760	105.26	130.48	0	0
1146	12500	652.55	228.04	980	12830	15.26	120.18	0	0
1147	11700	700.83	226.72	8970	3930	41.42	103.72	0	0
1151	19500	666.69	226.72	8650	3140	138.58	167.83	0	0
1163	20400	754.97	226.72	18450	3810	131.42	164.46	0	0
1165	13900	703.26	226.27	17010	590	135	124.26	0	0
1169	15500	745.69	225.61	1430	18000	167.2	147.01	0	0
1176	17700	680.83	222.04	2420	16950	82.23	157.13	0	0
1191	14100	719.83	221.36	5060	15100	71.57	136.11	0	0
1194	12600	612.55	220.91	14430	9360	84.81	90	0	0
1209	12400	533.55	220.23	10670	3110	140.53	111.88	0	0
1224	12900	698.41	220.23	8260	10910	39.47	142.13	0	0
1225	13800	620.83	219.54	14010	8370	30.07	109.81	0	0
1230	16200	686.69	219.54	11660	1590	120.07	127.28	0	0
1238	16300	646.69	219.54	16830	1800	30.07	137.01	0	0
1240	12500	593.55	219.32	16530	2460	43.15	115.97	0	0
1244	23300	768.11	219.32	6140	4470	155.77	192.34	0	0
1246	23800	705.69	219.32	2680	9070	114.23	187.66	0	0
1254	16600	585.27	218.4	6640	11590	15.95	137.36	0	0
1255	11400	632.55	216.33	10450	4530	146.31	137.78	0	0
1260	14100	535.98	216.33	5990	6230	146.31	105.31	0	0
1261	16800	731.54	216.33	1950	17860	146.31	151.59	0	0
1262	10300	733.97	214.01	10460	10380	127.41	131.33	0	0
1265	13300	683.26	213.78	2470	6840	10.78	125.15	0	0
1267	17100	626.69	213.78	16640	5160	100.78	141.64	0	0
1277	19400	800.83	213.78	6070	8890	100.78	161.04	0	0
1280	14200	884.68	212.13	5380	15960	81.87	166.22	0	0
1285	17800	669.12	212.13	18750	4030	98.13	140	0	0
1299	9600	633.55	208.81	14790	2970	16.7	97.02	0	0
1301	10500	570.12	208.81	13790	680	163.3	79.07	0	0
1302	10000	553.55	206.16	12450	6880	165.96	95.57	0	0
1315	10300	524.26	206.16	1740	17610	14.04	100	0	0
1328	13200	684.26	206.16	9540	570	129.09	134.24	0	0
1329	14600	766.69	206.16	6660	4900	22.83	159.23	0	0
1352	14700	732.55	206.16	1510	14550	157.17	147.66	0	0
1353	14300	611.13	205.91	18650	3520	150.95	129.7	0	0
1357	12900	694.97	205.18	4530	14180	43.03	126.2	0	0
1367	12400	600.83	203.96	4090	13580	101.31	120.83	0	0
1395	12500	584.26	203.96	12890	6280	78.69	106.92	0	0
1403	8400	538.41	202.48	3610	7380	147.09	84.24	0	0
1405	13500	624.26	202.48	6010	13640	57.09	117.82	0	0
1413	11100	737.4	202.24	1320	18870	8.53	140	0	0
1417	14100	706.69	200	18200	2060	126.87	160	0	0
1418	16000	731.54	200	13100	5190	126.87	167.08	0	0
1425	13900	618.41	198.49	8090	8070	40.91	138.12	0	0
1436	10100	520.42	197.23	10600	5280	59.53	99.76	0	0
1441	9200	495.98	196.98	4690	15190	23.96	89.47	0	0
1448	12500	670.12	196.98	3860	17020	66.04	137.09	0	0
1467	8000	658.41	196.47	17510	4560	165.26	130.7	0	0
1476	12300	584.26	196.47	9100	7760	14.74	107.52	0	0
1487	6100	471.13	194.16	9070	12800	11.89	70.37	0	0
1492	6800	570.12	194.16	17570	4140	101.89	70	0	0
1494	11800	586.69	194.16	13970	5890	78.11	122.12	0	0
1500	13100	626.69	194.16	10280	11340	145.49	146.66	0	0
1502	14000	570.12	194.16	5640	14540	145.49	134.19	0	0
1513	13600	624.26	193.13	17450	5420	68.75	134.35	0	0
1528	7700	530.12	192.35	3390	15770	81.03	82.7	0	0
1531	8700	552.55	192.35	10870	8050	27.9	81.63	0	0
1538	8900	553.55	192.35	13580	9080	117.9	105.59	0	0
1541	12600	705.69	192.35	7190	13170	81.03	117.53	0	0
1543	7500	598.41	192.09	9330	9470	38.66	93.09	0	0
1549	9700	626.69	192.09	8020	13120	128.66	108.51	0	0
1552	12300	621.84	192.09	15800	4220	141.34	123.01	0	0
1564	12600	533.55	192.09	5910	5420	38.66	127.38	0	0
1565	12300	606.69	189.74	3860	8490	71.57	120.21	0	0
1567	15700	646.69	189.74	11300	10120	18.43	150	0	0
1573	8800	541.84	188.68	14880	9120	57.99	109.18	0	0
1579	8900	507.7	188.68	7470	13140	147.99	104.64	0	0
1583	14200	566.69	188.68	5120	10030	32.01	134.27	0	0
1594	18100	579.41	188.68	12900	4740	32.01	157.14	0	0
1595	7100	513.55	186.82	14020	4570	15.52	88.63	0	0
1599	9500	581.84	186.82	8300	9640	74.48	97.61	0	0
1600	10400	629.12	186.82	9050	10180	105.52	116.88	0	0
1602	7600	459.41	186.01	16110	5400	53.75	79.48	0	0
1642	11300	541.84	186.01	9030	7510	126.25	133.28	0	0
1647	14900	561.84	186.01	16480	4050	53.75	146.33	0	0
1649	5300	453.55	184.39	4060	5120	130.6	66.74	0	0
1665	6200	490.12	184.39	9580	3170	77.47	79.55	0	0
1668	12100	564.26	184.39	5700	10470	49.4	128.12	0	0
1691	14600	533.55	184.39	6060	8070	167.47	130	0	0
1695	12000	535.98	183.85	1410	9840	157.62	116.29	0	0
1698	8300	479.41	183.58	12100	5820	60.64	91.92	0	0
1700	10600	553.55	183.58	6470	13590	150.64	110	0	0
1705	8600	487.7	182.48	4790	4760	170.54	94	0	0
1709	5600	445.27	181.11	7660	8860	173.66	64.9	0	0
1720	6200	471.13	180.28	4130	13300	19.44	74.53	0	0
1730	8200	479.41	180.28	10190	5560	146.31	102.93	0	0
1734	8600	431.13	180.28	13490	4960	56.31	83.64	0	0
1736	9400	455.98	180.28	13490	8280	33.69	86.09	0	0
1739	10800	465.27	180.28	17270	1750	70.56	102.54	0	0
1741	12900	606.69	180.28	8590	1540	160.56	139.77	0	0
1747	8300	547.7	178.89	15060	7120	116.57	89.21	0	0
1752	11100	493.55	178.89	13080	3520	116.57	110.51	0	0
1753	12100	516.98	178.89	6580	5230	116.57	117.76	0	0
1754	8600	436.98	177.2	12740	6590	163.61	85.5	0	0
1762	9900	566.69	177.2	1140	17960	163.61	113.92	0	0
1763	13000	515.98	177.2	12120	5380	163.61	117.79	0	0
1764	9600	485.27	176.92	6050	12730	132.71	97.18	0	0
1773	7900	518.41	174.93	18450	2080	59.04	98.99	0	0
1779	9700	521.84	174.93	14010	2700	59.04	125.29	0	0
1795	9800	660.83	174.93	9210	11920	120.96	114.99	0	0
1816	10100	453.55	174.93	2740	6830	59.04	105.47	0	0
1820	9400	459.41	174.64	14540	3130	23.63	106.07	0	0
1822	11200	515.98	174.64	8730	12750	13.24	109.89	0	0
1823	6600	456.98	172.63	15290	7890	79.99	79.11	0	0
1824	7300	406.27	172.63	18120	3230	169.99	70	0	0
1827	8000	507.7	172.05	15520	4880	125.54	104.95	0	0
1828	9200	485.27	172.05	9710	5030	144.46	108.29	0	0
1837	9200	550.12	172.05	8940	11490	54.46	124.07	0	0
1840	3900	436.98	171.17	16650	3870	96.71	60.66	0	0
1844	7700	431.13	171.17	11080	3220	173.29	70	0	0
1847	8300	532.55	171.17	8480	3810	173.29	110	0	0
1862	10400	618.41	171.17	3580	17340	173.29	120	0	0
1869	7600	547.7	170.88	1390	18590	69.44	103.66	0	0
1870	9000	456.98	170.88	4080	8420	110.56	96.05	0	0
1874	9600	473.55	170.88	18340	1440	159.44	110.24	0	0
1887	7600	451.13	170.29	5770	13770	40.24	95.62	0	0
1894	9100	541.84	170.29	8540	9050	130.24	106.73	0	0
1916	11400	544.26	170.29	13740	1940	176.63	134.03	0	0
1928	5700	433.55	170	3640	8620	61.93	67.11	0	0
1943	11300	485.27	170	1600	12060	61.93	120.21	0	0
1947	8400	439.41	167.63	16290	5530	17.35	80	0	0
1949	9000	434.56	167.63	7840	13640	72.65	97.64	0	0
1960	11800	465.27	167.63	4650	9470	72.65	100	0	0
1980	7800	476.98	166.43	11460	7360	147.26	95.15	0	0
1982	8000	484.26	166.43	12060	6860	32.74	98.99	0	0
1987	9800	491.13	166.43	11750	6390	122.74	120.21	0	0
1993	10700	513.55	166.43	12650	8040	122.74	110	0	0
1996	10900	491.13	166.43	7470	4230	57.26	122.61	0	0
2015	6300	441.84	165.53	6870	3950	154.98	91.92	0	0
2025	8900	429.71	165.53	18300	2400	115.02	90	0	0
2034	10800	455.98	165.53	10210	5750	154.98	101.25	0	0
2035	7200	487.7	164.92	4520	11900	14.04	81.55	0	0
2038	8900	428.7	164.92	6530	11610	165.96	90	0	0
2040	9200	564.26	164.92	7670	2750	14.04	110	0	0
2041	9300	521.84	164.92	15060	5130	165.96	101.06	0	0
2045	10400	530.12	164.92	6130	11470	14.04	104.28	0	0
2047	7300	501.84	164.01	7850	2960	127.57	94.89	0	0
2052	8800	515.98	164.01	17030	4470	127.57	106.36	0	0
2074	9500	416.98	164.01	12790	1360	37.57	98.99	0	0
2085	10100	539.41	164.01	14820	1370	127.57	129.08	0	0
2087	6200	411.13	162.79	4950	10560	47.49	77.78	0	0
2094	7800	431.13	162.79	15300	4400	137.49	93.1	0	0
2095	9700	598.41	162.79	7410	9440	100.62	118.85	0	0
2096	9900	436.98	162.79	2500	9390	169.38	96.82	0	0
2099	10600	521.84	161.55	5320	14510	111.8	116.12	0	0
2104	12300	496.98	161.55	17040	3600	21.8	129.03	0	0
2110	6800	388.7	161.25	1100	11050	172.87	80	0	0
2114	7600	471.13	161.25	7940	10650	60.26	98.99	0	0
2115	8600	453.55	161.25	10280	9590	150.26	98.12	0	0
2125	10000	454.56	161.25	4410	16100	60.26	107.58	0	0
2137	6200	416.98	158.11	2290	12180	55.3	75.26	0	0
2141	7000	488.7	158.11	8070	13800	161.57	110	0	0
2164	7900	402.84	158.11	12840	10180	34.7	84.91	0	0
2173	12100	467.7	158.11	3430	10030	55.3	127.28	0	0
2174	7000	391.13	156.52	3700	14730	116.57	84.85	0	0
2180	7200	570.12	156.52	18140	4980	63.43	120.14	0	0
2189	9400	451.13	156.52	13650	4590	153.43	116.29	0	0
2193	11000	550.12	156.52	4940	15400	153.43	128.65	0	0
2207	5800	436.98	156.2	14960	6550	39.81	91.73	0	0
2212	5800	391.13	156.2	15050	7680	140.19	70.71	0	0
2220	6400	515.98	156.2	15170	8630	50.19	98.99	0	0
2221	8300	532.55	156.2	580	11250	129.81	109.89	0	0
2222	8300	445.27	155.56	10210	7010	135	111.48	0	0
2248	8600	442.84	155.56	11580	3630	135	106.74	0	0
2253	6000	479.41	155.24	5700	15290	104.93	72.34	0	0
2255	6200	521.84	155.24	15880	5740	165.07	75.64	0	0
2256	6800	400.42	155.24	8480	14060	75.07	80	0	0
2272	8500	408.7	155.24	10860	9560	165.07	98.03	0	0
2273	8700	439.41	155.24	910	9380	14.93	111.85	0	0
2275	8200	388.7	152.97	14180	9420	101.31	87.38	0	0
2288	13100	436.98	152.97	16330	4990	78.69	130	0	0
2293	5100	471.13	152.64	4510	15670	121.61	78.28	0	0
2300	6400	487.7	152.64	3420	7210	148.39	110.25	0	0
2301	7300	394.56	152.64	13840	6270	58.39	90	0	0
2302	7600	402.84	152.64	5380	8550	121.61	80.07	0	0
2306	8900	391.13	152.64	2150	10250	58.39	97.39	0	0
2320	10800	422.84	152.64	7950	3930	121.61	117.79	0	0
2330	5200	354.56	152.32	14740	1610	66.8	68.34	0	0
2341	5500	376.98	152.32	5390	13960	23.2	71.62	0	0
2350	6000	425.27	152.32	11620	7650	156.8	80.57	0	0
2356	6900	586.69	152.32	18560	3780	23.2	120.78	0	0
2360	8100	376.98	152.32	3270	7530	23.2	84.85	0	0
2362	8300	425.27	152.32	4780	5570	156.8	93.93	0	0
2363	8700	530.12	152.32	4070	11210	23.2	113.14	0	0
2370	7500	471.13	151.33	6490	14260	97.59	90	0	0
2378	10800	442.84	151.33	1800	11780	82.41	127.28	0	0
2400	5800	348.7	150	10060	10460	53.13	68.05	0	0
2411	6600	414.56	150	13470	3510	126.87	90	0	0
2413	7100	388.7	150	5420	14050	126.87	94.01	0	0
2417	7400	422.84	150	13850	9370	36.87	89.75	0	0
2418	7900	391.13	150	12990	8310	126.87	83.27	0	0
2431	8400	400.42	150	14020	6250	143.13	97.54	0	0
2442	10800	436.98	150	620	15550	143.13	116.32	0	0
2454	3700	374.56	148.66	10950	7520	19.65	65.53	0	0
2456	5700	515.98	148.66	740	16930	160.35	94.38	0	0
2459	7000	422.84	148.66	5540	15000	132.27	96.88	0	0
2463	8500	428.7	148.66	11570	1030	70.35	110.7	0	0
2466	8600	376.98	148.66	5130	15070	109.65	98.45	0	0
2477	9100	441.84	148.66	9950	3390	42.27	111.47	0	0
2481	9500	515.98	148.66	1630	15270	42.27	115.11	0	0
2490	10100	445.27	148.66	1890	8590	132.27	100	0	0
2495	10900	445.27	148.66	10430	3970	132.27	113.14	0	0
2525	5500	346.27	147.65	5690	4080	151.7	70.76	0	0
2526	5600	413.55	147.65	5050	11590	151.7	76.06	0	0
2528	5800	380.42	147.65	2680	13340	61.7	79.07	0	0
2530	8500	388.7	147.65	4770	14020	118.3	94.05	0	0
2532	8900	479.41	147.65	3060	7910	151.7	120	0	0
2547	9800	402.84	147.65	8450	13590	118.3	116.62	0	0
2549	6300	400.42	145.6	9430	2710	74.05	79.22	0	0
2551	6900	495.98	145.6	12530	7940	164.05	94.17	0	0
2552	8100	414.56	145.6	8510	10200	164.05	90	0	0
2553	5900	362.84	144.22	8040	7700	33.69	77.78	0	0
2559	6300	348.7	144.22	5950	4490	33.69	72.1	0	0
2575	8300	406.27	144.22	17840	3050	33.69	100	0	0
2578	4400	388.7	143.18	9180	4710	77.91	78.44	0	0
2592	4500	343.85	143.18	1160	15520	77.91	50	0	0
2598	5100	337.99	143.18	17640	3580	24.78	70	0	0
2603	5100	317.99	143.18	8260	13860	24.78	62.62	0	0
2611	5800	352.13	143.18	8310	12810	102.09	76.06	0	0
2614	6800	411.13	143.18	13270	4580	24.78	84.85	0	0
2619	6900	436.98	143.18	17220	3900	77.91	74.53	0	0
2626	6900	411.13	143.18	17240	4250	24.78	94.17	0	0
2631	7300	371.13	143.18	4380	14400	77.91	92.91	0	0
2634	8100	391.13	143.18	7490	6760	167.91	99.47	0	0
2640	8200	362.84	143.18	5210	8760	24.78	89.49	0	0
2644	8600	416.98	143.18	4300	10450	24.78	102.65	0	0
2675	9100	408.7	143.18	11660	7930	155.22	100	0	0
2686	9300	419.41	143.18	5870	9270	77.91	114.62	0	0
2692	3300	332.13	142.13	2990	17020	140.71	63.5	0	0
2703	6500	408.7	142.13	4910	13400	50.71	98.58	0	0
2707	6900	362.84	142.13	10210	2560	140.71	84.39	0	0
2710	7200	414.56	142.13	12720	9840	129.29	91.94	0	0
2720	7600	428.7	142.13	17420	2360	39.29	108.97	0	0
2725	10100	396.98	142.13	1180	15650	39.29	113.14	0	0
2729	3300	356.98	141.42	9130	12750	45	63.64	0	0
2733	5000	340.42	141.42	18070	2420	171.87	60	0	0
2734	5500	493.55	141.42	2420	18350	45	90.46	0	0
2741	6500	399.41	141.42	15700	5380	98.13	80	0	0
2750	6500	584.26	141.42	5890	13440	171.87	118.28	0	0
2753	7300	487.7	141.42	4630	9520	98.13	101.06	0	0
2777	7500	360.42	141.42	6990	12940	98.13	90	0	0
2780	4200	366.27	139.28	15010	7490	68.96	60	0	0
2801	4500	354.56	139.28	15050	4910	68.96	61.46	0	0
2820	4500	342.84	139.28	6690	7440	158.96	65.53	0	0
2852	4600	368.7	139.28	2660	8260	158.96	70.94	0	0
2862	4900	334.56	139.28	13110	4090	111.04	62.65	0	0
2883	4900	388.7	139.28	3360	11460	111.04	76.57	0	0
2888	5300	362.84	139.28	11020	2660	158.96	74.36	0	0
2895	5900	354.56	139.28	3660	12990	158.96	76.76	0	0
2901	6300	376.98	139.28	11320	9350	158.96	90	0	0
2905	6700	332.13	139.28	13140	9940	111.04	78.53	0	0
2909	6900	374.56	139.28	7320	14170	68.96	84.38	0	0
2912	7800	530.12	139.28	8030	10270	21.04	118.83	0	0
2928	7800	382.84	139.28	1520	11970	68.96	100	0	0
2930	4500	354.56	138.92	4140	7630	149.74	70.34	0	0
2941	5700	386.27	138.92	930	16050	59.74	84.93	0	0
2945	6200	368.7	138.92	7000	13800	59.74	83.56	0	0
2952	6600	379.41	138.92	2010	8440	59.74	85.03	0	0
2964	7000	446.27	138.92	3520	6600	59.74	101.96	0	0
2967	2900	345.27	136.01	7320	4200	53.97	51.95	0	0
2968	3700	312.13	136.01	12780	6310	126.03	61.77	0	0
2972	4900	312.13	136.01	12380	6310	126.03	63.64	0	0
2973	5300	396.98	136.01	3120	7030	107.1	96.15	0	0
2974	5700	382.84	136.01	17550	5100	72.9	80	0	0
2977	5800	360.42	136.01	5510	9860	17.1	75.83	0	0
2978	5900	323.85	136.01	13710	4730	126.03	71.59	0	0
2979	6200	371.13	136.01	14820	7460	143.97	90	0	0
2984	6500	366.27	136.01	4000	12060	72.9	87.33	0	0
3004	6900	362.84	136.01	12580	5010	143.97	90.25	0	0
3012	6900	391.13	136.01	760	17930	17.1	104.05	0	0
3037	7100	422.84	136.01	6370	10770	17.1	99.25	0	0
3061	7700	406.27	136.01	13920	940	53.97	103.16	0	0
3066	8100	368.7	136.01	16830	6060	17.1	98.67	0	0
3072	8900	425.27	136.01	8850	3480	53.97	111.85	0	0
3078	9400	513.55	136.01	9020	9190	143.97	110	0	0
3081	2800	280.42	134.54	11690	3640	131.99	40.72	0	0
3090	4900	453.55	134.54	2350	17690	41.99	90.46	0	0
3104	7400	357.99	134.54	4500	7130	48.01	93.3	0	0
3110	8100	394.56	134.54	2390	10920	131.99	107.37	0	0
3111	3200	365.27	134.16	11000	2650	63.43	71.59	0	0
3120	4600	343.85	134.16	12950	7910	116.57	70	0	0
3126	4900	451.13	134.16	8460	4990	26.57	86.37	0	0
3131	5400	314.56	134.16	9540	5340	26.57	63.64	0	0
3155	5800	346.27	134.16	1810	14980	116.57	67.22	0	0
3156	6100	323.85	134.16	9750	4860	63.43	70	0	0
3159	6100	408.7	134.16	8870	4840	153.43	90	0	0
3165	6200	595.98	134.16	8460	10360	153.43	107.96	0	0
3168	7000	408.7	134.16	3290	15500	26.57	100	0	0
3173	7100	487.7	134.16	4920	14990	116.57	117.89	0	0
3175	7300	372.13	134.16	2470	11530	153.43	80	0	0
3187	7800	376.98	134.16	7770	4450	63.43	100	0	0
3191	7800	340.42	134.16	11050	9280	153.43	87.33	0	0
3210	8300	388.7	134.16	2630	6760	63.43	107.15	0	0
3215	9700	374.56	134.16	16470	870	26.57	107.37	0	0
3217	10700	396.98	134.16	13420	1200	116.57	120	0	0
3218	5700	360.42	133.42	9090	9130	12.99	80	0	0
3225	6000	382.84	133.42	5660	12040	77.01	90	0	0
3234	6700	380.42	133.42	17310	4670	167.01	88.35	0	0
3238	7000	346.27	133.42	10770	2770	102.99	90	0	0
3248	7500	356.98	133.42	6380	7440	12.99	93.93	0	0
3251	8100	382.84	133.42	15140	8320	102.99	98.08	0	0
3253	8300	352.13	133.42	9010	4920	167.01	90	0	0
3261	8300	382.84	133.42	6270	9080	12.99	99.87	0	0
3263	3800	326.27	131.53	12810	7510	98.75	54.98	0	0
3268	4200	382.84	131.53	14370	4420	98.75	68.34	0	0
3276	5200	342.84	131.53	5740	6860	98.75	75.2	0	0
3282	5200	334.56	131.53	9800	10470	98.75	78.44	0	0
3303	5300	371.13	131.53	2300	10830	81.25	80	0	0
3305	5500	326.27	131.53	4830	13890	171.25	70	0	0
3307	5600	354.56	131.53	3300	15380	81.25	74.71	0	0
3326	6000	385.27	131.53	9790	2240	98.75	80	0	0
3327	6100	342.84	131.53	4650	13170	171.25	90	0	0
3334	6500	340.42	131.53	5190	14400	8.75	90	0	0
3335	7300	419.41	131.53	3180	9160	81.25	102.88	0	0
3346	7800	362.84	131.53	2870	11540	98.75	100	0	0
3349	4600	380.42	130.38	13470	1880	122.47	77.83	0	0
3374	4700	354.56	130.38	4340	6750	122.47	77.78	0	0
3377	4800	326.27	130.38	5170	6230	122.47	70.71	0	0
3379	4900	314.56	130.38	12090	2310	57.53	63.64	0	0
3381	5000	314.56	130.38	6530	5440	57.53	69.41	0	0
3382	5200	396.98	130.38	970	16640	175.6	80	0	0
3386	6100	396.98	130.38	8080	10470	57.53	102.08	0	0
3392	6300	357.99	130.38	9980	2020	122.47	90	0	0
3400	6300	439.41	130.38	12020	7970	32.47	107.39	0	0
3402	6400	340.42	130.38	3650	7870	122.47	90	0	0
3403	6600	343.85	130.38	13760	2100	122.47	90	0	0
3411	6600	340.42	130.38	1020	11550	147.53	90	0	0
3421	6700	352.13	130.38	740	18910	57.53	90	0	0
3422	7400	467.7	130.38	18500	3530	175.6	110	0	0
3425	7500	388.7	130.38	14260	9390	57.53	97.13	0	0
3426	7600	402.84	130.38	12840	2890	32.47	102.88	0	0
3430	7700	416.98	130.38	7150	11220	122.47	99.95	0	0
3432	8300	394.56	130.38	11660	5780	147.53	110	0	0
3470	3600	322.84	130	13860	7140	67.38	65.53	0	0
3483	4000	402.84	130	4410	6680	112.62	78.91	0	0
3488	4000	351.13	130	3050	7980	112.62	67.04	0	0
3489	4300	388.7	130	18300	3720	157.38	80	0	0
3491	5000	354.56	130	16790	4360	112.62	76.04	0	0
3498	5000	354.56	130	15830	5220	67.38	88.49	0	0
3505	5200	382.84	130	14390	7190	67.38	87.48	0	0
3511	5500	340.42	130	8560	5450	112.62	83.27	0	0
3539	5900	326.27	130	10170	6160	22.62	75.64	0	0
3546	6000	314.56	130	6560	8230	157.38	77.62	0	0
3551	6300	400.42	130	3660	14170	157.38	86.37	0	0
3566	6800	354.56	130	9340	2610	67.38	90	0	0
3578	7000	356.98	130	17420	3630	157.38	98.99	0	0
3587	7400	332.13	130	5500	5150	22.62	90	0	0
3625	7700	348.7	130	4910	9880	112.62	91.92	0	0
3633	7900	354.56	130	2020	14230	157.38	98.99	0	0
3634	8400	336.98	130	6870	3260	112.62	91.92	0	0
3650	3100	297.99	128.06	15680	3960	128.66	56.57	0	0
3655	3700	322.84	128.06	14940	1070	141.34	63.64	0	0
3662	4000	320.42	128.06	14750	4250	51.34	58.23	0	0
3663	4400	312.13	128.06	13310	6070	38.66	66.77	0	0
3671	4700	376.98	128.06	7770	9910	141.34	94.9	0	0
3672	5200	382.84	128.06	6400	5280	51.34	99.87	0	0
3675	5700	312.13	128.06	13790	6350	141.34	81.07	0	0
3679	5800	354.56	128.06	5500	5990	128.66	85.06	0	0
3697	6200	328.7	128.06	8690	2940	38.66	77.78	0	0
3698	6400	317.99	128.06	1690	9810	128.66	83.63	0	0
3699	6600	328.7	128.06	2720	8080	38.66	84.85	0	0
3703	7500	360.42	128.06	7170	5860	38.66	98.99	0	0
3716	8700	363.85	128.06	8870	2020	38.66	100	0	0
3724	4500	391.13	126.49	14080	4730	161.57	77.7	0	0
3731	4700	342.84	126.49	12040	5560	161.57	70	0	0
3750	6000	326.27	126.49	4530	16140	18.43	80	0	0
3752	6200	354.56	126.49	7320	10000	71.57	92.35	0	0
3763	6300	356.98	126.49	3220	7740	71.57	86.09	0	0
3765	6300	356.98	126.49	2590	17600	71.57	81.76	0	0
3777	6400	340.42	126.49	4180	5100	108.43	94.85	0	0
3778	6700	356.98	126.49	6190	10050	161.57	91.92	0	0
3780	6800	340.42	126.49	8150	13510	18.43	88.63	0	0
3794	6800	342.84	126.49	1280	14640	18.43	90	0	0
3800	7000	416.98	126.49	18080	3870	71.57	104.64	0	0
3806	7400	362.84	126.49	8220	13950	161.57	96.65	0	0
3807	7500	391.13	126.49	1080	8910	108.43	109.07	0	0
3813	7800	352.13	126.49	6260	14470	71.57	100	0	0
3819	3700	300.42	125.3	3830	7990	28.61	62.67	0	0
3822	4400	312.13	125.3	3540	12900	28.61	70.71	0	0
3829	4800	314.56	125.3	12490	6360	28.61	64	0	0
3850	5000	306.27	125.3	18120	2770	118.61	70.71	0	0
3852	5000	340.42	125.3	4660	15780	28.61	80.54	0	0
3864	5100	306.27	125.3	12770	8070	28.61	71.46	0	0
3865	5700	334.56	125.3	8010	3660	61.39	90	0	0
3867	5800	300.42	125.3	9950	2210	151.39	77.78	0	0
3868	5800	374.56	125.3	15040	4780	61.39	97.03	0	0
3871	5900	340.42	125.3	16060	3560	151.39	88.79	0	0
3888	6500	360.42	125.3	3440	16810	28.61	93.96	0	0
3889	6800	376.98	125.3	13020	5080	151.39	102.77	0	0
3890	7300	343.85	125.3	9780	7030	61.39	93.44	0	0
3896	3600	306.27	123.69	3350	6830	14.04	56.97	0	0
3897	3600	300.42	123.69	7620	13750	165.96	60	0	0
3898	4000	306.27	123.69	11450	5400	104.04	67.11	0	0
3907	4600	328.7	123.69	12020	8640	104.04	62.3	0	0
3908	4900	314.56	123.69	2480	9670	75.96	70	0	0
3912	5200	334.56	123.69	3570	7150	104.04	78.53	0	0
3933	5400	306.27	123.69	4590	13860	104.04	70	0	0
3942	5600	362.84	123.69	1520	16360	75.96	80	0	0
3978	7600	328.7	123.69	5370	4970	104.04	98.99	0	0
3980	7600	326.27	123.69	7440	11690	104.04	90	0	0
3983	3100	292.13	122.07	16110	4190	124.99	52.63	0	0
3985	3100	303.85	122.07	10390	8120	124.99	58.1	0	0
3986	3500	286.27	122.07	10800	1030	55.01	57.66	0	0
3995	4000	342.84	122.07	4360	11680	55.01	84.88	0	0
3999	4400	292.13	122.07	5200	6660	145.01	69.41	0	0
4000	4500	317.99	122.07	4520	10050	34.99	75.2	0	0
4008	4600	312.13	122.07	9030	2440	145.01	71.62	0	0
4019	4600	289.71	122.07	14250	4870	124.99	70.62	0	0
4022	4800	303.85	122.07	14790	3180	34.99	77.78	0	0
4023	4800	300.42	122.07	1400	17850	124.99	71.03	0	0
4025	5000	314.56	122.07	6330	10090	55.01	74.93	0	0
4027	5000	326.27	122.07	5460	10600	55.01	82.25	0	0
4036	5200	442.84	122.07	10840	10290	55.01	100.62	0	0
4038	6000	371.13	122.07	15420	4350	124.99	90	0	0
4055	7100	368.7	122.07	14750	1730	55.01	100	0	0
4058	2800	289.71	121.66	19050	3800	170.54	40	0	0
4064	3500	289.71	121.66	15400	4270	80.54	60	0	0
4078	3600	348.7	121.66	16170	4160	170.54	60	0	0
4084	4600	326.27	121.66	15150	4810	99.46	77.83	0	0
4087	5300	382.84	121.66	6500	12930	80.54	70	0	0
4092	5400	334.56	121.66	8170	13120	80.54	88.35	0	0
4094	6500	348.7	121.66	10290	7170	99.46	96.05	0	0
4102	3400	328.7	120.83	12850	5720	65.56	68.79	0	0
4108	3700	368.7	120.83	4770	10770	24.44	71.62	0	0
4111	4900	302.84	120.83	16300	1980	24.44	75	0	0
4117	5100	312.13	120.83	5400	11860	24.44	82.89	0	0
4122	5200	334.56	120.83	2150	13300	114.44	87.16	0	0
4130	5200	328.7	120.83	8060	13920	155.56	81.62	0	0
4138	6000	337.99	120.83	1600	17430	155.56	90	0	0
4145	6100	342.84	120.83	4260	5470	114.44	77.78	0	0
4150	6200	297.99	120.83	16960	1370	24.44	80	0	0
4154	3000	312.13	120.42	3160	14880	41.63	56.57	0	0
4165	3500	280.42	120.42	10280	3710	41.63	49.5	0	0
4167	3800	300.42	120.42	18490	3150	131.63	56.57	0	0
4169	4000	297.99	120.42	15860	2800	94.76	50	0	0
4177	4700	303.85	120.42	18770	2340	131.63	75.9	0	0
4183	6200	312.13	120.42	7900	4560	48.37	82.06	0	0
4184	2500	297.99	117.05	11660	5620	19.98	57.01	0	0
4221	3400	326.27	117.05	16910	5900	160.02	60	0	0
4229	3500	316.98	117.05	9490	4210	19.98	58.04	0	0
4230	3500	312.13	117.05	8520	8600	70.02	61.77	0	0
4232	3500	292.13	117.05	14790	8890	19.98	48.54	0	0
4241	3700	289.71	117.05	7800	8790	19.98	59.7	0	0
4242	3900	292.13	117.05	16420	2960	109.98	54.99	0	0
4261	3900	292.13	117.05	18500	3370	19.98	70	0	0
4263	4100	292.13	117.05	4380	10910	109.98	63.28	0	0
4276	4100	312.13	117.05	5740	14540	70.02	70	0	0
4280	4100	320.42	117.05	5870	15380	109.98	72.79	0	0
4281	4300	320.42	117.05	13880	2230	109.98	66.87	0	0
4282	4400	348.7	117.05	4180	8350	19.98	80.57	0	0
4283	4400	306.27	117.05	8030	12930	19.98	74.21	0	0
4284	4400	275.56	117.05	860	16460	109.98	55.92	0	0
4286	4500	320.42	117.05	6720	14340	19.98	73.77	0	0
4291	4700	376.98	117.05	18770	3930	160.02	80	0	0
4301	4900	332.13	117.05	11060	8760	70.02	80	0	0
4302	5200	300.42	117.05	3400	5800	160.02	70	0	0
4305	5500	320.42	117.05	5660	4980	19.98	75.2	0	0
4308	5700	317.99	117.05	8420	10050	160.02	90	0	0
4312	6000	308.7	117.05	12610	1600	19.98	88.56	0	0
4322	6000	376.98	117.05	9680	4220	70.02	90.05	0	0
4329	6100	297.99	117.05	1060	10310	19.98	80	0	0
4342	6300	314.56	117.05	14880	1560	109.98	96.06	0	0
4344	6500	320.42	117.05	9810	6630	160.02	90	0	0
4346	7100	360.42	117.05	15400	1540	109.98	98.99	0	0
4354	3000	302.84	116.62	5630	15730	59.04	62.78	0	0
4373	4100	277.99	116.62	16710	6450	59.04	58.04	0	0
4379	4200	277.99	116.62	2900	12790	149.04	70	0	0
4384	4400	293.14	116.62	10310	1640	30.96	70	0	0
4387	4600	340.42	116.62	12940	6830	149.04	80	0	0
4389	5800	326.27	116.62	18570	3440	30.96	80	0	0
4402	5800	300.42	116.62	5920	10090	59.04	70.71	0	0
4404	5800	300.42	116.62	3090	17150	30.96	77.78	0	0
4422	6100	323.85	116.62	10160	11130	30.96	79.07	0	0
4424	6200	354.56	116.62	10100	8770	149.04	89.12	0	0
4428	6200	326.27	116.62	6300	12160	120.96	83.27	0	0
4433	2200	286.27	114.02	2270	13740	74.74	47.76	0	0
4435	2700	277.99	114.02	10660	10510	105.26	47.74	0	0
4436	3000	286.27	114.02	3820	14840	52.13	63.64	0	0
4441	3200	306.27	114.02	13360	9560	127.87	69.55	0	0
4444	3400	277.99	114.02	2400	8880	74.74	55.23	0	0
4445	3500	277.99	114.02	7770	10540	52.13	56.57	0	0
4453	3700	277.99	114.02	960	12300	52.13	62.62	0	0
4457	3900	382.84	114.02	17820	2620	52.13	91.96	0	0
4459	3900	286.27	114.02	12880	6360	164.74	50	0	0
4465	4000	292.13	114.02	6200	10440	105.26	60	0	0
4473	4100	277.99	114.02	7840	7060	52.13	70.71	0	0
4483	4100	289.71	114.02	10000	8470	105.26	58.22	0	0
4486	4200	280.42	114.02	16250	3140	164.74	70	0	0
4490	4200	317.99	114.02	2330	9280	15.26	78.44	0	0
4497	4200	300.42	114.02	8110	10690	15.26	70	0	0
4499	4400	348.7	114.02	12120	7070	37.87	84.85	0	0
4502	4400	275.56	114.02	670	10430	74.74	58.63	0	0
4506	4600	328.7	114.02	13170	9220	52.13	87.16	0	0
4511	4700	286.27	114.02	14700	3300	37.87	77.78	0	0
4521	4700	286.27	114.02	11390	3690	52.13	70.62	0	0
4525	4700	289.71	114.02	16580	4080	142.13	80	0	0
4528	4800	326.27	114.02	12170	9720	142.13	84.03	0	0
4530	4900	316.98	114.02	11540	1170	105.26	78.94	0	0
4541	4900	283.85	114.02	2850	9630	142.13	68.79	0	0
4547	5000	292.13	114.02	10300	5530	74.74	73.64	0	0
4552	5000	292.13	114.02	15130	8060	15.26	69.08	0	0
4566	5200	292.13	114.02	10410	6030	142.13	70.71	0	0
4581	5300	312.13	114.02	14460	6080	15.26	79.46	0	0
4590	5300	368.7	114.02	1650	8900	105.26	90	0	0
4598	5500	300.42	114.02	12250	1420	105.26	84.85	0	0
4603	5500	300.42	114.02	16030	5830	105.26	87.33	0	0
4606	5500	283.85	114.02	4610	16070	52.13	77.78	0	0
4610	5600	320.42	114.02	15030	3030	127.87	90	0	0
4619	5600	326.27	114.02	3890	8650	15.26	80	0	0
4622	5900	342.84	114.02	2200	9870	105.26	90	0	0
4636	7000	317.99	114.02	5580	10440	127.87	90	0	0
4650	3100	257.99	113.14	4970	4720	135	52.83	0	0
4654	5100	283.85	113.14	8420	6170	45	74.93	0	0
4655	2300	255.56	111.8	13100	5810	169.7	37.69	0	0
4657	2600	272.13	111.8	7100	3590	26.57	43.33	0	0
4660	3300	320.42	111.8	8790	11870	153.43	60	0	0
4663	3300	286.27	111.8	1690	17830	100.3	55.24	0	0
4664	3400	362.84	111.8	5260	6240	79.7	75.94	0	0
4672	3400	257.99	111.8	10390	7290	26.57	58.18	0	0
4683	3600	280.42	111.8	14240	4650	10.3	60	0	0
4691	3800	312.13	111.8	12440	1870	116.57	71.57	0	0
4699	4400	272.13	111.8	5750	12260	116.57	58.21	0	0
4706	4500	277.99	111.8	4000	12260	79.7	70	0	0
4717	4800	300.42	111.8	13040	4130	100.3	70	0	0
4763	4900	294.56	111.8	12020	5320	169.7	76.57	0	0
4766	5000	332.13	111.8	7730	3090	79.7	91.92	0	0
4781	5100	294.56	111.8	14380	3220	153.43	77.78	0	0
4793	5100	292.13	111.8	16830	5190	116.57	75	0	0
4795	5100	286.27	111.8	4620	11060	153.43	76.62	0	0
4798	5200	312.13	111.8	11800	7860	116.57	80	0	0
4815	5300	308.7	111.8	11930	1750	10.3	84.85	0	0
4827	5300	306.27	111.8	12700	10100	116.57	77.78	0	0
4845	5400	277.99	111.8	2030	13230	116.57	80	0	0
4852	5900	300.42	111.8	7620	9670	153.43	84.85	0	0
4867	5900	306.27	111.8	4640	11990	100.3	89.11	0	0
4878	5900	342.84	111.8	4190	15930	100.3	91.92	0	0
4881	6100	337.99	111.8	13700	5290	153.43	95.37	0	0
4888	6600	306.27	111.8	2000	10720	169.7	90	0	0
4898	7200	314.56	111.8	4750	11020	26.57	97.03	0	0
4907	2800	292.13	110.45	4360	11190	174.81	60	0	0
4916	4900	300.42	110.45	8150	12810	174.81	72.76	0	0
4924	2300	257.99	108.17	7490	4030	33.69	47.24	0	0
4930	2300	237.99	108.17	11440	5710	146.31	44.51	0	0
4935	2900	286.27	108.17	15630	2710	146.31	56.57	0	0
4936	2900	263.85	108.17	3340	12850	56.31	44.8	0	0
4943	3000	286.27	108.17	13790	840	56.31	65.38	0	0
4949	3300	269.71	108.17	17260	5320	56.31	63.28	0	0
4957	3400	235.56	108.17	11180	2690	123.69	53.38	0	0
4961	3400	272.13	108.17	13330	3120	146.31	61.34	0	0
4968	3800	346.27	108.17	13950	6930	123.69	84.4	0	0
4973	4000	294.56	108.17	3010	9120	56.31	71.62	0	0
4974	4000	277.99	108.17	4840	15350	123.69	74.36	0	0
4980	4300	275.56	108.17	15010	7880	33.69	67.36	0	0
4981	4300	257.99	108.17	1810	10130	33.69	69.41	0	0
4990	4300	297.99	108.17	4750	15650	33.69	70	0	0
4995	4300	294.56	108.17	5180	15790	146.31	71.57	0	0
5008	4400	292.13	108.17	13190	6100	123.69	70.71	0	0
5015	4600	356.98	108.17	7990	8730	56.31	80	0	0
5019	4800	269.71	108.17	18720	2270	56.31	70	0	0
5022	4800	286.27	108.17	2300	18730	33.69	77.78	0	0
5023	4900	292.13	108.17	7770	3780	33.69	67.06	0	0
5024	4900	263.85	108.17	10240	7780	146.31	77.78	0	0
5027	5000	272.13	108.17	8480	6820	123.69	77.62	0	0
5035	5000	263.85	108.17	5100	7700	146.31	74.36	0	0
5037	5100	283.85	108.17	11240	3930	123.69	80	0	0
5038	5100	275.56	108.17	14920	4960	33.69	70	0	0
5039	5200	283.85	108.17	9060	6300	56.31	76.06	0	0
5044	5300	320.42	108.17	5750	8370	33.69	90	0	0
5059	5700	283.85	108.17	18020	3590	33.69	88.59	0	0
5065	5900	289.71	108.17	3830	6720	33.69	82.25	0	0
5068	2500	261.42	107.7	14440	5350	68.2	46.1	0	0
5074	2700	277.99	107.7	16480	2740	158.2	65.5	0	0
5080	2700	243.85	107.7	3820	7730	158.2	47.17	0	0
5082	2700	294.56	107.7	14150	9010	68.2	63.64	0	0
5086	2800	255.56	107.7	2560	16320	68.2	42.52	0	0
5089	3200	275.56	107.7	6550	12970	111.8	50	0	0
5091	3300	257.99	107.7	18260	3340	21.8	60	0	0
5094	3300	289.71	107.7	5400	14780	111.8	67.92	0	0
5104	3400	263.85	107.7	5070	4350	158.2	50	0	0
5105	3600	312.13	107.7	3940	14170	68.2	70.71	0	0
5111	3700	334.56	107.7	17700	5070	158.2	77.78	0	0
5113	3700	317.99	107.7	12410	5460	68.2	70	0	0
5116	4200	266.27	107.7	15750	6160	21.8	60	0	0
5117	4300	252.13	107.7	4790	8960	21.8	63.64	0	0
5124	4600	277.99	107.7	8170	3820	21.8	76.06	0	0
5125	4600	269.71	107.7	6360	11500	68.2	70	0	0
5133	4700	300.42	107.7	18930	2890	158.2	74.21	0	0
5135	4800	306.27	107.7	10690	1130	68.2	75.94	0	0
5145	4800	399.41	107.7	10870	2330	21.8	92.63	0	0
5155	4800	312.13	107.7	11270	6050	68.2	84.4	0	0
5156	5400	317.99	107.7	7620	3960	111.8	88.59	0	0
5159	5600	283.85	107.7	7460	10400	68.2	80	0	0
5178	5600	286.27	107.7	3210	15970	21.8	89.21	0	0
5186	5800	342.84	107.7	6600	9080	68.2	90.9	0	0
5189	2500	257.99	106.3	13870	2820	131.19	44.39	0	0
5191	2500	246.27	106.3	16400	5420	41.19	54.89	0	0
5195	3300	334.56	106.3	5220	4610	131.19	72.76	0	0
5205	3300	306.27	106.3	1730	12130	131.19	67.11	0	0
5206	3500	237.99	106.3	17920	2910	41.19	56.57	0	0
5208	3500	249.71	106.3	12950	7220	48.81	52.07	0	0
5214	3600	249.71	106.3	1830	14270	131.19	61.34	0	0
5225	3900	269.71	106.3	840	10620	41.19	68.05	0	0
5229	4200	300.42	106.3	5960	4210	41.19	76.03	0	0
5230	4200	257.99	106.3	10110	4390	131.19	63.64	0	0
5231	4500	255.56	106.3	8540	4800	41.19	75.2	0	0
5250	4700	286.27	106.3	16720	760	41.19	75	0	0
5259	4900	314.56	106.3	15410	5250	41.19	84.98	0	0
5273	4900	297.99	106.3	2050	12090	48.81	80	0	0
5279	2400	235.56	104.4	12670	5940	163.3	46.1	0	0
5292	2900	241.42	104.4	17760	1780	106.7	50	0	0
5302	3000	286.27	104.4	3830	11800	106.7	61.07	0	0
5303	3200	272.13	104.4	13400	4860	163.3	61.77	0	0
5316	3200	288.7	104.4	920	18620	106.7	67.93	0	0
5331	3400	280.42	104.4	10910	10700	16.7	69.41	0	0
5336	3900	283.85	104.4	14310	3400	106.7	60	0	0
5342	4000	292.13	104.4	14900	5390	163.3	77.55	0	0
5345	4100	263.85	104.4	7940	9770	73.3	60	0	0
5349	4200	297.99	104.4	9360	4240	106.7	70	0	0
5350	4200	277.99	104.4	7890	5890	106.7	66.45	0	0
5352	4300	263.85	104.4	9980	2700	73.3	67.11	0	0
5355	4300	280.42	104.4	15480	3130	106.7	80.09	0	0
5361	4300	263.85	104.4	15210	4970	16.7	70	0	0
5365	4300	272.13	104.4	13370	5110	73.3	75.2	0	0
5366	4300	266.27	104.4	5600	8450	163.3	70	0	0
5372	4400	257.99	104.4	16010	4600	73.3	62.65	0	0
5377	4400	266.27	104.4	15330	6930	73.3	61.07	0	0
5378	4600	292.13	104.4	15820	4840	73.3	80	0	0
5386	4700	272.13	104.4	14060	1430	16.7	78.1	0	0
5390	4800	283.85	104.4	3500	8500	163.3	80	0	0
5400	4900	286.27	104.4	6300	12680	16.7	80	0	0
5404	5000	308.7	104.4	6340	11730	16.7	81.28	0	0
5429	5100	306.27	104.4	9260	4670	16.7	92.63	0	0
5438	5200	286.27	104.4	13750	5460	16.7	80	0	0
5442	5400	280.42	104.4	10150	9070	73.3	82.06	0	0
5447	5500	286.27	104.4	8370	4180	106.7	90	0	0
5448	6400	292.13	104.4	13840	2400	163.3	90	0	0
5453	2200	229.71	102.96	1090	12050	119.05	43.52	0	0
5457	2500	229.71	102.96	1490	9700	29.05	46.14	0	0
4	2800	263.85	102.96	10770	2930	119.05	61.07	0	0
6	2800	287.28	102.96	7520	12920	150.95	60	0	0
23	3400	302.84	102.96	10770	9360	60.95	70	0	0
26	3500	266.27	102.96	7610	5370	150.95	64.78	0	0
33	3600	241.42	102.96	3220	13800	119.05	60	0	0
34	3700	272.13	102.96	3320	15990	119.05	62.67	0	0
46	3800	241.42	102.96	11730	6240	119.05	60	0	0
47	4200	247.28	102.96	13180	9290	29.05	60	0	0
58	4300	292.13	102.96	2120	15110	29.05	72.75	0	0
61	4500	263.85	102.96	15330	1200	60.95	69.59	0	0
62	4600	269.71	102.96	3410	12820	150.95	80	0	0
65	5000	272.13	102.96	11470	1590	119.05	80.45	0	0
67	5000	286.27	102.96	12500	3370	60.95	84.85	0	0
76	5700	275.56	102.96	16610	2910	60.95	80	0	0
89	6100	283.85	102.96	16510	3080	29.05	90	0	0
94	1900	216.57	101.98	2410	12960	168.69	20	0	0
100	2000	233.14	101.98	2950	12510	78.69	30	0	0
110	2500	286.27	101.98	13100	9500	168.69	62.65	0	0
111	2800	320.42	101.98	14860	2110	11.31	58.33	0	0
124	3200	243.85	101.98	10150	7890	168.69	50	0	0
131	3300	263.85	101.98	10080	1900	168.69	53.15	0	0
135	3500	249.71	101.98	12980	9420	11.31	58.33	0	0
142	3600	249.71	101.98	12460	6650	11.31	50	0	0
147	3900	249.71	101.98	1460	7420	78.69	60	0	0
152	4100	257.99	101.98	11300	4600	101.31	60	0	0
157	5300	274.56	101.98	13000	3030	78.69	84.85	0	0
159	3700	272.13	100.5	18490	2360	95.71	71.59	0	0
161	4600	266.27	100.5	3600	15900	95.71	71.59	0	0
166	2200	241.42	100	8860	6530	36.87	53.89	0	0
177	2400	241.42	100	6830	14480	53.13	54.98	0	0
184	2500	217.99	100	8250	3430	53.13	42.01	0	0
187	2500	249.71	100	6820	12670	36.87	56.02	0	0
191	2600	252.13	100	11370	4840	126.87	47.45	0	0
195	2600	243.85	100	14490	8780	143.13	49.5	0	0
203	2800	229.71	100	17600	4120	36.87	53.67	0	0
206	2800	257.99	100	14670	7890	126.87	61.12	0	0
235	2800	257.99	100	6910	12590	143.13	58.9	0	0
238	3200	237.99	100	6700	11850	36.87	56.57	0	0
239	3200	269.71	100	4060	12310	36.87	69.21	0	0
272	3300	280.42	100	12690	6120	36.87	62.65	0	0
293	3300	229.71	100	11580	9780	126.87	63.64	0	0
297	3300	257.99	100	1720	12320	143.13	69.41	0	0
316	3400	237.99	100	9630	10240	126.87	62.67	0	0
317	3600	257.99	100	11420	1020	36.87	67.13	0	0
319	3600	263.85	100	8820	8580	126.87	61.84	0	0
321	3600	243.85	100	5990	10340	53.13	63.64	0	0
341	3800	241.42	100	17790	1430	36.87	63.46	0	0
344	3800	297.99	100	7450	12720	126.87	80	0	0
364	3900	237.99	100	17430	1680	36.87	62.04	0	0
369	3900	235.56	100	8250	9960	36.87	63.64	0	0
390	3900	241.42	100	7350	10870	143.13	66.87	0	0
400	3900	292.13	100	2040	14530	143.13	64.78	0	0
404	4000	241.42	100	5030	7860	53.13	64.78	0	0
407	4000	257.99	100	9070	12580	36.87	67.11	0	0
409	4000	277.99	100	1290	17640	126.87	78.91	0	0
411	4100	257.99	100	5380	5440	143.13	70	0	0
417	4100	238.99	100	12740	7220	36.87	60	0	0
421	4200	314.56	100	11510	5710	36.87	87.16	0	0
427	4500	249.71	100	5400	9570	36.87	69.41	0	0
431	4600	294.56	100	12390	1580	36.87	86.37	0	0
445	4600	280.42	100	6380	5930	126.87	75.64	0	0
448	4700	249.71	100	10670	4810	36.87	70.71	0	0
466	4700	300.42	100	4580	5000	143.13	84.85	0	0
472	4700	253.14	100	5770	11370	126.87	70	0	0
475	4900	269.71	100	9420	740	126.87	80	0	0
483	5100	275.56	100	12720	2250	36.87	80	0	0
485	2800	243.85	98.99	580	16600	45	63.64	0	0
486	2900	237.99	98.99	8670	6130	135	56.57	0	0
491	3100	235.56	98.99	16120	4360	135	58.18	0	0
504	4000	243.85	98.99	6470	12670	45	66.08	0	0
505	4200	263.85	98.99	3350	15260	135	71.57	0	0
508	2600	260.42	98.49	2520	10900	66.04	60	0	0
510	2600	257.99	98.49	3990	11200	66.04	50	0	0
514	2800	223.85	98.49	5970	6890	23.96	50.03	0	0
520	3000	215.56	98.49	10930	3040	156.04	50	0	0
526	3100	237.99	98.49	15930	840	66.04	49.26	0	0
538	3100	237.99	98.49	13980	6450	23.96	60	0	0
550	3300	229.71	98.49	13300	3570	66.04	56.57	0	0
562	3300	257.99	98.49	12580	4480	66.04	60	0	0
563	3300	229.71	98.49	13240	9970	156.04	53.8	0	0
564	3300	280.42	98.49	1990	12880	66.04	70.71	0	0
570	3300	235.56	98.49	2140	14640	23.96	54.98	0	0
574	3500	252.13	98.49	5310	11060	113.96	70.02	0	0
575	3600	314.56	98.49	17730	4010	156.04	69.59	0	0
584	3600	229.71	98.49	16940	4310	156.04	60	0	0
586	3600	306.27	98.49	4700	4770	113.96	84.98	0	0
609	3700	235.56	98.49	6510	5760	23.96	60	0	0
611	3700	235.56	98.49	2740	7350	113.96	60	0	0
619	3700	266.27	98.49	5680	11210	113.96	60.53	0	0
621	3700	229.71	98.49	6360	13140	23.96	60	0	0
622	3700	229.71	98.49	1480	14950	156.04	58.9	0	0
623	3800	247.28	98.49	17040	1220	66.04	50	0	0
631	3900	233.14	98.49	18890	2710	23.96	50	0	0
633	3900	252.13	98.49	4360	9590	66.04	63.08	0	0
634	4000	243.85	98.49	17030	4090	156.04	60	0	0
639	4000	252.13	98.49	16160	5040	113.96	70	0	0
642	4000	269.71	98.49	14750	5810	156.04	70	0	0
650	4000	255.56	98.49	3040	14950	66.04	60	0	0
651	4100	266.27	98.49	16950	4250	156.04	75.2	0	0
656	4200	243.85	98.49	8020	4260	113.96	70	0	0
663	4200	272.13	98.49	8410	10520	156.04	79.07	0	0
669	4200	257.99	98.49	6330	12820	23.96	70	0	0
677	4400	255.56	98.49	13520	1550	113.96	70	0	0
679	4400	241.42	98.49	13880	5000	66.04	60	0	0
680	4500	243.85	98.49	16640	6210	23.96	70	0	0
683	4900	252.13	98.49	5200	13430	23.96	70.71	0	0
705	5100	255.56	98.49	11030	3680	113.96	70	0	0
706	5100	263.85	98.49	9970	6780	23.96	79.11	0	0
708	5100	261.42	98.49	6680	7090	156.04	70	0	0
709	5400	263.85	98.49	6730	12440	66.04	80	0	0
711	1700	223.85	94.87	5320	11760	18.43	37.26	0	0
712	1900	223.85	94.87	18120	3610	18.43	40	0	0
713	2100	221.42	94.87	13410	3620	18.43	39.86	0	0
721	2100	237.99	94.87	2420	15080	108.43	45.38	0	0
725	2300	221.42	94.87	14500	8580	71.57	40	0	0
726	2500	257.99	94.87	15930	3220	108.43	61.34	0	0
730	2500	288.7	94.87	2410	7130	71.57	60	0	0
735	2500	252.13	94.87	2300	11700	108.43	56.97	0	0
738	2600	227.28	94.87	17110	4020	108.43	40	0	0
744	2600	283.85	94.87	16600	5320	108.43	70	0	0
748	2700	243.85	94.87	10230	4760	71.57	50	0	0
751	2700	252.13	94.87	7360	13570	108.43	66.77	0	0
759	2700	223.85	94.87	4740	14490	18.43	50	0	0
770	2800	257.99	94.87	11050	10070	71.57	58.16	0	0
771	3000	227.28	94.87	4430	14610	108.43	46.73	0	0
773	3200	229.71	94.87	2660	8370	18.43	50	0	0
776	3200	235.56	94.87	5850	11360	161.57	50	0	0
777	3300	286.27	94.87	18940	4000	108.43	70.34	0	0
779	3300	249.71	94.87	2640	13850	161.57	60	0	0
780	3400	229.71	94.87	12520	8220	71.57	60	0	0
782	3400	237.99	94.87	6330	10800	108.43	56.94	0	0
794	3400	237.99	94.87	5390	14710	161.57	60	0	0
803	3500	252.13	94.87	15430	2150	161.57	63.64	0	0
805	3600	274.56	94.87	12500	1670	161.57	76.57	0	0
811	3600	243.85	94.87	9150	10120	71.57	60	0	0
812	3600	292.13	94.87	7890	12430	108.43	80	0	0
826	3700	249.71	94.87	15720	3720	161.57	70	0	0
829	3700	243.85	94.87	17850	4090	18.43	69.41	0	0
833	3700	252.13	94.87	6640	6850	71.57	68.71	0	0
837	3800	263.85	94.87	12010	6690	18.43	78.53	0	0
843	3800	249.71	94.87	6410	10640	161.57	60	0	0
856	4000	252.13	94.87	7680	8370	108.43	69.63	0	0
860	4000	280.42	94.87	11250	10540	108.43	74.36	0	0
862	4100	243.85	94.87	10970	4720	71.57	70	0	0
863	4100	266.27	94.87	13170	6660	108.43	70.71	0	0
864	4300	249.71	94.87	13370	1590	71.57	70	0	0
879	4300	247.28	94.87	12640	4440	18.43	60	0	0
885	4300	266.27	94.87	16200	5670	108.43	77.62	0	0
889	4300	277.99	94.87	3810	7900	71.57	80	0	0
894	4600	249.71	94.87	12750	5100	161.57	70	0	0
895	4600	249.71	94.87	15220	6880	108.43	70	0	0
898	4600	272.13	94.87	14150	7490	108.43	76.44	0	0
908	2100	217.99	94.34	13870	2060	57.99	44.51	0	0
913	2100	243.85	94.34	7670	5710	147.99	56.57	0	0
923	2600	237.99	94.34	2800	13210	122.01	49.26	0	0
934	2600	207.28	94.34	1690	18580	147.99	49.21	0	0
946	2700	300.42	94.34	2440	8690	147.99	69.59	0	0
950	2800	232.13	94.34	7670	11810	32.01	54.05	0	0
959	2800	235.56	94.34	2200	14300	32.01	56.57	0	0
990	2900	221.42	94.34	14670	3750	32.01	53.7	0	0
1000	2900	235.56	94.34	4890	7280	57.99	54.78	0	0
1001	2900	215.56	94.34	5620	8920	32.01	49.23	0	0
1025	3000	247.28	94.34	4590	8120	122.01	60	0	0
1026	3100	243.85	94.34	17930	4790	147.99	61.01	0	0
1033	3100	235.56	94.34	8290	7020	32.01	60	0	0
1045	3200	263.85	94.34	17840	3530	122.01	70.62	0	0
1049	3200	237.99	94.34	1740	17910	32.01	60.04	0	0
1053	3300	235.56	94.34	5420	10000	122.01	60	0	0
1055	3300	257.99	94.34	6520	10280	57.99	70.71	0	0
1065	3300	223.85	94.34	8810	12480	32.01	61.01	0	0
1069	3400	229.71	94.34	15600	1230	32.01	62.65	0	0
1082	3600	266.27	94.34	11110	830	122.01	67.92	0	0
1083	3600	241.42	94.34	18800	3400	32.01	60	0	0
1084	3600	227.28	94.34	13610	6760	57.99	58.9	0	0
1091	3600	243.85	94.34	4300	7970	122.01	58.35	0	0
1094	3700	223.85	94.34	16960	670	122.01	56.57	0	0
1097	3700	229.71	94.34	10710	5840	57.99	63.64	0	0
1098	3900	272.13	94.34	11260	7830	32.01	74.07	0	0
1115	4100	241.42	94.34	4910	7890	57.99	65.5	0	0
1116	4100	249.71	94.34	9140	10860	122.01	66.45	0	0
1121	4100	261.42	94.34	8960	11270	57.99	70	0	0
1124	4700	257.99	94.34	16850	2030	32.01	77.78	0	0
1136	4700	249.71	94.34	2560	10310	122.01	77.78	0	0
1137	1800	229.71	92.2	5930	15440	77.47	30	0	0
1153	2100	229.71	92.2	4850	14530	167.47	40	0	0
1158	2200	207.28	92.2	11100	5770	12.53	40	0	0
1164	2300	221.42	92.2	8280	13070	102.53	37.84	0	0
1177	2400	221.42	92.2	15790	4660	167.47	40	0	0
1184	2400	223.85	92.2	12150	6190	167.47	50	0	0
1188	2400	229.71	92.2	6160	10200	167.47	50	0	0
1196	2500	207.28	92.2	13120	2610	139.4	49.5	0	0
1206	2500	257.99	92.2	11220	8380	40.6	58.02	0	0
1208	2600	237.99	92.2	5830	14880	130.6	60	0	0
1212	2600	223.85	92.2	3600	15450	130.6	52.08	0	0
1215	2700	223.85	92.2	9870	2750	12.53	48.51	0	0
1216	2800	215.56	92.2	17350	3980	130.6	53.7	0	0
1217	2800	249.71	92.2	1540	17080	139.4	58.02	0	0
1234	2900	227.28	92.2	16790	1410	102.53	50	0	0
1236	2900	221.42	92.2	17140	4370	102.53	50	0	0
1241	3000	229.71	92.2	7310	8800	40.6	63.64	0	0
1242	3000	201.42	92.2	5620	10750	139.4	56.57	0	0
1249	3100	306.27	92.2	16510	2730	40.6	63.08	0	0
1256	3100	246.27	92.2	15260	5960	102.53	67.11	0	0
1270	3100	246.27	92.2	7710	10190	167.47	65.78	0	0
1274	3100	252.13	92.2	2540	17380	40.6	70	0	0
1275	3200	237.99	92.2	11100	1020	130.6	60.04	0	0
1282	3200	229.71	92.2	17170	2140	139.4	63.64	0	0
1289	3200	221.42	92.2	13420	8420	102.53	50	0	0
1300	3200	243.85	92.2	660	9040	102.53	57.75	0	0
1318	3200	213.14	92.2	4060	13260	40.6	53.8	0	0
1319	3200	255.56	92.2	780	16910	40.6	74.21	0	0
1326	3300	235.56	92.2	12950	4950	102.53	60	0	0
1327	3500	221.42	92.2	18480	2720	130.6	62.65	0	0
1331	3600	237.99	92.2	13870	2770	12.53	58.37	0	0
1332	3600	235.56	92.2	5990	11210	130.6	61.34	0	0
1333	3600	235.56	92.2	4520	11400	77.47	58.22	0	0
1335	3600	237.99	92.2	1040	15520	77.47	70	0	0
1336	3700	257.99	92.2	11840	7760	77.47	70	0	0
1347	3800	272.13	92.2	11930	1060	139.4	76.57	0	0
1355	3900	235.56	92.2	18190	1950	139.4	70	0	0
1356	3900	249.71	92.2	16570	6610	130.6	70	0	0
1360	3900	252.13	92.2	5140	12220	12.53	74.07	0	0
1364	3900	249.71	92.2	3020	17560	12.53	66.45	0	0
1365	4000	235.56	92.2	8070	4130	40.6	70	0	0
1368	4100	247.28	92.2	7930	6610	130.6	70	0	0
1369	4200	237.99	92.2	16020	1320	130.6	70.71	0	0
1371	4300	247.28	92.2	14660	4280	130.6	70	0	0
1372	4300	247.28	92.2	10820	7500	49.4	70	0	0
1375	4500	246.27	92.2	5080	13890	167.47	77.78	0	0
1376	4700	257.99	92.2	2590	12100	12.53	80	0	0
1380	2100	221.42	89.44	12030	3500	153.43	48.13	0	0
1386	2200	193.14	89.44	15090	1080	63.43	40	0	0
1391	2200	201.42	89.44	14710	9110	116.57	40.26	0	0
1397	2300	209.71	89.44	9880	3840	116.57	52.08	0	0
1402	2300	209.71	89.44	5320	9760	63.43	47.45	0	0
1414	2300	201.42	89.44	10100	11730	153.43	46.52	0	0
1419	2600	221.42	89.44	8070	6220	63.43	44.75	0	0
1421	2600	223.85	89.44	12150	8850	116.57	49.94	0	0
1423	2600	266.27	89.44	2180	15530	26.57	62.67	0	0
1424	2700	229.71	89.44	12140	1790	116.57	60.11	0	0
1426	2700	215.56	89.44	17690	4010	63.43	55.82	0	0
1427	2800	217.99	89.44	7610	6330	63.43	49.5	0	0
1428	2800	215.56	89.44	8180	10570	63.43	55.8	0	0
1431	2800	223.85	89.44	1580	12500	26.57	56.97	0	0
1433	2900	201.42	89.44	10720	8620	153.43	50	0	0
1434	2900	207.28	89.44	12310	9280	26.57	50	0	0
1437	3000	227.28	89.44	14620	3900	63.43	50	0	0
1439	3000	217.99	89.44	2770	17830	26.57	55.53	0	0
1442	3100	229.71	89.44	4660	8640	153.43	60	0	0
1450	3200	223.85	89.44	18180	3750	63.43	56.57	0	0
1452	3200	229.71	89.44	17240	4000	63.43	60	0	0
1454	3300	215.56	89.44	9820	4200	153.43	56.97	0	0
1456	3300	215.56	89.44	1770	11540	63.43	60	0	0
1460	3300	229.71	89.44	1440	12410	116.57	61.34	0	0
1461	3400	237.99	89.44	11710	890	153.43	63.64	0	0
1466	3400	237.99	89.44	7140	4460	26.57	69.59	0	0
1469	3400	223.85	89.44	690	12910	63.43	56.57	0	0
1484	3500	223.85	89.44	12570	1880	116.57	63.64	0	0
1485	3600	223.85	89.44	13510	4380	153.43	63.64	0	0
1493	3600	223.85	89.44	16940	5490	116.57	68.05	0	0
1498	3600	261.42	89.44	3970	7130	63.43	70	0	0
1499	3600	243.85	89.44	700	17370	63.43	76.04	0	0
1503	3700	223.85	89.44	17680	3240	63.43	63.64	0	0
1504	3800	257.99	89.44	13140	8000	116.57	75.2	0	0
1505	3800	235.56	89.44	10960	8620	26.57	70	0	0
1509	4300	243.85	89.44	7460	7770	63.43	77.7	0	0
1515	4300	243.85	89.44	7080	9240	153.43	77.78	0	0
1522	4500	243.85	89.44	7710	4590	63.43	77.78	0	0
1529	1500	189.71	86.02	9420	4370	144.46	35.36	0	0
1532	1600	181.42	86.02	2060	13910	125.54	34.03	0	0
1535	1600	181.42	86.02	2430	16420	125.54	37.74	0	0
1544	1900	193.14	86.02	15830	2650	54.46	40.88	0	0
1547	2000	201.42	86.02	15590	820	35.54	48.03	0	0
1557	2000	189.71	86.02	11890	4020	125.54	35.36	0	0
1558	2000	197.99	86.02	5610	9810	35.54	42.43	0	0
1561	2100	201.42	86.02	6320	8600	54.46	49.23	0	0
1569	2100	195.56	86.02	9510	9640	54.46	48.03	0	0
1574	2200	189.71	86.02	2160	13790	144.46	47.21	0	0
1578	2300	195.56	86.02	9710	10510	125.54	48.05	0	0
1580	2400	243.85	86.02	15550	3800	144.46	68.05	0	0
1584	2500	203.85	86.02	13010	6560	35.54	49.5	0	0
1586	2500	195.56	86.02	8680	10480	125.54	54.98	0	0
1588	2600	203.85	86.02	15460	6420	35.54	49.5	0	0
1592	2600	203.85	86.02	14210	6890	35.54	49.5	0	0
1593	2600	229.71	86.02	2240	12010	144.46	60	0	0
1604	2600	198.99	86.02	2670	16670	54.46	48.51	0	0
1609	2700	195.56	86.02	14890	2120	144.46	49.5	0	0
1614	2700	203.85	86.02	9390	5360	125.54	53.72	0	0
1618	2800	237.99	86.02	16060	3970	35.54	62.62	0	0
1622	2800	237.99	86.02	8360	13930	35.54	60.04	0	0
1629	2800	195.56	86.02	4550	15670	144.46	56.57	0	0
1636	2900	249.71	86.02	8450	5370	144.46	70	0	0
1646	2900	215.56	86.02	13310	6690	125.54	57.6	0	0
1652	2900	201.42	86.02	13960	9560	54.46	55.8	0	0
1653	2900	203.85	86.02	610	13430	125.54	56.57	0	0
1655	2900	209.71	86.02	3580	16010	125.54	54.89	0	0
1656	3100	237.99	86.02	13880	4610	144.46	70	0	0
1661	3100	227.28	86.02	11580	5320	125.54	67.11	0	0
1663	3100	252.13	86.02	15170	5440	35.54	73.76	0	0
1664	3100	217.99	86.02	5800	8630	125.54	56.57	0	0
1674	3100	227.28	86.02	6820	13870	54.46	70	0	0
1676	3200	243.85	86.02	7260	4210	125.54	60	0	0
1682	3200	215.56	86.02	17850	4560	54.46	60	0	0
1693	3200	249.71	86.02	8160	8360	54.46	62.65	0	0
1704	3200	257.99	86.02	2920	14900	35.54	70	0	0
1713	3300	207.28	86.02	1190	14640	125.54	60	0	0
1716	3400	237.99	86.02	8180	3560	35.54	69.41	0	0
1723	3400	215.56	86.02	14890	4410	35.54	63.64	0	0
1725	3400	209.71	86.02	1980	8200	35.54	63.64	0	0
1727	3600	229.71	86.02	18530	1140	125.54	70	0	0
1731	3600	243.85	86.02	13640	9850	144.46	68.71	0	0
1755	3800	235.56	86.02	7050	9340	144.46	67.92	0	0
1761	4000	235.56	86.02	11680	4260	35.54	69.59	0	0
1767	4100	232.13	86.02	7810	4180	35.54	70.71	0	0
1774	4100	246.27	86.02	10930	5050	125.54	77.62	0	0
1790	4200	235.56	86.02	4050	6950	35.54	70	0	0
1798	4300	237.99	86.02	13690	2110	35.54	77.7	0	0
1800	4300	235.56	86.02	4300	9010	125.54	70	0	0
1803	4400	235.56	86.02	4500	10900	35.54	70	0	0
1811	1600	201.42	85.44	15340	7050	69.44	38	0	0
1813	1600	193.14	85.44	1420	13340	69.44	31.66	0	0
1834	1800	209.71	85.44	14720	8030	20.56	47.7	0	0
1842	1900	193.14	85.44	10570	4690	20.56	33.97	0	0
1849	2100	193.14	85.44	18530	5140	20.56	30	0	0
1850	2100	195.56	85.44	1770	13780	159.44	44.28	0	0
1861	2200	209.71	85.44	14200	4300	110.56	49.21	0	0
1863	2200	223.85	85.44	2460	17910	69.44	40	0	0
1865	2300	277.99	85.44	10950	10090	159.44	66.42	0	0
1872	2400	223.85	85.44	18940	3010	110.56	56.97	0	0
1873	2400	215.56	85.44	2940	9910	20.56	60	0	0
1879	2500	223.85	85.44	2230	12240	20.56	55.92	0	0
1885	2500	217.99	85.44	5720	14420	20.56	54.98	0	0
1888	2600	215.56	85.44	6940	8450	69.44	50	0	0
1895	2600	235.56	85.44	5970	14160	110.56	60	0	0
1904	2700	209.71	85.44	10430	7000	69.44	53.67	0	0
1918	2700	223.85	85.44	2910	10040	110.56	60	0	0
1933	2700	215.56	85.44	1080	13050	110.56	58.16	0	0
1944	2800	237.99	85.44	17900	3870	20.56	60	0	0
1952	2800	203.85	85.44	1150	11390	20.56	49.5	0	0
1954	2800	201.42	85.44	7980	14120	20.56	50	0	0
1956	2900	229.71	85.44	17810	2870	159.44	60	0	0
1959	2900	217.99	85.44	3190	6840	110.56	52.83	0	0
1971	2900	223.85	85.44	14570	7810	20.56	58.9	0	0
1976	3000	209.71	85.44	7790	9630	159.44	58.9	0	0
1977	3000	215.56	85.44	1770	12910	159.44	60	0	0
1979	3100	215.56	85.44	14910	3530	110.56	60	0	0
1984	3100	215.56	85.44	14200	7230	159.44	60	0	0
1986	3200	223.85	85.44	15720	2960	20.56	63.64	0	0
1989	3200	221.42	85.44	12800	4620	69.44	60	0	0
1994	3300	215.56	85.44	1520	7580	69.44	60	0	0
1995	3400	223.85	85.44	16500	1990	110.56	70	0	0
1998	3600	237.99	85.44	1020	14640	159.44	60	0	0
2002	3700	217.99	85.44	15800	3200	110.56	70	0	0
2006	3700	229.71	85.44	11530	5910	69.44	70	0	0
2009	3800	229.71	85.44	17160	3740	69.44	70	0	0
2012	3800	217.99	85.44	7360	12030	20.56	70	0	0
2023	3900	229.71	85.44	17170	5640	159.44	70	0	0
2024	1800	189.71	84.85	6100	10200	45	42.43	0	0
2029	2400	229.71	84.85	6050	11990	135	62.04	0	0
2030	2900	223.85	84.85	12390	10230	45	60	0	0
2036	2900	215.56	84.85	2260	13430	45	58.16	0	0
2049	3000	221.42	84.85	7740	7770	45	60	0	0
2050	3200	215.56	84.85	6140	7670	135	63.64	0	0
2060	3500	215.56	84.85	15040	1720	45	68.05	0	0
2061	1400	187.28	82.46	18250	3680	14.04	30	0	0
2064	1500	178.99	82.46	9410	9110	165.96	30	0	0
2068	2100	201.42	82.46	5800	4080	165.96	40	0	0
2070	2100	201.42	82.46	1410	16840	75.96	47.45	0	0
2073	2200	195.56	82.46	9710	1510	165.96	49.21	0	0
2082	2200	209.71	82.46	5460	8590	14.04	50	0	0
2084	2300	217.99	82.46	13410	3460	75.96	50	0	0
2088	2300	207.28	82.46	14430	8820	104.04	40	0	0
2092	2300	201.42	82.46	15010	9110	75.96	50	0	0
2098	2300	195.56	82.46	3720	12060	165.96	40	0	0
2108	2400	254.56	82.46	16640	1620	104.04	67.43	0	0
2119	2400	187.28	82.46	13550	5450	165.96	40	0	0
2120	2500	223.85	82.46	13560	1740	14.04	56.57	0	0
2123	2500	193.14	82.46	5950	5170	14.04	40	0	0
2130	2500	203.85	82.46	5090	12350	165.96	50	0	0
2134	2600	201.42	82.46	17300	4950	75.96	50	0	0
2139	2600	201.42	82.46	16010	5420	14.04	50	0	0
2140	2600	195.56	82.46	9440	9000	14.04	49.21	0	0
2149	2700	203.85	82.46	9780	7330	165.96	50	0	0
2150	2700	201.42	82.46	10190	7440	14.04	50	0	0
2152	2900	215.56	82.46	4710	9190	104.04	60	0	0
2160	3000	201.42	82.46	15890	2240	104.04	50	0	0
2167	3000	217.99	82.46	13520	5230	165.96	60	0	0
2168	3000	203.85	82.46	11230	10500	14.04	60	0	0
2179	3100	209.71	82.46	13440	3680	165.96	60	0	0
2187	3100	209.71	82.46	2870	12130	104.04	60	0	0
2190	3300	223.85	82.46	14990	7620	14.04	68.71	0	0
2191	3400	223.85	82.46	13960	9610	165.96	70	0	0
2199	3600	221.42	82.46	12420	2730	75.96	60	0	0
2206	3700	223.85	82.46	9570	5640	165.96	70	0	0
2210	1100	167.28	80.62	6060	14410	150.26	26.04	0	0
2213	1400	173.14	80.62	10870	10500	150.26	34.8	0	0
2216	1500	187.28	80.62	6130	5330	29.74	40.28	0	0
2217	1500	195.56	80.62	12980	9290	150.26	37.53	0	0
2219	1600	183.85	80.62	12400	6630	29.74	37.53	0	0
2223	1600	175.56	80.62	1980	10130	150.26	37.53	0	0
2224	1600	175.56	80.62	2090	15050	29.74	35.36	0	0
2230	1700	183.85	80.62	10820	8470	29.74	35.36	0	0
2233	1700	181.42	80.62	7110	12900	29.74	42.8	0	0
2238	1700	187.28	80.62	2160	14920	60.26	37.22	0	0
2239	1800	181.42	80.62	14030	5430	150.26	40	0	0
2244	1800	183.85	80.62	11480	9170	29.74	40.28	0	0
2245	1900	189.71	80.62	7560	4150	119.74	42.43	0	0
2250	1900	209.71	80.62	13520	4240	60.26	44.05	0	0
2254	1900	173.14	80.62	15540	5270	60.26	40	0	0
2257	1900	201.42	80.62	10360	5220	150.26	47.21	0	0
2264	1900	187.28	80.62	4790	9650	29.74	40	0	0
2269	1900	181.42	80.62	8890	11880	60.26	40	0	0
2270	1900	173.14	80.62	6200	13020	29.74	38.81	0	0
2271	1900	209.71	80.62	1300	14850	119.74	46.1	0	0
2274	1900	221.42	80.62	1990	15360	29.74	50	0	0
2276	2000	195.56	80.62	13920	1800	29.74	49.21	0	0
2279	2000	193.14	80.62	12270	2630	150.26	40	0	0
2281	2000	201.42	80.62	7760	3190	29.74	50	0	0
2290	2000	195.56	80.62	12570	6470	60.26	49.21	0	0
2292	2000	201.42	80.62	15350	7630	29.74	46.1	0	0
2295	2100	181.42	80.62	4610	7300	60.26	44.75	0	0
2308	2100	197.99	80.62	11980	7520	119.74	49.5	0	0
2310	2100	193.14	80.62	3420	7540	119.74	44.28	0	0
2315	2100	181.42	80.62	5470	9480	29.74	47.45	0	0
2316	2100	201.42	80.62	4070	10800	97.13	40	0	0
2319	2300	189.71	80.62	17960	1010	119.74	49.21	0	0
2326	2300	193.14	80.62	5830	4450	60.26	50	0	0
2327	2300	203.85	80.62	10970	7620	29.74	56.57	0	0
2328	2300	195.56	80.62	8210	8620	119.74	50	0	0
2334	2300	189.71	80.62	630	9280	119.74	42.43	0	0
2342	2300	181.42	80.62	5510	14420	119.74	49.21	0	0
2353	2400	201.42	80.62	13600	6500	60.26	53.38	0	0
2354	2400	195.56	80.62	11850	7780	119.74	49.5	0	0
2357	2400	215.56	80.62	1370	18080	60.26	56.57	0	0
2358	2500	201.42	80.62	16990	880	29.74	60	0	0
2359	2500	201.42	80.62	13170	4680	60.26	56.94	0	0
2361	2500	195.56	80.62	7540	10650	29.74	50	0	0
2367	2500	201.42	80.62	2670	12640	150.26	55.53	0	0
2369	2500	195.56	80.62	1120	18130	119.74	53.38	0	0
2372	2600	209.71	80.62	11370	1910	119.74	61.34	0	0
2374	2600	187.28	80.62	18920	2570	119.74	50	0	0
2382	2600	209.71	80.62	7390	2810	119.74	60	0	0
2387	2600	201.42	80.62	15190	5740	60.26	56.57	0	0
2388	2600	201.42	80.62	12970	6060	60.26	53.7	0	0
2389	2600	193.14	80.62	2940	6830	119.74	50	0	0
2390	2700	187.28	80.62	9970	4490	60.26	50	0	0
2391	2700	187.28	80.62	9430	6170	150.26	50	0	0
2393	2700	195.56	80.62	10230	7760	60.26	49.23	0	0
2396	2700	201.42	80.62	4370	9970	60.26	53.7	0	0
2399	2700	201.42	80.62	680	12560	119.74	58.16	0	0
2401	2700	217.99	80.62	3500	16040	119.74	62.65	0	0
2404	2800	193.14	80.62	17860	2340	60.26	50	0	0
2416	2800	215.56	80.62	15160	8190	60.26	54.98	0	0
2419	2800	195.56	80.62	11350	8130	119.74	58.18	0	0
2427	2800	201.42	80.62	7810	8170	150.26	60	0	0
2428	2800	249.71	80.62	7830	9120	60.26	62.65	0	0
2430	2800	207.28	80.62	3200	10130	29.74	54.98	0	0
2438	2900	195.56	80.62	16110	3240	29.74	55.53	0	0
2445	2900	193.14	80.62	15980	3660	150.26	50	0	0
2448	2900	198.99	80.62	5820	9070	29.74	50	0	0
2455	3000	209.71	80.62	15090	8200	97.13	58.16	0	0
2457	3100	215.56	80.62	15180	2100	29.74	67.11	0	0
2460	3100	201.42	80.62	14180	5440	29.74	58.16	0	0
2461	3100	237.99	80.62	5250	10910	150.26	70	0	0
2465	3100	215.56	80.62	1960	13440	29.74	67.92	0	0
2472	3200	217.99	80.62	16760	3300	172.87	62.65	0	0
2473	3200	215.56	80.62	14710	5680	60.26	69.41	0	0
2480	3200	209.71	80.62	9130	8400	97.13	60	0	0
2484	3300	209.71	80.62	14480	1740	150.26	69.41	0	0
2502	3300	207.28	80.62	7900	6590	60.26	60	0	0
2511	3300	209.71	80.62	9260	8270	119.74	67.11	0	0
2512	3300	215.56	80.62	5170	13160	29.74	69.59	0	0
2513	3400	207.28	80.62	16460	5160	119.74	60	0	0
2522	3400	209.71	80.62	10660	8770	29.74	63.64	0	0
2524	3400	209.71	80.62	1920	13550	29.74	63.64	0	0
2527	3500	221.42	80.62	16440	4120	150.26	70	0	0
2536	3600	215.56	80.62	15180	1360	29.74	67.11	0	0
2538	3600	229.71	80.62	10890	7310	119.74	70	0	0
2542	3800	221.42	80.62	12390	2760	119.74	70	0	0
2545	4000	221.42	80.62	13360	3310	150.26	70	0	0
2546	1200	173.14	78.1	8130	13590	129.81	34.03	0	0
2556	1300	175.56	78.1	8730	2010	39.81	35.36	0	0
2557	1300	173.14	78.1	7530	3520	50.19	42.43	0	0
2561	1300	161.42	78.1	13330	4050	140.19	28.28	0	0
2562	1300	161.42	78.1	3560	7940	39.81	32.06	0	0
2563	1300	161.42	78.1	4010	11790	129.81	28.28	0	0
2566	1600	167.28	78.1	17750	2350	39.81	37.74	0	0
2577	1600	167.28	78.1	10470	6120	140.19	41.65	0	0
2580	1600	169.71	78.1	9300	7660	140.19	35.36	0	0
2589	1800	167.28	78.1	14570	6100	129.81	40.28	0	0
2606	1900	167.28	78.1	13750	6200	129.81	46.06	0	0
2618	2000	181.42	78.1	3720	8400	39.81	47.21	0	0
2620	2000	187.28	78.1	3400	13130	140.19	47.45	0	0
2623	2000	193.14	78.1	1410	14810	39.81	49.5	0	0
2624	2100	178.99	78.1	15130	970	39.81	43.68	0	0
2625	2100	203.85	78.1	4330	12410	140.19	54.05	0	0
2629	2200	221.42	78.1	13230	5980	39.81	63.64	0	0
2632	2200	181.42	78.1	4820	9140	39.81	49.5	0	0
2638	2300	227.28	78.1	8090	6720	39.81	60	0	0
2639	2300	235.56	78.1	5150	6870	140.19	60	0	0
2648	2300	173.14	78.1	4800	15750	50.19	49.5	0	0
2654	2400	215.56	78.1	10970	10040	50.19	56.97	0	0
2659	2500	201.42	78.1	17260	4600	39.81	50	0	0
2662	2500	209.71	78.1	6420	7540	129.81	53.38	0	0
2668	2500	173.14	78.1	6870	10270	129.81	50	0	0
2677	2600	203.85	78.1	12310	8150	129.81	55.53	0	0
2679	2700	207.28	78.1	11170	4570	39.81	60	0	0
2682	2700	187.28	78.1	7030	9900	129.81	60	0	0
2697	3000	193.14	78.1	17410	1710	129.81	60	0	0
2698	3000	201.42	78.1	9640	2090	50.19	60	0	0
2701	1200	173.14	76.16	4030	10750	156.8	33.39	0	0
2704	1400	195.56	76.16	7500	3070	113.2	39.27	0	0
2705	1400	175.56	76.16	7560	5520	156.8	33.97	0	0
2709	1400	173.14	76.16	3920	10810	66.8	30	0	0
2711	1500	173.14	76.16	8770	7340	156.8	36.39	0	0
2715	1500	195.56	76.16	15130	7420	156.8	47.17	0	0
2718	1500	173.14	76.16	13080	9280	156.8	30	0	0
2721	1600	181.42	76.16	7210	10250	66.8	35.82	0	0
2726	1600	173.14	76.16	8390	13540	113.2	36.39	0	0
2727	1600	173.14	76.16	7170	14270	23.2	34.8	0	0
2738	1600	181.42	76.16	4830	16250	66.8	38.81	0	0
2742	1700	195.56	76.16	3320	6480	113.2	40	0	0
2743	1700	215.56	76.16	1550	8340	156.8	56.62	0	0
2747	1700	167.28	76.16	4690	11480	156.8	40	0	0
2749	1700	164.85	76.16	5920	14000	66.8	30	0	0
2759	1700	181.42	76.16	630	16170	23.2	40.28	0	0
2760	1800	181.42	76.16	18410	2700	113.2	45.18	0	0
2761	1900	249.71	76.16	17580	2750	66.8	50	0	0
2769	1900	195.56	76.16	12250	5530	113.2	46.1	0	0
2774	1900	181.42	76.16	12920	6410	113.2	46.1	0	0
2784	1900	173.14	76.16	14710	6700	156.8	40	0	0
2788	1900	170.71	76.16	13300	10140	66.8	30	0	0
2791	1900	193.14	76.16	5800	11770	66.8	40	0	0
2793	2000	189.71	76.16	6070	5210	156.8	49.21	0	0
2803	2100	181.42	76.16	19110	2820	113.2	49.21	0	0
2814	2100	203.85	76.16	18470	4000	156.8	50	0	0
2822	2100	173.14	76.16	10420	7110	66.8	40	0	0
2831	2100	187.28	76.16	4530	9470	23.2	40	0	0
2834	2100	195.56	76.16	8940	11550	113.2	49.5	0	0
2836	2200	175.56	76.16	9790	5980	156.8	49.21	0	0
2842	2200	209.71	76.16	14500	6580	23.2	49.94	0	0
2851	2200	189.71	76.16	13480	9230	113.2	49.5	0	0
2853	2200	207.28	76.16	5380	9260	156.8	50	0	0
2854	2200	215.56	76.16	11090	9690	113.2	53.7	0	0
2859	2300	178.99	76.16	11630	2970	156.8	40	0	0
2860	2300	175.56	76.16	14000	6340	156.8	49.5	0	0
2864	2300	178.99	76.16	2980	9250	113.2	40	0	0
2865	2400	181.42	76.16	18490	3430	23.2	50	0	0
2867	2400	195.56	76.16	6960	4650	113.2	59.49	0	0
2879	2400	189.71	76.16	9120	5860	66.8	50	0	0
2884	2400	181.42	76.16	7660	8280	156.8	50	0	0
2885	2400	201.42	76.16	8230	10490	66.8	60	0	0
2890	2500	201.42	76.16	13700	9820	156.8	58.16	0	0
2894	2500	201.42	76.16	3240	10300	66.8	54.98	0	0
2897	2500	209.71	76.16	8270	12180	156.8	60	0	0
2914	2600	189.71	76.16	2550	6630	23.2	56.57	0	0
2920	2600	195.56	76.16	1140	16230	113.2	58.16	0	0
2923	2700	183.85	76.16	13000	2330	156.8	56.57	0	0
2925	2700	195.56	76.16	9740	5490	23.2	60	0	0
2940	2700	201.42	76.16	5280	15410	23.2	58.16	0	0
2943	2800	195.56	76.16	17680	820	23.2	60	0	0
2946	2800	203.85	76.16	16530	3210	66.8	56.57	0	0
2963	2800	187.28	76.16	14570	3230	113.2	50	0	0
2985	2800	223.85	76.16	1020	12520	23.2	67.92	0	0
2998	2800	187.28	76.16	1230	14220	113.2	50	0	0
3001	2900	201.42	76.16	12220	4450	113.2	60	0	0
3002	2900	209.71	76.16	2880	7660	113.2	62.65	0	0
3005	2900	187.28	76.16	12660	8730	66.8	50	0	0
3015	2900	201.42	76.16	5120	14310	66.8	60	0	0
3017	3000	215.56	76.16	8570	8660	66.8	67.11	0	0
3020	3000	195.56	76.16	4500	11170	23.2	60	0	0
3027	3000	203.85	76.16	690	16250	113.2	62.62	0	0
3029	3100	195.56	76.16	13510	990	113.2	60	0	0
3030	3200	209.71	76.16	13970	3840	66.8	69.59	0	0
3032	3300	209.71	76.16	6500	4090	113.2	63.64	0	0
3034	1300	181.42	72.8	12210	1520	105.95	30	0	0
3041	1300	164.85	72.8	18590	3310	74.05	30	0	0
3042	1300	195.56	72.8	7870	9770	105.95	40	0	0
3047	1400	158.99	72.8	7020	3450	164.05	30	0	0
3052	1400	167.28	72.8	15640	4750	164.05	30	0	0
3067	1400	164.85	72.8	6700	9190	74.05	30	0	0
3076	1500	173.14	72.8	16590	1730	74.05	30	0	0
3083	1500	164.85	72.8	6310	10360	74.05	30	0	0
3093	1500	173.14	72.8	8180	13270	74.05	37.36	0	0
3095	1500	173.14	72.8	1440	18250	164.05	40	0	0
3100	1600	178.99	72.8	9290	11160	164.05	30	0	0
3121	1700	178.99	72.8	8950	3320	105.95	30	0	0
3125	1700	167.28	72.8	8930	9880	15.95	40	0	0
3130	1700	195.56	72.8	2360	14050	105.95	40	0	0
3132	1700	173.14	72.8	3690	15700	105.95	40	0	0
3136	1800	181.42	72.8	13140	2180	74.05	44.28	0	0
3138	1800	175.56	72.8	16610	3690	15.95	40	0	0
3139	1800	167.28	72.8	15680	4970	15.95	40	0	0
3146	1900	175.56	72.8	18630	1800	15.95	49.21	0	0
3150	1900	181.42	72.8	7460	8070	164.05	46.06	0	0
3154	1900	181.42	72.8	830	12320	15.95	50	0	0
3158	1900	181.42	72.8	660	15440	15.95	40	0	0
3164	2000	189.71	72.8	8330	3610	15.95	50	0	0
3169	2000	181.42	72.8	6370	3910	164.05	40	0	0
3172	2000	178.99	72.8	17960	3950	105.95	40	0	0
3178	2000	173.14	72.8	9250	4780	105.95	40	0	0
3179	2000	201.42	72.8	11670	6410	15.95	55.92	0	0
3193	2100	167.28	72.8	10300	2260	15.95	40	0	0
3200	2100	167.28	72.8	12790	4420	164.05	40	0	0
3216	2100	181.42	72.8	8020	4540	105.95	40	0	0
3232	2100	193.14	72.8	5650	5750	105.95	50	0	0
3235	2100	197.99	72.8	12300	7010	105.95	58.16	0	0
3239	2100	187.28	72.8	3120	10490	164.05	50	0	0
3243	2200	187.28	72.8	14550	8760	15.95	50	0	0
3244	2200	181.42	72.8	9950	11750	164.05	50	0	0
3245	2300	189.71	72.8	6550	6160	164.05	49.5	0	0
3246	2300	181.42	72.8	5160	8550	15.95	50	0	0
3250	2300	201.42	72.8	13000	9980	105.95	53.38	0	0
3254	2400	181.42	72.8	17780	1520	15.95	50	0	0
3260	2400	195.56	72.8	12090	4170	105.95	56.02	0	0
3264	2400	181.42	72.8	11220	8460	15.95	50	0	0
3277	2500	189.71	72.8	17720	1700	74.05	60	0	0
3280	2500	209.71	72.8	15020	5490	105.95	62.04	0	0
3293	2500	201.42	72.8	15390	7510	164.05	59.49	0	0
3294	2500	189.71	72.8	1890	12510	164.05	53.7	0	0
3296	2500	189.71	72.8	690	18380	105.95	56.57	0	0
3297	2600	181.42	72.8	14640	2080	164.05	50	0	0
3302	2600	187.28	72.8	8120	3570	74.05	50	0	0
3309	2600	229.71	72.8	6280	3840	105.95	69.41	0	0
3310	2600	189.71	72.8	12130	6120	164.05	58.16	0	0
3312	2600	189.71	72.8	2440	11890	15.95	56.94	0	0
3315	2600	181.42	72.8	650	14410	164.05	50	0	0
3316	2600	181.42	72.8	4090	15790	164.05	50	0	0
3320	2600	181.42	72.8	2070	18060	105.95	50	0	0
3323	2700	195.56	72.8	16160	2040	164.05	60	0	0
3332	2700	195.56	72.8	3770	9230	15.95	60	0	0
3338	2900	195.56	72.8	9400	2350	164.05	60	0	0
3339	2900	189.71	72.8	13190	6950	164.05	60	0	0
3347	3000	203.85	72.8	12810	4700	164.05	62.65	0	0
3351	3200	203.85	72.8	610	12900	105.95	63.64	0	0
3353	1200	153.14	72.11	1890	13700	56.31	35.36	0	0
3357	1300	147.28	72.11	7530	12690	146.31	31.31	0	0
3358	1300	147.28	72.11	2740	13070	146.31	31.31	0	0
3359	1400	161.42	72.11	17390	2390	123.69	35.8	0	0
3362	1400	175.56	72.11	17380	4580	33.69	35.82	0	0
3363	1400	153.14	72.11	3470	8180	33.69	33.97	0	0
3365	1600	158.99	72.11	10450	2340	33.69	37.97	0	0
3366	1600	173.14	72.11	14670	3140	123.69	43.68	0	0
3368	1600	161.42	72.11	16190	3980	56.31	35.82	0	0
3376	1600	161.42	72.11	12550	3970	146.31	35.36	0	0
3380	1600	181.42	72.11	11140	4990	33.69	48.51	0	0
3383	1600	161.42	72.11	2100	8860	33.69	41.65	0	0
3389	1600	147.28	72.11	10230	10670	146.31	35.8	0	0
3398	1600	181.42	72.11	7880	13920	123.69	46.32	0	0
3416	1700	161.42	72.11	18570	1880	33.69	42.43	0	0
3418	1700	167.28	72.11	16580	3550	146.31	42.43	0	0
3420	1700	158.99	72.11	15780	4120	56.31	38.81	0	0
3424	1700	161.42	72.11	11330	8860	56.31	35.36	0	0
3427	1700	189.71	72.11	700	19040	56.31	49.5	0	0
3438	1800	167.28	72.11	11290	3240	33.69	40.28	0	0
3439	1800	161.42	72.11	11740	3850	33.69	42.43	0	0
3444	1800	195.56	72.11	15230	7290	56.31	50	0	0
3445	1800	158.99	72.11	2380	13300	56.31	40	0	0
3448	1900	167.28	72.11	11120	6510	56.31	44.75	0	0
3468	1900	158.99	72.11	8530	7930	56.31	40	0	0
3471	1900	167.28	72.11	12810	9870	123.69	49.21	0	0
3474	2000	167.28	72.11	12220	3880	146.31	49.21	0	0
3475	2000	167.28	72.11	9150	9290	56.31	49.23	0	0
3485	2000	175.56	72.11	8950	10020	33.69	47.21	0	0
3493	2000	167.28	72.11	3610	14730	146.31	47.21	0	0
3494	2100	181.42	72.11	17930	3530	123.69	49.5	0	0
3495	2100	181.42	72.11	17540	3820	123.69	55.8	0	0
3506	2100	173.14	72.11	6800	8920	56.31	50	0	0
3508	2100	173.14	72.11	2990	9780	123.69	49.5	0	0
3510	2200	181.42	72.11	7410	4910	56.31	53.67	0	0
3524	2200	167.28	72.11	7010	4990	56.31	49.5	0	0
3529	2200	193.14	72.11	14570	5550	123.69	58.16	0	0
3536	2200	173.14	72.11	8420	9060	56.31	50	0	0
3537	2200	181.42	72.11	7970	11700	123.69	55.8	0	0
3549	2300	181.42	72.11	18580	1550	146.31	53.67	0	0
3550	2300	167.28	72.11	17660	1870	56.31	49.5	0	0
3554	2300	173.14	72.11	17030	3340	33.69	50	0	0
3562	2300	187.28	72.11	11790	4940	146.31	53.8	0	0
3563	2300	175.56	72.11	12770	10090	56.31	49.5	0	0
3567	2400	181.42	72.11	12810	4810	33.69	56.57	0	0
3568	2400	173.14	72.11	13950	8900	56.31	50	0	0
3569	2400	187.28	72.11	8720	9130	123.69	56.94	0	0
3575	2400	181.42	72.11	1960	11060	123.69	55.8	0	0
3580	2400	187.28	72.11	2110	12550	123.69	50	0	0
3581	2400	181.42	72.11	2670	13590	33.69	56.57	0	0
3588	2500	175.56	72.11	16860	2260	146.31	55.53	0	0
3591	2600	181.42	72.11	840	11380	33.69	56.57	0	0
3596	2700	181.42	72.11	18000	3940	33.69	56.57	0	0
3599	2700	187.28	72.11	12050	9400	146.31	60	0	0
3605	2700	181.42	72.11	9510	9680	123.69	56.57	0	0
3606	2800	187.28	72.11	6910	13140	56.31	60	0	0
3608	2900	193.14	72.11	3070	7480	123.69	60	0	0
3610	3000	187.28	72.11	17380	3490	123.69	60	0	0
3619	800	147.28	70.71	10410	10630	135	28.28	0	0
3627	900	141.42	70.71	15950	3410	45	25.07	0	0
3641	1000	161.42	70.71	15010	2480	135	33.36	0	0
3643	1200	153.14	70.71	17690	4510	45	35.36	0	0
3645	1200	156.57	70.71	15170	5010	98.13	20	0	0
3651	1200	147.28	70.71	1630	18220	45	35.36	0	0
3656	1300	141.42	70.71	9450	4930	45	28.28	0	0
3664	1400	147.28	70.71	7620	4240	45	35.36	0	0
3670	1500	141.42	70.71	10340	7560	135	35.36	0	0
3676	1500	158.99	70.71	4910	7760	171.87	30	0	0
3680	1600	147.28	70.71	11600	3920	45	35.36	0	0
3686	1600	147.28	70.71	15340	3990	135	38.87	0	0
3688	1700	173.14	70.71	6670	4720	171.87	38.81	0	0
3694	1800	147.28	70.71	15020	5030	135	42.43	0	0
3705	1800	153.14	70.71	2960	12100	45	42.43	0	0
3712	1800	167.28	70.71	2630	17290	45	47.45	0	0
3726	1900	158.99	70.71	12900	4380	45	44.75	0	0
3730	1900	153.14	70.71	12040	8200	45	42.43	0	0
3735	2000	175.56	70.71	9570	4000	171.87	50	0	0
3736	2000	175.56	70.71	9370	9270	171.87	49.21	0	0
3740	2100	181.42	70.71	9090	2350	98.13	50	0	0
3751	2300	178.99	70.71	9910	9500	135	50	0	0
3753	2300	175.56	70.71	4660	14340	171.87	50	0	0
3755	2400	183.85	70.71	11900	6950	171.87	56.57	0	0
3756	800	138.99	67.08	5520	11750	153.43	25.31	0	0
3759	900	147.28	67.08	7400	14380	26.57	25.35	0	0
3760	900	147.28	67.08	3600	17030	153.43	26.87	0	0
3761	1000	147.28	67.08	15250	6550	153.43	30.06	0	0
3766	1000	144.85	67.08	9880	11970	63.43	28.49	0	0
3768	1100	155.56	67.08	15640	2030	153.43	38.08	0	0
3771	1100	144.85	67.08	17320	2380	116.57	26.69	0	0
3773	1100	153.14	67.08	2080	9180	26.57	34.8	0	0
3786	1200	175.56	67.08	11960	5670	63.43	35.81	0	0
3788	1200	147.28	67.08	12210	8190	153.43	33.36	0	0
3797	1200	144.85	67.08	13360	8180	153.43	30	0	0
3803	1200	155.56	67.08	6500	9260	153.43	30.66	0	0
3804	1200	153.14	67.08	3820	12170	116.57	31.31	0	0
3808	1300	161.42	67.08	16560	4360	26.57	40	0	0
3809	1300	155.56	67.08	17500	4900	153.43	34.03	0	0
3820	1300	144.85	67.08	11940	5420	63.43	30	0	0
3824	1300	161.42	67.08	9900	7740	116.57	40	0	0
3825	1300	150.71	67.08	5510	15730	26.57	30	0	0
3835	1400	147.28	67.08	12990	930	26.57	35.8	0	0
3837	1400	138.99	67.08	17230	4310	153.43	30	0	0
3842	1400	144.85	67.08	10320	10710	26.57	30	0	0
3848	1400	138.99	67.08	6170	12640	26.57	30	0	0
3857	1500	155.56	67.08	9850	11110	26.57	35.82	0	0
3861	1500	161.42	67.08	980	14180	153.43	40.28	0	0
3862	1500	161.42	67.08	3090	15870	153.43	49.21	0	0
3883	1600	153.14	67.08	12990	680	26.57	40	0	0
3893	1600	144.85	67.08	16280	1940	63.43	30	0	0
3899	1600	155.56	67.08	16700	2680	26.57	40.28	0	0
3904	1600	153.14	67.08	15950	5820	116.57	40	0	0
3909	1600	167.28	67.08	6390	7210	63.43	45.18	0	0
3910	1600	153.14	67.08	9250	12420	26.57	40	0	0
3913	1700	167.28	67.08	13870	3100	116.57	46.1	0	0
3917	1700	161.42	67.08	7100	3480	153.43	40	0	0
3920	1700	164.85	67.08	12030	7600	116.57	40	0	0
3923	1700	189.71	67.08	11430	9310	153.43	50	0	0
3924	1700	158.99	67.08	7430	10010	153.43	40	0	0
3936	1700	155.56	67.08	11660	10040	26.57	42.43	0	0
3937	1700	167.28	67.08	4640	15090	153.43	49.21	0	0
3938	1700	167.28	67.08	1140	16710	63.43	40.28	0	0
3939	1800	175.56	67.08	8750	2050	153.43	50	0	0
3943	1800	161.42	67.08	7200	3450	63.43	42.43	0	0
3948	1800	161.42	67.08	2590	7780	63.43	42.43	0	0
3952	1800	158.99	67.08	9830	10770	26.57	40	0	0
3956	1800	167.28	67.08	4170	10750	116.57	40	0	0
3957	1800	161.42	67.08	4050	15300	63.43	42.43	0	0
3960	1900	175.56	67.08	5620	4750	26.57	49.5	0	0
3962	1900	167.28	67.08	14390	5500	116.57	44.31	0	0
3965	1900	161.42	67.08	3910	7190	63.43	47.45	0	0
3967	1900	161.42	67.08	7430	8820	116.57	47.45	0	0
3968	1900	153.14	67.08	9160	11190	26.57	40	0	0
3972	1900	169.71	67.08	3400	13350	116.57	42.43	0	0
3973	1900	189.71	67.08	2970	14980	153.43	58.16	0	0
3974	2000	167.28	67.08	13620	1460	63.43	49.5	0	0
3976	2000	175.56	67.08	8870	3900	116.57	49.5	0	0
3979	2000	167.28	67.08	12970	4490	116.57	49.5	0	0
3989	2000	158.99	67.08	780	10350	26.57	40	0	0
3990	2000	153.14	67.08	1060	10490	153.43	40	0	0
3992	2000	189.71	67.08	8050	13420	116.57	53.7	0	0
4015	2000	158.99	67.08	5400	14100	116.57	40	0	0
4024	2100	167.28	67.08	12860	2130	116.57	49.5	0	0
4031	2100	161.42	67.08	7720	2910	26.57	49.5	0	0
4042	2100	167.28	67.08	3400	6680	116.57	49.5	0	0
4044	2100	158.99	67.08	7460	8250	153.43	40	0	0
4046	2100	167.28	67.08	7640	10670	153.43	49.5	0	0
4051	2100	167.28	67.08	4600	10930	26.57	48.51	0	0
4052	2100	173.14	67.08	7110	12840	26.57	50	0	0
4056	2100	183.85	67.08	690	14590	116.57	55.8	0	0
4061	2100	195.56	67.08	630	18470	116.57	56.57	0	0
4067	2200	167.28	67.08	15580	670	116.57	50	0	0
4072	2200	167.28	67.08	16240	1360	153.43	50	0	0
4074	2200	173.14	67.08	10020	3180	153.43	50	0	0
4075	2200	167.28	67.08	10420	5610	116.57	50	0	0
4079	2200	173.14	67.08	2200	8000	63.43	50	0	0
4080	2200	173.14	67.08	6700	8800	63.43	50	0	0
4085	2200	187.28	67.08	2010	17390	116.57	60	0	0
4088	2300	161.42	67.08	15410	4630	153.43	50	0	0
4093	2300	175.56	67.08	10740	7230	116.57	49.5	0	0
4095	2300	173.14	67.08	4300	10220	116.57	50	0	0
4099	2300	167.28	67.08	5420	15090	26.57	50	0	0
4100	2400	167.28	67.08	11260	3840	26.57	50	0	0
4101	2400	167.28	67.08	7970	6310	26.57	50	0	0
4103	2400	181.42	67.08	3710	8940	153.43	56.57	0	0
4104	2400	175.56	67.08	12490	10130	63.43	56.57	0	0
4107	2400	181.42	67.08	4340	16280	153.43	58.16	0	0
4109	2500	181.42	67.08	9480	10370	153.43	58.16	0	0
4110	2500	173.14	67.08	840	16110	153.43	50	0	0
4112	900	141.42	64.03	5300	14730	128.66	28.28	0	0
4132	1000	141.42	64.03	6790	4770	38.66	28.28	0	0
4136	1000	133.14	64.03	17340	5510	38.66	30.54	0	0
4155	1000	133.14	64.03	6230	13040	128.66	33.36	0	0
4159	1100	161.42	64.03	9880	1940	51.34	37.97	0	0
4171	1100	133.14	64.03	15610	3400	128.66	35.36	0	0
4172	1100	138.99	64.03	4400	6430	38.66	31.34	0	0
4176	1100	141.42	64.03	9540	12210	38.66	28.28	0	0
4178	1100	133.14	64.03	5490	15680	38.66	33.36	0	0
4179	1200	133.14	64.03	15990	830	128.66	35.36	0	0
4196	1200	141.42	64.03	6930	3870	128.66	33.36	0	0
4200	1200	133.14	64.03	14370	9000	51.34	33.36	0	0
4205	1200	138.99	64.03	7680	10740	128.66	37.97	0	0
4209	1200	141.42	64.03	2620	12520	128.66	28.28	0	0
4210	1200	141.42	64.03	5090	14170	128.66	28.28	0	0
4215	1200	181.42	64.03	750	14370	141.34	42.43	0	0
4216	1200	181.42	64.03	1520	17970	38.66	40	0	0
4236	1300	147.28	64.03	13030	1350	128.66	35.8	0	0
4237	1300	147.28	64.03	17370	1640	128.66	35.36	0	0
4238	1300	147.28	64.03	1030	7610	38.66	35.36	0	0
4245	1300	133.14	64.03	7840	8830	141.34	35.8	0	0
4258	1300	138.99	64.03	7160	13880	51.34	40	0	0
4271	1400	141.42	64.03	17040	3210	128.66	35.36	0	0
4274	1400	147.28	64.03	15350	4910	38.66	35.36	0	0
4278	1400	147.28	64.03	10630	7780	38.66	35.36	0	0
4288	1400	133.14	64.03	2860	8320	128.66	35.36	0	0
4292	1400	183.85	64.03	2520	12790	141.34	50	0	0
4296	1400	147.28	64.03	1410	13860	128.66	42.43	0	0
4298	1400	161.42	64.03	2800	15020	38.66	40.26	0	0
4304	1500	147.28	64.03	8110	6110	38.66	35.36	0	0
4309	1500	153.14	64.03	6300	11440	128.66	46.1	0	0
4313	1500	141.42	64.03	2510	18040	128.66	42.43	0	0
4319	1500	147.28	64.03	1530	18420	128.66	35.36	0	0
4320	1600	147.28	64.03	7830	8010	38.66	44.75	0	0
4331	1600	144.85	64.03	6370	10620	51.34	40	0	0
4338	1600	153.14	64.03	6810	13410	38.66	42.43	0	0
4339	1700	153.14	64.03	10540	2810	38.66	42.43	0	0
4347	1700	161.42	64.03	18120	4660	38.66	49.5	0	0
4350	1700	153.14	64.03	13650	6880	128.66	42.43	0	0
4357	1800	158.99	64.03	3770	5950	141.34	48.51	0	0
4358	1800	153.14	64.03	5410	6820	38.66	40	0	0
4367	1800	153.14	64.03	13260	8240	38.66	49.21	0	0
4368	1800	153.14	64.03	12940	8790	38.66	49.21	0	0
4374	1900	167.28	64.03	9230	3810	141.34	40	0	0
4386	1900	161.42	64.03	12700	4190	128.66	47.45	0	0
4392	1900	161.42	64.03	7010	5130	128.66	49.5	0	0
4395	1900	158.99	64.03	15740	6060	128.66	50	0	0
4396	2000	153.14	64.03	14090	2390	38.66	49.5	0	0
4401	2000	158.99	64.03	2220	8580	128.66	50	0	0
4403	2000	161.42	64.03	7830	11490	38.66	49.5	0	0
4409	2100	167.28	64.03	18450	3710	51.34	50	0	0
4420	2100	158.99	64.03	3380	13060	51.34	50	0	0
4421	2200	175.56	64.03	15380	2530	38.66	56.57	0	0
4426	2200	167.28	64.03	15880	3870	128.66	50	0	0
4429	2200	175.56	64.03	14930	5850	128.66	56.57	0	0
4432	2200	167.28	64.03	14240	9010	128.66	50	0	0
4437	800	153.14	63.25	17800	820	108.43	30	0	0
4447	1000	153.14	63.25	15370	7140	108.43	31.31	0	0
4452	1000	138.99	63.25	1840	10770	18.43	20	0	0
4463	1000	144.85	63.25	2470	18350	161.57	30	0	0
4464	1100	147.28	63.25	16900	3320	161.57	30	0	0
4468	1100	144.85	63.25	11690	5500	108.43	30	0	0
4482	1100	147.28	63.25	13000	5700	161.57	30	0	0
4493	1100	144.85	63.25	9030	7080	108.43	30	0	0
4494	1100	144.85	63.25	1360	15380	108.43	30	0	0
4495	1200	144.85	63.25	3970	6410	108.43	30	0	0
4516	1200	136.57	63.25	9740	8400	161.57	20	0	0
4517	1200	155.56	63.25	5370	9800	18.43	30	0	0
4524	1200	153.14	63.25	11480	10290	108.43	31.66	0	0
4538	1300	153.14	63.25	5710	5730	108.43	35.8	0	0
4540	1300	147.28	63.25	3190	7990	161.57	34.8	0	0
4542	1300	138.99	63.25	10500	8490	18.43	30	0	0
4545	1300	147.28	63.25	8990	10280	18.43	30	0	0
4555	1300	147.28	63.25	2650	18090	161.57	30	0	0
4558	1400	138.99	63.25	10580	1530	18.43	30	0	0
4562	1400	147.28	63.25	16430	3620	18.43	30	0	0
4563	1400	153.14	63.25	13020	5220	108.43	38.87	0	0
4571	1400	153.14	63.25	9140	5910	108.43	40	0	0
4576	1400	147.28	63.25	4220	10430	161.57	40	0	0
4579	1400	138.99	63.25	10510	10620	161.57	30	0	0
4584	1400	147.28	63.25	8130	12730	161.57	37.97	0	0
4586	1500	155.56	63.25	9570	3530	161.57	40	0	0
4588	1500	147.28	63.25	17450	5100	161.57	40	0	0
4593	1500	147.28	63.25	9280	11220	161.57	38.81	0	0
4594	1500	153.14	63.25	6840	11950	161.57	40	0	0
4600	1500	153.14	63.25	5840	13290	71.57	38.81	0	0
4605	1600	161.42	63.25	14700	7120	108.43	47.45	0	0
4611	1600	147.28	63.25	2220	8870	18.43	40	0	0
4612	1600	153.14	63.25	5190	12340	161.57	40	0	0
4618	1600	147.28	63.25	1050	14510	161.57	40	0	0
4632	1600	161.42	63.25	1500	14680	108.43	47.45	0	0
4641	1700	147.28	63.25	15000	960	18.43	40	0	0
4644	1700	175.56	63.25	6570	6000	18.43	50	0	0
4646	1700	147.28	63.25	15320	6770	161.57	40	0	0
4647	1700	161.42	63.25	9190	7490	71.57	44.75	0	0
4648	1700	161.42	63.25	7440	9610	161.57	50	0	0
4652	1700	147.28	63.25	5190	11120	161.57	40	0	0
4658	1800	158.99	63.25	13720	6090	18.43	40	0	0
4661	1800	153.14	63.25	13770	6640	108.43	40	0	0
4669	1800	161.42	63.25	7320	12370	18.43	50	0	0
4678	1800	161.42	63.25	2560	12880	18.43	49.5	0	0
4684	1800	153.14	63.25	1850	14460	108.43	40	0	0
4686	1900	158.99	63.25	15100	4080	108.43	40	0	0
4689	1900	153.14	63.25	8050	6590	108.43	40	0	0
4692	1900	161.42	63.25	2390	10420	108.43	49.5	0	0
4707	1900	158.99	63.25	1350	14490	108.43	40	0	0
4715	2000	153.14	63.25	10380	3800	108.43	40	0	0
4719	2000	167.28	63.25	8260	12020	108.43	50	0	0
4720	2100	161.42	63.25	10820	3860	108.43	50	0	0
4722	2100	167.28	63.25	7480	10680	108.43	50	0	0
4725	800	144.85	60.83	6870	11550	99.46	20	0	0
4730	1000	144.85	60.83	9720	2530	99.46	30	0	0
4737	1000	130.71	60.83	18470	5050	170.54	20	0	0
4743	1100	138.99	60.83	13600	6080	170.54	30	0	0
4747	1100	144.85	60.83	8620	8000	99.46	30	0	0
4748	1100	147.28	60.83	8060	13700	170.54	30	0	0
4767	1400	138.99	60.83	13510	1190	170.54	30	0	0
4768	1400	138.99	60.83	11850	5430	170.54	30	0	0
4771	1400	138.99	60.83	5070	14010	170.54	30	0	0
4773	1500	147.28	60.83	14970	2300	170.54	40	0	0
4775	1600	153.14	60.83	14860	3710	99.46	40	0	0
4779	1600	147.28	60.83	6970	4420	170.54	40	0	0
4788	1600	153.14	60.83	11940	9800	99.46	40	0	0
4791	1700	147.28	60.83	2520	9930	170.54	40	0	0
4794	700	118.99	58.31	6960	6270	30.96	25.02	0	0
4800	700	118.99	58.31	15950	6360	30.96	22.39	0	0
4812	700	133.14	58.31	4090	6660	59.04	27.76	0	0
4820	700	124.85	58.31	10070	10890	59.04	25.02	0	0
4821	700	124.85	58.31	3730	11800	120.96	25.31	0	0
4823	700	124.85	58.31	1190	17320	120.96	25.02	0	0
4826	800	118.99	58.31	16220	1960	30.96	26.85	0	0
4836	800	127.28	58.31	8790	1940	149.04	27.76	0	0
4837	800	133.14	58.31	11600	8830	59.04	25.35	0	0
4843	800	124.85	58.31	8460	10330	59.04	25.31	0	0
4844	800	133.14	58.31	3130	14190	120.96	26.87	0	0
4855	900	118.99	58.31	17190	4340	149.04	25.35	0	0
4857	900	124.85	58.31	5360	6160	30.96	26.69	0	0
4859	900	124.85	58.31	10780	6470	120.96	28.28	0	0
4862	900	133.14	58.31	13400	7430	120.96	28.28	0	0
4865	900	133.14	58.31	1390	18180	59.04	28.28	0	0
4866	1000	133.14	58.31	16510	5810	120.96	31.31	0	0
4873	1000	124.85	58.31	15300	7260	59.04	30	0	0
4874	1000	124.85	58.31	3190	8700	120.96	30	0	0
4882	1000	118.99	58.31	6940	10380	30.96	30	0	0
4885	1000	118.99	58.31	990	11540	30.96	30	0	0
4887	1000	141.42	58.31	4660	11560	30.96	28.28	0	0
4891	1000	118.99	58.31	8080	13320	30.96	30	0	0
4897	1000	118.99	58.31	2230	18740	149.04	30	0	0
4912	1100	124.85	58.31	13820	4010	30.96	30	0	0
4915	1100	141.42	58.31	11090	7720	120.96	35.36	0	0
4919	1100	133.14	58.31	9460	7940	120.96	33.97	0	0
4920	1100	138.99	58.31	12600	10190	30.96	40	0	0
4928	1100	127.28	58.31	9950	10260	149.04	33.36	0	0
4931	1100	133.14	58.31	8950	12580	120.96	31.34	0	0
4939	1100	127.28	58.31	8340	12970	149.04	31.34	0	0
4946	1100	124.85	58.31	2120	13210	30.96	30	0	0
4947	1100	130.71	58.31	6230	13280	59.04	30	0	0
4951	1200	133.14	58.31	10530	1990	120.96	35.36	0	0
4952	1200	130.71	58.31	15910	1990	120.96	30	0	0
4986	1200	130.71	58.31	12820	4180	120.96	30	0	0
4989	1200	127.28	58.31	16420	4600	30.96	35.36	0	0
4996	1200	124.85	58.31	12390	8110	149.04	30	0	0
4998	1200	133.14	58.31	8000	13620	30.96	40	0	0
5009	1200	141.42	58.31	1000	14120	120.96	35.36	0	0
5013	1300	133.14	58.31	7550	4050	30.96	35.8	0	0
5020	1300	138.99	58.31	6680	4060	120.96	40	0	0
5033	1300	133.14	58.31	10390	5040	149.04	40	0	0
5036	1300	153.14	58.31	6240	5320	59.04	40	0	0
5040	1300	153.14	58.31	8040	5550	30.96	46.1	0	0
5054	1300	147.28	58.31	15240	5760	120.96	42.43	0	0
5063	1300	124.85	58.31	14290	7890	30.96	30	0	0
5064	1300	133.14	58.31	1090	8280	149.04	40	0	0
5067	1300	138.99	58.31	3960	9500	120.96	40	0	0
5071	1300	133.14	58.31	9000	9640	149.04	40	0	0
5072	1300	133.14	58.31	1220	10040	149.04	38.87	0	0
5078	1300	133.14	58.31	11080	10300	149.04	38.87	0	0
5079	1300	133.14	58.31	1410	11470	59.04	35.36	0	0
5083	1300	138.99	58.31	8010	12490	30.96	40	0	0
5084	1300	141.42	58.31	2170	13100	120.96	41.65	0	0
5090	1300	141.42	58.31	2220	14080	30.96	41.65	0	0
5092	1300	138.99	58.31	4950	14810	30.96	40	0	0
5101	1300	130.71	58.31	1410	17310	120.96	30	0	0
5118	1300	133.14	58.31	1810	18240	30.96	40	0	0
5130	1400	144.85	58.31	10870	740	59.04	40	0	0
5139	1400	133.14	58.31	13240	4450	30.96	40	0	0
5165	1400	153.14	58.31	14640	4650	120.96	40	0	0
5168	1400	133.14	58.31	12200	4940	59.04	40	0	0
5176	1400	161.42	58.31	11610	4980	120.96	47.21	0	0
5179	1400	133.14	58.31	13420	5420	30.96	40	0	0
5183	1400	133.14	58.31	4490	6080	59.04	40	0	0
5188	1400	147.28	58.31	16610	7090	120.96	41.65	0	0
5190	1400	133.14	58.31	6210	9700	30.96	40	0	0
5194	1400	133.14	58.31	9380	9760	149.04	40	0	0
5196	1400	138.99	58.31	6650	9860	120.96	40	0	0
5202	1400	133.14	58.31	10060	10050	30.96	40	0	0
5211	1500	138.99	58.31	11570	1790	59.04	40	0	0
5212	1500	138.99	58.31	13190	2300	120.96	40	0	0
5215	1500	147.28	58.31	17960	2570	149.04	49.21	0	0
5218	1500	138.99	58.31	17230	5070	30.96	40	0	0
5220	1500	136.57	58.31	12760	6680	120.96	30	0	0
5222	1500	147.28	58.31	3050	7260	30.96	42.43	0	0
5233	1500	153.14	58.31	10830	8150	120.96	40	0	0
5234	1500	153.14	58.31	9450	10060	120.96	40	0	0
5237	1500	138.99	58.31	10000	10620	149.04	40	0	0
5239	1500	138.99	58.31	3320	11030	30.96	40	0	0
5242	1500	141.42	58.31	1220	12480	120.96	42.43	0	0
5245	1600	153.14	58.31	15100	1630	30.96	49.21	0	0
5254	1600	138.99	58.31	18970	3250	149.04	40	0	0
5255	1600	138.99	58.31	14510	4850	30.96	40	0	0
5256	1600	147.28	58.31	10000	6260	120.96	44.39	0	0
5263	1600	138.99	58.31	5590	6330	30.96	40	0	0
5268	1600	138.99	58.31	5780	8780	120.96	40	0	0
5272	1600	144.85	58.31	6200	9540	30.96	40	0	0
5277	1600	138.99	58.31	9840	10850	149.04	40	0	0
5288	1600	141.42	58.31	3500	11460	149.04	44.75	0	0
5298	1600	138.99	58.31	7880	13790	59.04	40	0	0
5299	1600	147.28	58.31	2400	17810	120.96	47.45	0	0
5306	1700	147.28	58.31	14490	950	59.04	49.21	0	0
5310	1700	147.28	58.31	15360	3190	30.96	49.5	0	0
5322	1700	147.28	58.31	15020	5710	30.96	49.21	0	0
5326	1700	147.28	58.31	10470	7740	59.04	49.5	0	0
5329	1700	138.99	58.31	6360	9800	59.04	40	0	0
5330	1700	147.28	58.31	3130	10900	30.96	49.21	0	0
5339	1700	138.99	58.31	5110	11270	59.04	40	0	0
5343	1700	147.28	58.31	4230	14610	120.96	49.21	0	0
5344	1800	147.28	58.31	18710	3750	120.96	49.5	0	0
5368	1800	147.28	58.31	14550	4140	120.96	49.5	0	0
5373	1800	144.85	58.31	16370	4650	149.04	40	0	0
5374	1800	153.14	58.31	12790	6490	120.96	49.5	0	0
5383	1800	147.28	58.31	2920	7860	120.96	49.21	0	0
5385	1900	147.28	58.31	8520	8900	120.96	49.5	0	0
5388	1900	153.14	58.31	2700	15170	30.96	50	0	0
5403	700	113.14	56.57	8340	3250	45	25.02	0	0
5411	700	113.14	56.57	13910	4680	135	27.76	0	0
5414	700	118.99	56.57	8440	8470	135	27.76	0	0
5419	700	113.14	56.57	6060	9380	135	27.76	0	0
5420	700	124.85	56.57	5840	11450	45	28.28	0	0
5428	700	113.14	56.57	7420	12510	135	25.02	0	0
5432	800	113.14	56.57	15730	5360	45	28.28	0	0
5433	800	124.85	56.57	7190	9360	45	33.36	0	0
5435	800	113.14	56.57	620	15410	45	27.76	0	0
5437	800	113.14	56.57	590	17690	135	28.28	0	0
5440	900	113.14	56.57	15390	1850	45	28.28	0	0
5444	900	113.14	56.57	6930	14410	45	28.28	0	0
5450	1000	113.14	56.57	18900	1040	45	28.28	0	0
11	1000	118.99	56.57	14620	1720	45	33.36	0	0
14	1000	118.99	56.57	14050	4810	45	31.34	0	0
15	1000	118.99	56.57	17440	5160	135	34.8	0	0
16	1000	118.99	56.57	1720	11160	135	35.36	0	0
17	1000	147.28	56.57	9230	11850	135	40	0	0
30	1000	141.42	56.57	580	13740	135	35.36	0	0
40	1000	113.14	56.57	4350	14760	45	28.28	0	0
41	1100	118.99	56.57	17190	1080	135	35.36	0	0
43	1100	133.14	56.57	11560	7790	45	35.36	0	0
49	1100	118.99	56.57	9540	9330	45	35.36	0	0
57	1100	118.99	56.57	4500	9790	135	35.36	0	0
81	1100	118.99	56.57	7520	10140	135	35.36	0	0
107	1100	118.99	56.57	4300	15940	45	35.36	0	0
112	1200	118.99	56.57	14070	2910	135	35.36	0	0
150	1200	118.99	56.57	18150	4770	135	35.36	0	0
199	1200	118.99	56.57	1020	9210	45	35.36	0	0
218	1200	118.99	56.57	9690	11900	45	35.36	0	0
227	1300	124.85	56.57	9720	9930	45	40	0	0
247	1300	124.85	56.57	3100	14990	135	40	0	0
252	1400	133.14	56.57	2460	9740	135	40	0	0
256	1400	124.85	56.57	4760	11280	135	40	0	0
259	1500	133.14	56.57	15800	2180	135	40	0	0
332	1500	138.99	56.57	13730	3530	45	40	0	0
355	1600	138.99	56.57	18770	870	45	40	0	0
389	500	110.71	53.85	2360	15310	158.2	19	0	0
405	500	116.57	53.85	4030	16030	68.2	19	0	0
420	600	110.71	53.85	17960	4920	21.8	20	0	0
439	600	124.85	53.85	8850	7520	68.2	20	0	0
454	700	124.85	53.85	18060	4040	68.2	26.85	0	0
458	700	110.71	53.85	6290	8880	158.2	20	0	0
465	800	116.57	53.85	9510	5050	68.2	20	0	0
509	800	124.85	53.85	9820	8550	21.8	25.35	0	0
540	800	116.57	53.85	4070	11270	111.8	20	0	0
558	900	133.14	53.85	11820	740	111.8	30	0	0
567	900	124.85	53.85	17990	2490	111.8	30	0	0
571	900	116.57	53.85	13230	3170	111.8	20	0	0
572	900	124.85	53.85	6470	4710	111.8	20	0	0
580	900	118.99	53.85	16720	5480	21.8	30	0	0
605	900	124.85	53.85	4500	9830	111.8	30	0	0
620	900	124.85	53.85	11020	9940	68.2	29.11	0	0
649	900	110.71	53.85	11080	10500	21.8	20	0	0
653	900	116.57	53.85	5960	14050	68.2	20	0	0
657	900	133.14	53.85	6450	14090	68.2	30	0	0
676	900	110.71	53.85	880	17620	158.2	20	0	0
695	1000	127.28	53.85	10520	1350	21.8	31.34	0	0
707	1000	116.57	53.85	15810	2260	158.2	20	0	0
717	1000	133.14	53.85	9320	2910	111.8	30	0	0
731	1000	124.85	53.85	8690	3330	21.8	30	0	0
[truncated: 3,539 more rows]

## Sheet: Raw Fig4D-4E P+Cav1 5
	Area	Perim.	Feret	FeretX	FeretY	FeretAngle	MinFeret	MinThr	MaxThr
[truncated: 14,864 more rows]

[truncated: 19 more sheets: Raw Fig4D-4E P+Cav1 6, Raw Fig4D-4E P+Cav1 7, Raw Fig4D-4E P+Cav1 8, Raw Fig4D-4E P+PTRF 1, Raw Fig4D-4E P+PTRF 2, Raw Fig4D-4E P+PTRF 3, Raw Fig4D-4E P+PTRF 4, Raw Fig4D-4E P+PTRF 5, Raw Fig4D-4E P+PTRF 6, Raw Fig4D-4E P+PTRF 7, Raw Fig4D-4E P+PTRF 8, Raw Fig4D-4E P+PTRF 9, Raw Fig4D-4E P+PTRF 10, Raw Fig4D-4E WT 1, Raw Fig4D-4E WT 2, Raw Fig4D-4E WT 3, Raw Fig4D-4E WT 4, Raw Fig4D-4E WT 5, Raw Fig4D-4E WT 6]
