# Supplementary material for: Caveolin-1 dolines form a distinct and rapid caveolae-independent mechanoadaptation system
Source: Nat Cell Biol. 2022 Dec 21;25(1):120–33. doi: 10.1038/s41556-022-01034-3 (PMC9859760; doi:10.1038/s41556-022-01034-3)
Supplement: Source Data Fig. 5 — Statistical source data from Fig. 5. [file 41556_2022_1034_MOESM22_ESM.xlsx]

## Sheet: Raw Fig 5 PTRF_KO
image	membrane area [µm2]	Cav1_labeling	labeling density	Cav1 pos. Invag.	shallow	deep	Cav1 pos. not caveolae like structure		Cav1. pos. Structure	deep [µm2]	shallow [µm2]	others [µm2]	Cav1 pos. Structure [µm]	clustered labels	dispers label	Anzahl cluster	label/cluster	cluster/sqµm	dispers/sqµm	clustered labeling/sqµm	gesamt labeling	gesamt labeling density	non_cav_stru_>300nm	non-cav_>300nm densitiy
291…_4	15.76	397	25.1904	1	1	0	0	0	1	0	0.0634518	0	0.0634518	121	276	27	4.48148	1.7132	17.5127	7.67766	397	25.1904	0	0
291…_6	21.04	492	23.384	0	0	0	0	0	0	0	0	0	0	188	304	39	4.82051	1.85361	14.4487	8.93536	492	23.384	0	0
291…_8	22.4	503	22.4554	0	0	0	1 (154 nm) 7 labels	1	1	0	0	0.0446429	0.0446429	148	355	33	4.48485	1.47321	15.8482	6.60714	503	22.4554	0	0
291…_13	11.89	511	42.9773	0	0	0	1 (289 nm) 18 labels	1	1	0	0	0.0841043	0.0841043	212	299	44	4.81818	3.70059	25.1472	17.8301	511	42.9773	0	0
291…_16	11.89	343	28.8478	0	0	0	0	0	0	0	0	0	0	134	209	27	4.96296	2.27082	17.5778	11.27	343	28.8478	0	0
291…_19	11.89	198	16.6526	0	0	0	2 (207 und 296 nm) 4, 4 labels	2	2	0	0	0.168209	0.168209	35	163	8	4.375	0.672834	13.709	2.94365	198	16.6526	0	0
370…_02	3.03	60	19.802	1	1	0	0	0	1	0	0.330033	0	0.330033	23	37	3	7.66667	0.990099	12.2112	7.59076	60	19.802	0	0
370_...04	3.03	73	24.0924	1	1	0	0	0	1	0	0.330033	0	0.330033	20	53	5	4	1.65017	17.4917	6.60066	73	24.0924	0	0
370_...06	2.07	110	53.1401	0	0	0	0	0	0	0	0	0	0	68	42	12	5.66667	5.7971	20.2899	32.8502	110	53.1401	0	0
370_...08	3.03	128	42.2442	2	2	0	1 (95 nm) 3	0	2	0	0.660066	0	0.660066	41	87	7	5.85714	2.31023	28.7129	13.5314	128	42.2442	0	0
370_...10	2.9	78	26.8966	0	0	0	0	0	0	0	0	0	0	30	48	7	4.28571	2.41379	16.5517	10.3448	78	26.8966	0	0
370_...12	3.03	118	38.9439	0	0	0	0	0	0	0	0	0	0	62	56	13	4.76923	4.29043	18.4818	20.462	118	38.9439	0	0
370_...14	3.03	140	46.2046	4	3	1	2 (98 und 226 nm) 2, 9 labels	0	4	0.330033	0.990099	0	1.32013	75	65	12	6.25	3.9604	21.4521	24.7525	140	46.2046	0	0
370_...16	3.03	122	40.264	1	1	0	0	0	1	0	0.330033	0	0.330033	61	61	12	5.08333	3.9604	20.132	20.132	122	40.264	0	0
370_...18	3.03	169	55.7756	2	2	0	3 (179, 209, 265 nm)4, 2, 9 labels	3	5	0	0.660066	0.990099	1.65017	76	93	18	4.22222	5.94059	30.6931	25.0825	169	55.7756	0	0
370_...20	3.03	128	42.2442	0	0	0	0	0	0	0	0	0	0	57	71	13	4.38462	4.29043	23.4323	18.8119	128	42.2442	0	0
370_...22	3.03	41	13.5314	0	0	0	0	0	0	0	0	0	0	4	37	1	4	0.330033	12.2112	1.32013	41	13.5314	0	0
370_...24	3.03	45	14.8515	2	2	0	0	0	2	0	0.660066	0	0.660066	12	33	3	4	0.990099	10.8911	3.9604	45	14.8515	0	0
370_...26	3.03	54	17.8218	0	0	0	0	0	0	0	0	0	0	4	50	1	4	0.330033	16.5017	1.32013	54	17.8218	0	0
370_...28	3.03	21	6.93069	0	0	0	0	0	0	0	0	0	0	4	17	1	4	0.330033	5.61056	1.32013	21	6.93069	0	0
370_...30	3.03	23	7.59076	0	0	0	0	0	0	0	0	0	0	4	19	1	4	0.330033	6.27063	1.32013	23	7.59076	0	0
370_...32	3.03	27	8.91089	0	0	0	1 (149 nm) 2	1	1	0	0	0.330033	0.330033	0	27	0	0	0	8.91089	0	27	8.91089	0	0
370_...34	3.03	40	13.2013	0	0	0	0	0	0	0	0	0	0	8	32	2	4	0.660066	10.5611	2.64026	40	13.2013	0	0
370_...36	3.03	57	18.8119	0	0	0	2 (123 - 147 nm) 4, 7 labels	2	2	0	0	0.660066	0.660066	13	44	3	4.33333	0.990099	14.5215	4.29043	57	18.8119	0	0
370_...38	2.8	51	18.2143	0	0	0	1 (100 nm ) 2	1	1	0	0	0.357143	0.357143	19	32	4	4.75	1.42857	11.4286	6.78571	51	18.2143	0	0
370_...40	3.03	55	18.1518	0	0	0	1 (200, 188 nm) 5, 3	2	2	0	0	0.660066	0.660066	16	39	4	4	1.32013	12.8713	5.28053	55	18.1518	0	0
			26.4281	14	13	1
421_...02	3.03	19	6.27063	0	0	0	0	0	0	0	0	0	0	4	15	1	4	0.330033	4.9505	1.32013	19	6.27063	0	0
421_...04	3.03	18	5.94059	0	0	0	0	0	0	0	0	0	0	14	4	2	7	0.660066	1.32013	4.62046	18	5.94059	0	0
421_...06	3.03	14	4.62046	0	0	0	0	0	0	0	0	0	0	12	2	2	6	0.660066	0.660066	3.9604	14	4.62046	0	0
421_...08	3.03	23	7.59076	0	0	0	0	0	0	0	0	0	0	10	13	2	5	0.660066	4.29043	3.30033	23	7.59076	0	0
421_...10	3.03	78	25.7426	1	1	0	0	0	1	0	0.330033	0	0.330033	46	32	10	4.6	3.30033	10.5611	15.1815	78	25.7426	0	0
421_...12	3.03	52	17.1617	0	0	0	0	0	0	0	0	0	0	21	31	4	5.25	1.32013	10.231	6.93069	52	17.1617	0	0
421_...14	3.03	23	7.59076	0	0	0	0	0	0	0	0	0	0	17	6	3	5.66667	0.990099	1.9802	5.61056	23	7.59076	0	0
421_...16	3.03	47	15.5116	2	2	0	0	0	2	0	0.660066	0	0.660066	20	27	4	5	1.32013	8.91089	6.60066	47	15.5116	0	0
421_...18	3.03	36	11.8812	0	0	0	0	0	0	0	0	0	0	12	24	2	6	0.660066	7.92079	3.9604	36	11.8812	0	0
421_...20	3.03	43	14.1914	0	0	0	1 (100 nm) 8 labels	1	1	0	0	0.330033	0.330033	27	16	4	6.75	1.32013	5.28053	8.91089	43	14.1914	0	0
421_...22	3.03	90	29.703	1	1	0	0	0	1	0	0.330033	0	0.330033	63	27	10	6.3	3.30033	8.91089	20.7921	90	29.703	0	0
421_...25	3.03	51	16.8317	2	2	0	0	0	2	0	0.660066	0	0.660066	24	27	5	4.8	1.65017	8.91089	7.92079	51	16.8317	0	0
421_...28	3.03	28	9.24092	0	0	0	0	0	0	0	0	0	0	12	16	2	6	0.660066	5.28053	3.9604	28	9.24092	0	0
421_...30	3.03	42	13.8614	0	0	0	0	0	0	0	0	0	0	18	24	4	4.5	1.32013	7.92079	5.94059	42	13.8614	0	0
421_...32	3.03	70	23.1023	0	0	0	0	0	0	0	0	0	0	24	46	5	4.8	1.65017	15.1815	7.92079	70	23.1023	0	0
421_...34	3.03	48	15.8416	0	0	0	0	0	0	0	0	0	0	23	25	4	5.75	1.32013	8.25083	7.59076	48	15.8416	0	0
421_...36	3.03	104	34.3234	1	1	0	0	0	1	0	0.330033	0	0.330033	71	33	12	5.91667	3.9604	10.8911	23.4323	104	34.3234	0	0
421_...38	3.03	106	34.9835	3	3	0	0	0	3	0	0.990099	0	0.990099	52	54	8	6.5	2.64026	17.8218	17.1617	106	34.9835	0	0
421_...40	3.03	44	14.5215	0	0	0	1 (214 nm) 6 labels	1	1	0	0	0.330033	0.330033	8	36	2	4	0.660066	11.8812	2.64026	44	14.5215	0	0
421_...42	3.03	87	28.7129	1	1	0	0	0	1	0	0.330033	0	0.330033	57	30	12	4.75	3.9604	9.90099	18.8119	87	28.7129	0	0
	214.75			39					40				46						12.7071			22.2773
							non cav like structure	diameter [nm]	label amount
								154	7
								289	18
								207	4
								296	4
								95	3
								98	2
								226	9
								179	4
								209	2
								265	9
								149	2
								123	4
								147	7
								100	2
								200	5
								188	3
								100	8
								214	6
								179.944
								18

## Sheet: Raw Fig 5 P+Cav1
image	membrane area [µm2]	Cav1_labeling	labeling density	Cav1 pos. Invag.	shallow	deep	Cav1 pos. not caveolae like structure		Cav1 pos. Structure	deep [µm2]	shallow [µm2]	others [µm2]	Cav1 pos. Structure [µm]	clustered labels	dispers label	Anzahl cluster	label/cluster	cluster/sqµm	dispers/sqµm	clustered labeling/sqµm	gesamt labeling	gesamt labeling density	non_cav_stru_>300nm	non-cav_>300nm densitiy
293_...21	22.7	376	16.5639	0	0	0	1 (diameter 532 nm) 8 label	1	1	0	0	0.0440529	0.0440529	157	219	34	4.61765	1.4978	9.64758	6.9163	376	16.5639	1	0.0440529
293_...24	22.7	197	8.67841	0	0	0	1 (diameter 667 nm) 6 label	1	1	0	0	0.0440529	0.0440529	37	160	7	5.28571	0.30837	7.04846	1.62996	197	8.67841	1	0.0440529
293_...27	21.8	207	9.49541	0	0	0	0	0	0	0	0	0	0	57	150	10	5.7	0.458716	6.88073	2.61468	207	9.49541	0	0
293_...30	21.4	389	18.1776	0	0	0	2 (390 - 636 nm) 4 und 12 label	2	2	0	0	0.0934579	0.0934579	151	238	32	4.71875	1.49533	11.1215	7.05607	389	18.1776	2	0.0934579
293_...33	22.7	284	12.511	0	0	0	0	0	0	0	0	0	0	95	189	19	5	0.837004	8.32599	4.18502	284	12.511	0	0
371_...04	3.03	229	75.5776	1	1	0	2 (158 - 241 nm) 6 und 19 labels	2	3	0	0.330033	0.660066	0.990099	163	66	28	5.82143	9.24092	21.7822	53.7954	229	75.5776	0	0
371_...06	3.03	189	62.3762	0	0	0	0	0	0	0	0	0	0	94	95	17	5.52941	5.61056	31.3531	31.0231	189	62.3762	0	0
371_...08	3.03	208	68.6469	0	0	0	1 (316 nm) 30 labels	1	1	0	0	0.330033	0.330033	120	88	22	5.45455	7.26073	29.0429	39.604	208	68.6469	1	0.330033
371_...10	3.03	172	56.7657	1	1	0	0	0	1	0	0.330033	0	0.330033	111	61	17	6.52941	5.61056	20.132	36.6337	172	56.7657	0	0
371_...12	3.03	42	13.8614	0	0	0	0	0	0	0	0	0	0	20	22	4	5	1.32013	7.26073	6.60066	42	13.8614	0	0
371_...14	3.03	43	14.1914	1	0	1	0	0	1	0.330033	0	0	0.330033	12	31	3	4	0.990099	10.231	3.9604	43	14.1914	0	0
371_...16	3.03	131	43.2343	0	0	0	0	0	0	0	0	0	0	79	52	16	4.9375	5.28053	17.1617	26.0726	131	43.2343	0	0
371_...18	3.03	138	45.5446	2	2	0	2 (191 -200 nm) 5 und 15	2	4	0	0.660066	0.660066	1.32013	73	65	14	5.21429	4.62046	21.4521	24.0924	138	45.5446	0	0
371_...20	3.03	84	27.7228	0	0	0	0	0	0	0	0	0	0	45	39	10	4.5	3.30033	12.8713	14.8515	84	27.7228	0	0
371_...22	3.03	337	111.221	0	0	0	6 (169, 160, 141, 133, 155, 126 nm) 8, 13,7,2 ,8,5 labels	6	6	0	0	1.9802	1.9802	247	90	40	6.175	13.2013	29.703	81.5182	337	111.221	0	0
371_...24	3.03	266	87.7888	0	0	0	5 (145,154,101,74,64 nm)1,19,8,3,4 labels	5	5	0	0	1.65017	1.65017	180	86	26	6.92308	8.58086	28.3828	59.4059	266	87.7888	0	0
371_...26	3.03	309	101.98	0	0	0	4 (211,230,82,79 nm) 18,10,6,7 labels	4	4	0	0	1.32013	1.32013	235	74	38	6.18421	12.5413	24.4224	77.5578	309	101.98	0	0
371_...28	2.56	109	42.5781	0	0	0	0	0	0	0	0	0	0	70	39	13	5.38462	5.07812	15.2344	27.3438	109	42.5781	0	0
371_...30	3.03	126	41.5842	0	0	0	1 (197 nm) 2 labels	1	1	0	0	0.330033	0.330033	72	54	14	5.14286	4.62046	17.8218	23.7624	126	41.5842	0	0
371_...32	3.03	84	27.7228	0	0	0	0	0	0	0	0	0	0	47	37	10	4.7	3.30033	12.2112	15.5116	84	27.7228	0	0
371_...34	3.03	70	23.1023	1	1	0	1 (139 nm) 2 labels	1	2	0	0.330033	0.330033	0.660066	26	44	5	5.2	1.65017	14.5215	8.58086	70	23.1023	0	0
371_...36	3.03	165	54.4554	0	0	0	1 (132 nm) 4 labels	1	1	0	0	0.330033	0.330033	103	62	18	5.72222	5.94059	20.462	33.9934	165	54.4554	0	0
371_...38	3.03	176	58.0858	0	0	0	3 (201, 353,251 nm) 5,6,9 labels	3	3	0	0	0.990099	0.990099	112	64	22	5.09091	7.26073	21.1221	36.9637	176	58.0858	1	0.330033
371_...40	3.03	112	36.9637	0	0	0	0	0	0	0	0	0	0	43	69	8	5.375	2.64026	22.7723	14.1914	112	36.9637	0	0
			44.1179	6	5	1
422_...02	3	99	33	0	0	0	0	0	0	0	0	0	0	43	56	7	6.14286	2.33333	18.6667	14.3333	99	33	0	0
422_...04	3	54	18	0	0	0	0	0	0	0	0	0	0	27	27	5	5.4	1.66667	9	9	54	18	0	0
422_...06	3	120	40	0	0	0	0	0	0	0	0	0	0	64	56	13	4.92308	4.33333	18.6667	21.3333	120	40	0	0
422_...08	3	77	25.6667	0	0	0	4 (114,164,108,148 nm)2,3,4,8 labels	4	4	0	0	1.33333	1.33333	37	40	7	5.28571	2.33333	13.3333	12.3333	77	25.6667	0	0
422_...10	3	62	20.6667	0	0	0	1 ( 161 nm) 4 labels	1	1	0	0	0.333333	0.333333	29	33	5	5.8	1.66667	11	9.66667	62	20.6667	0	0
422_...12	3	84	28	0	0	0	2 (275,384 nm) 12,12 labels	2	2	0	0	0.666667	0.666667	42	42	8	5.25	2.66667	14	14	84	28	1	0.333333
422_...14	3	45	15	0	0	0	1 (135 nm) 2 labels	1	1	0	0	0.333333	0.333333	22	23	5	4.4	1.66667	7.66667	7.33333	45	15	0	0
422_...16	3	75	25	1	1	0	1 (260 nm) 9 labels	1	2	0	0.333333	0.333333	0.666667	40	35	8	5	2.66667	11.6667	13.3333	75	25	0	0
422_...18	3	119	39.6667	0	0	0	1 (85 nm) 3 labels	1	1	0	0	0.333333	0.333333	48	71	8	6	2.66667	23.6667	16	119	39.6667	0	0
422_...20	3	107	35.6667	0	0	0	2 (360, 522 nm) 6, 12 labels	2	2	0	0	0.666667	0.666667	48	59	8	6	2.66667	19.6667	16	107	35.6667	2	0.666667
422_...22	3	219	73	0	0	0	0	0	0	0	0	0	0	159	60	27	5.88889	9	20	53	219	73	0	0
422_...24	3	201	67	1	1	0	ruffles, Falten	0	1	0	0.333333	0	0.333333	113	88	18	6.27778	6	29.3333	37.6667	201	67	0	0
422_...26	3	173	57.6667	1	1	0	2 (176,146 nm) 1,5	2	3	0	0.333333	0.666667	1	94	79	20	4.7	6.66667	26.3333	31.3333	173	57.6667	0	0
422_...28	3	241	80.3333	1	1	0	1 (98 nm) 4 labels and ruffles	1	2	0	0.333333	0.333333	0.666667	153	88	25	6.12	8.33333	29.3333	51	241	80.3333	0	0
422_...30	3	124	41.3333	0	0	0	1 (139 nm), 5 labels ruffles	1	1	0	0	0.333333	0.333333	80	44	14	5.71429	4.66667	14.6667	26.6667	124	41.3333	0	0
422_...32	3	77	25.6667	0	0	0	ruffles, Falten	0	0	0	0	0	0	34	43	6	5.66667	2	14.3333	11.3333	77	25.6667	0	0
422_...34	3	156	52	0	0	0	ruffles, Falten	0	0	0	0	0	0	93	63	16	5.8125	5.33333	21	31	156	52	0	0
422_...36	3	181	60.3333	0	0	0	ruffles, Falten	0	0	0	0	0	0	116	65	22	5.27273	7.33333	21.6667	38.6667	181	60.3333	0	0
422_...38	3	218	72.6667	4	4	0	0	0	4	0	1.33333	0	1.33333	125	93	21	5.95238	7	31	41.6667	218	72.6667	0	0
422_...40	3	121	40.3333	0	0	0	Besonderheit 500 nm durchmesser,	0	0	0	0	0	0	83	38	15	5.53333	5	12.6667	27.6667	121	40.3333	1	0.333333
422_...42	3	196	65.3333		0	1	243 nm	1						156	40	27						43.4052	0	0
422_...44	3						123, 169, 135 nm	3						69	47	13							0	0
422_...46	3						165, 195, 232 nm	3						53	53	10						44	0	0
422_...48	3						396 nm	1						5	18	1							1	0.333333
422_...50	3						156, 133 nm	2						136	63	23							0	0
422_...52	3						164, 223, 143, 131, 125, 316, 252, 146 nm	8						145	60	26							1	0.333333
422_...54	3						120 nm	1						206	61	33							0	0
422_...56	3						234 nm	1						23	34	4							0	0
422_...58	3						94 nm	1						24	17	5							0	0
422_...60	3						95, 121, 140 nm	3						25	31	5							0	0
									60
	258.4			20															17.9234
							non cav like structure	diameter [nm]	label amount
						532		532	8
						667		667	6
						390		390	4
						636		636	12
						158		158	6
						241		241	19
						316		316	30
						191		191	5
						200		200	15
						169		169	8
						160		160	13
						141		141	7
						133		133	2
						155		155	8
						126		126	5
						145		145	1
						154		154	19
						101		101	8
						74		74	3
						64		64	4
						211		211	18
						230		230	10
						82		82	6
						79		79	7
						197		197	2
						139		139	2
						132		132	4
						201		201	5
						353		353	6
						251		251	9
						114		114	2
						164		164	3
						108		108	4
						148		148	8
						161		161	4
						275		275	12
						384		384	12
						135		135	2
						260		260	9
						85		85	3
						360		360	6
						522		522	12
						176		176	1
						146		146	5
						98		98	4
						139		139	5
			243 nm			94		243
			123, 169, 135 nm			88		123	7.47826
			165, 195, 232 nm			154		169
			396 nm			132		135
			156, 133 nm			139		165
			164, 223, 143, 131, 125, 316, 252, 146 nm			117		195
			120 nm			95		232
			234 nm			102		396
			94 nm			96		156
			95, 121, 140 nm			154		133
						289		164
						207		223
						296		143
						95		131
						98		125
						226		316
						179		252
						209		146
						265		120
						149		234
						123		94
						147		95
						100		121
						200		140
						188
						100
						214
						73
								202.2
								113
								179.94
								165.047
								70

## Sheet: Raw Fig 5 P+PTRF
image	membrane area [µm2]	Cav1_labeling	labeling density	Cav1 pos. Invag.	shallow	deep	Cav1 pos. not caveolae like structure		Cav1 pos. Struct	deep [µm2]	shallow [µm2]	others [µm2]	Cav1 pos. Structure [µm]	clustered labels	dispers label	Anzahl cluster	label/cluster	cluster/sqµm	dispers/sqµm	clustered labeling/sqµm	gesamt labeling	gesamt labeling density	non_cav_stru_>300nm	non-cav_>300nm densitiy
295_...42	17.35	466	26.8588	8	8	0	0	0	8	0	0.461095	0	0.461095	373	93	47	7.93617	2.70893	5.36023	21.4986	466	26.8588	0	0
295_...45	17.2	793	46.1047	3	3	0	0	0	3	0	0.174419	0	0.174419	687	106	92	7.46739	5.34884	6.16279	39.9419	793	46.1047	0	0
295_...47	11.9	94	7.89916	2	1	1	0	0	2	0.0840336	0.0840336	0	0.168067	59	35	8	7.375	0.672269	2.94118	4.95798	94	7.89916	0	0
295_...51	10.2	767	75.1961	4	4	0	0	0	4	0	0.392157	0	0.392157	735	32	89	8.25843	8.72549	3.13725	72.0588	767	75.1961	0	0
372_...01	3.03	25	8.25083	1	0	1	1 (94 nm) 8 labels	1	2	0.330033	0	0.330033	0.660066	13	12	2	6.5	0.660066	3.9604	4.29043	25	8.25083	0	0
372_...03	3.03	124	40.9241	2	2	0	0	0	2	0	0.660066	0	0.660066	79	45	12	6.58333	3.9604	14.8515	26.0726	124	40.9241	0	0
372_...05	3.03	180	59.4059	18	13	5	0	0	18	1.65017	4.29043	0	5.94059	142	38	20	7.1	6.60066	12.5413	46.8647	180	59.4059	0	0
372_...09	3.03	191	63.0363	19	9	10	0	0	19	3.30033	2.9703	0	6.27063	154	37	20	7.7	6.60066	12.2112	50.8251	191	63.0363	0	0
372_...11	3.03	55	18.1518	4	4	0	1 (88 nm) 14	1	5	0	1.32013	0.330033	1.65017	43	12	5	8.6	1.65017	3.9604	14.1914	55	18.1518	0	0
372_...13	3.03	44	14.5215	4	3	1	0	0	4	0.330033	0.990099	0	1.32013	39	5	4	9.75	1.32013	1.65017	12.8713	44	14.5215	0	0
372_...15	3.03	50	16.5017	2	2	0	0	0	2	0	0.660066	0	0.660066	20	30	4	5	1.32013	9.90099	6.60066	50	16.5017	0	0
372_...17	3.03	53	17.4917	2	0	2	0	0	2	0.660066	0	0	0.660066	35	18	6	5.83333	1.9802	5.94059	11.5512	53	17.4917	0	0
372_...19	3.03	66	21.7822	3	3	0	0	0	3	0	0.990099	0	0.990099	39	27	4	9.75	1.32013	8.91089	12.8713	66	21.7822	0	0
372_...21	3.03	63	20.7921	0	0	0	0	0	0	0	0	0	0	34	29	7	4.85714	2.31023	9.57096	11.2211	63	20.7921	0	0
372_...23	2.52	62	24.6032	2	2	0	0	0	2	0	0.793651	0	0.793651	45	17	7	6.42857	2.77778	6.74603	17.8571	62	24.6032	0	0
372_...25	3.03	165	54.4554	8	3	5	0	0	8	1.65017	0.990099	0	2.64026	158	7	15	10.5333	4.9505	2.31023	52.1452	165	54.4554	0	0
372_...27	3.03	187	61.7162	1	1	0	0	0	1	0	0.330033	0	0.330033	173	14	19	9.10526	6.27063	4.62046	57.0957	187	61.7162	0	0
372_...29	3.03	71	23.4323	1	1	0	0	0	1	0	0.330033	0	0.330033	60	11	6	10	1.9802	3.63036	19.802	71	23.4323	0	0
372_...31	3.03	120	39.604	0	0	0	0	0	0	0	0	0	0	92	28	12	7.66667	3.9604	9.24092	30.363	120	39.604	0	0
372_...33	3.03	63	20.7921	1	1	0	0	0	1	0	0.330033	0	0.330033	56	7	7	8	2.31023	2.31023	18.4818	63	20.7921	0	0
372_...35	3.03	103	33.9934	3	3	0	0	0	3	0	0.990099	0	0.990099	76	27	14	5.42857	4.62046	8.91089	25.0825	103	33.9934	0	0
372_...37	3.03	76	25.0825	0	0	0	0	0	0	0	0	0	0	44	32	8	5.5	2.64026	10.5611	14.5215	76	25.0825	0	0
372_...39	3.03	67	22.1122	1	1	0	0	0	1	0	0.330033	0	0.330033	47	20	8	5.875	2.64026	6.60066	15.5116	67	22.1122	0	0
372_...41	3.03	181	59.736	3	3	0	1 (154 nm) 5 labels	1	4	0	0.990099	0.330033	1.32013	143	38	20	7.15	6.60066	12.5413	47.1947	181	59.736	0	0
372_...42	2.27	179	78.8546	8	4	4	0	0	8	1.76211	1.76211	0	3.52423	169	10	16	10.5625	7.04846	4.40529	74.4493	179	78.8546	0	0
			35.2519	100	71	29
423_...02	3	155	51.6667	3	3	0	0	0	3	0	1	0	1	145	10	17	8.52941	5.66667	3.33333	48.3333	155	51.6667	0	0
423_...05	3	284	94.6667	4	3	1	0	0	4	0.333333	1	0	1.33333	277	7	23	12.0435	7.66667	2.33333	92.3333	284	94.6667	0	0
423_...07	3	280	93.3333	1	0	1	1 (132 nm)7 labels und ruffles	1	2	0.333333	0	0.333333	0.666667	271	9	26	10.4231	8.66667	3	90.3333	280	93.3333	0	0
423_...09	3	157	52.3333	2	1	1	0	0	2	0.333333	0.333333	0	0.666667	108	49	21	5.14286	7	16.3333	36	157	52.3333	0	0
423_...11	3	97	32.3333	4	4	0	0	0	4	0	1.33333	0	1.33333	67	30	13	5.15385	4.33333	10	22.3333	97	32.3333	0	0
423_...13	3	272	90.6667	9	4	5	0	0	9	1.66667	1.33333	0	3	248	24	25	9.92	8.33333	8	82.6667	272	90.6667	0	0
423_...15	3	388	129.333	8	3	5	ruffles	0	8	1.66667	1	0	2.66667	366	22	37	9.89189	12.3333	7.33333	122	388	129.333	0	0
423_...17	3	140	46.6667	5	3	2	1 (139 nm) 4 labels	1	6	0.666667	1	0.333333	2	127	13	17	7.47059	5.66667	4.33333	42.3333	140	46.6667	0	0
423_...19	3	116	38.6667	6	4	2	0	0	6	0.666667	1.33333	0	2	110	6	13	8.46154	4.33333	2	36.6667	116	38.6667	0	0
423_...21	3	75	25	0	0	0	0	0	0	0	0	0	0	36	39	6	6	2	13	12	75	25	0	0
423_...23	3	274	91.3333	4	2	2	1 (117 nm) 12 labels	1	5	0.666667	0.666667	0.333333	1.66667	228	46	29	7.86207	9.66667	15.3333	76	274	91.3333	0	0
423_...25	3	190	63.3333	3	3	0	0	0	3	0	1	0	1	168	22	20	8.4	6.66667	7.33333	56	190	63.3333	0	0
423_...27	3	135	45	3	2	1	0	0	3	0.333333	0.666667	0	1	121	14	17	7.11765	5.66667	4.66667	40.3333	135	45	0	0
423_...29	3	241	80.3333	5	3	2	0	0	5	0.666667	1	0	1.66667	224	17	19	11.7895	6.33333	5.66667	74.6667	241	80.3333	0	0
423_...32	3	211	70.3333	6	6	0	1 (95 nm) 4 labels	0	6	0	2	0	2	194	17	24	8.08333	8	5.66667	64.6667	211	70.3333	0	0
423_...34	3	153	51	3	2	1	0	0	3	0.333333	0.666667	0	1	134	19	11	12.1818	3.66667	6.33333	44.6667	153	51	0	0
423_...36	3	222	74	6	6	0	0	0	6	0	2	0	2	197	25	23	8.56522	7.66667	8.33333	65.6667	222	74	0	0
423_...38	3	256	85.3333	4	3	1	1 (102 nm) 13 labels	1	5	0.333333	1	0.333333	1.66667	220	36	29	7.58621	9.66667	12	73.3333	256	85.3333	0	0
423_...41	3	435	145	15	5	10	0	0	15	3.33333	1.66667	0	5	411	24	38	10.8158	12.6667	8	137	435	145	0	0
423_...43	3	304	101.333	12	8	4	1 (96 nm) 1 label	1	13	1.33333	2.66667	0.333333	4.33333	279	25	28	9.96429	9.33333	8.33333	93	304	101.333	0	0
423_...45	3	200	66.6667	5	3	2	0	0	5	0.666667	1	0	1.66667	192	8	21	9.14286	7	2.66667	64	200	66.6667	0	0
									216
	182.01			208																45.2751		52.3833
							non cav like structure	diameter [nm]	label amount
								94	8
								88	14													46
								154	5
								132	7
								139	4
								117	12
								95	4
								102	13
								96	1
								113
								9

## Sheet: Raw Fig 5 MEF_control
image	membrane area [µm2]	Cav1_labeling	labeling density	Cav1 pos. Invag.	shallow	deep	Cav1 pos. not caveolae like structure		Cav1 pos. Structure	deep [µm2]	shallow [µm2]	others [µm2]	Cav1 pos. Structure [µm]	clustered labels	dispers label	Anzahl cluster	label/cluster	cluster/sqµm	dispers/sqµm	clustered labeling/sqµm	gesamt labeling	gesamt labeling density	non_cav_stru_>300nm	non-cav_>300nm densitiy
001...02	2.7	178	65.9259	17	2	15	0	0	17	5.55556	0.740741	0	6.2963	172	6	21	8.19048	7.77778	2.22222	63.7037	178	65.9259	0	0
001...04	2.7	278	102.963	23	6	17	0		23	6.2963	2.22222	0	8.51852	277	1	33	8.39394	12.2222	0.37037	102.593	278	102.963	0	0
001...06	2.7	248	91.8519	18	9	9	3 (118, 119, 100 nm)	3	21	3.33333	3.33333	1.11111	7.77778	243	5	25	9.72	9.25926	1.85185	90	248	91.8519	0	0
001...10	2.7	469	173.704	29	9	20	1 (164 nm)	1	30	7.40741	3.33333	0.37037	11.1111	465	4	41	11.3415	15.1852	1.48148	172.222	469	173.704	0	0
001...12	2.7	127	47.037	11	2	9	1 (161 nm)	1	12	3.33333	0.740741	0.37037	4.44444	121	6	13	9.30769	4.81481	2.22222	44.8148	127	47.037	0	0
001...14	2.7	452	167.407	38	8	30	1 (187 nm)	1	39	11.1111	2.96296	0.37037	14.4444	451	1	49	9.20408	18.1481	0.37037	167.037	452	167.407	0	0
028...02	2.7	116	42.963	1	1	0	0	0	1	0	0.37037	0	0.37037	108	8	15	7.2	5.55556	2.96296	40	116	42.963	0	0
028...04	2.7	103	38.1481	10	3	7	1 (144 nm)	1	11	2.59259	1.11111	0.37037	4.07407	95	8	14	6.78571	5.18519	2.96296	35.1852	103	38.1481	0	0
028...06	2.7	32	11.8519	2	2	0	1 (190 nm)	1	3	0	0.740741	0.37037	1.11111	23	9	4	5.75	1.48148	3.33333	8.51852	32	11.8519	0	0
028...08	2.7	78	28.8889	1	0	0	1 (134 nm)	1	1	0	0	0.37037	0.37037	66	12	15	4.4	5.55556	4.44444	24.4444	78	28.8889	0	0
028...10	2.7	141	52.2222	9	7	2	1 (123 nm)	1	1	0.740741	2.59259	0.37037	0.37037	133	8	26	5.11538	9.62963	2.96296	49.2593	141	52.2222	0	0
028...12	2.7	53	19.6296	7	6	1	2 (129, 119)	2	9	0.37037	2.22222	0.740741	3.33333	51	2	10	5.1	3.7037	0.740741	18.8889	53	19.6296	0	0
028...14	2.7	169	62.5926	25	4	21	1 (128 nm)	1	26	7.77778	1.48148	0.37037	9.62963	157	12	26	6.03846	9.62963	4.44444	58.1481	169	62.5926	0	0
028...16	2.7	169	62.5926	15	9	6	0	0	15	2.22222	3.33333	0	5.55556	146	23	24	6.08333	8.88889	8.51852	54.0741	169	62.5926	0	0
028...18	2.7	281	104.074	17	12	5	1 (240 nm)	1	18	1.85185	4.44444	0.37037	6.66667	274	7	40	6.85	14.8148	2.59259	101.481	281	104.074	0	0
028...20	2.7	87	32.2222	2	2	0	1 (239 nm)	1	5	0	0.740741	0.37037	1.85185	86	1	11	7.81818	4.07407	0.37037	31.8519	87	32.2222	0	0
028...22	2.7	467	172.963	31	28	3	0	0	31	1.11111	10.3704	0	11.4815	453	14	62	7.30645	22.963	5.18519	167.778	467	172.963	0	0
028...24	2.7	281	104.074	11	9	2	0	0	11	0.740741	3.33333	0	4.07407	266	15	39	6.82051	14.4444	5.55556	98.5185	281	104.074	0	0
028...26	2.7	141	52.2222	2	0	0	2 (82 und 80 nm)	2	2	0	0	0.740741	0.740741	119	22	19	6.26316	7.03704	8.14815	44.0741	141	52.2222	0	0
028...28	2.7	347	128.519	23	8	15	0	0	23	5.55556	2.96296	0	8.51852	339	8	37	9.16216	13.7037	2.96296	125.556	347	128.519	0	0
028...30	2.7	216	80	12	9	3	0	0	12	1.11111	3.33333	0	4.44444	210	6	32	6.5625	11.8519	2.22222	77.7778	216	80	0	0
028...32	2.7	118	43.7037	4	4	0	1 (161 nm)	1	5	0	1.48148	0.37037	1.85185	107	11	19	5.63158	7.03704	4.07407	39.6296	118	43.7037	0	0
028...34	2.7	268	99.2593	19	10	9	0	0	19	3.33333	3.7037	0	7.03704	263	5	24	10.9583	8.88889	1.85185	97.4074	268	99.2593	0	0
028...40	2.7	170	62.963	2	2	0	2 (120 und 173 nm)	2	4	0	0.740741	0.740741	1.48148	161	9	21	7.66667	7.77778	3.33333	59.6296	170	62.963	0	0
028...42	2.7	157	58.1481	3	3	0	2 (262 nm, 576 nm)	2	5	0	1.11111	0.740741	1.85185	148	9	28	5.28571	10.3704	3.33333	54.8148	157	58.1481	0	0
029...01	2.45	14	5.71429	0	0	0		0	0	0	0	0	0	3	11	1	3	0.408163	4.4898	1.22449	14	5.71429	0	0
029...02	2.45	6	2.44898	0	0	0		0	0	0	0	0	0	3	3	1	3	0.408163	1.22449	1.22449	6	2.44898	0	0
029...03	2.45	15	6.12245	0	0	0		0	0	0	0	0	0	0	15	0	0	0	6.12245	0	15	6.12245	0	0
029...04	2.45	17	6.93878	0	0	0		0	0	0	0	0	0	3	14	1	3	0.408163	5.71429	1.22449	17	6.93878	0	0
029...05	2.45	15	6.12245	0	0	0		0	0	0	0	0	0	4	11	1	4	0.408163	4.4898	1.63265	15	6.12245	0	0
029...06	2.45	36	14.6939	4	3	1		0	4	0.408163	1.22449	0	0	25	11	6	4.16667	2.44898	4.4898	10.2041	36	14.6939	0	0
029...07	2.45	21	8.57143	3	2	1	0	0	3	0.408163	0.816327	0	0	17	4	5	3.4	2.04082	1.63265	6.93878	21	8.57143	0	0
029...08	2.45	27	11.0204	5	5	0	0	0	5	0	2.04082	0	0	13	14	3	4.33333	1.22449	5.71429	5.30612	27	11.0204	0	0
029...09	2.45	26	10.6122	0	0	0	0	0	0	0	0	0	0	14	12	4	3.5	1.63265	4.89796	5.71429	26	10.6122	0	0
029...10	2.45	12	4.89796	0	0	0	0	0	0	0	0	0	0	6	6	2	3	0.816327	2.44898	2.44898	12	4.89796	0	0
029...11	2.45	22	8.97959	0	0	0	0	0	0	0	0	0	0	10	12	3	3.33333	1.22449	4.89796	4.08163	22	8.97959	0	0
029...12	2.45	10	4.08163	0	0	0	0	0	0	0	0	0	0	4	6	1	4	0.408163	2.44898	1.63265	10	4.08163	0	0
029...13	2.45	30	12.2449	2	0	2	0	0	2	0.816327	0	0	0	24	6	2	12	0.816327	2.44898	9.79592	30	12.2449	0	0
029...14	2.45	14	5.71429	0	0	0	0	0	0	0	0	0	0	4	10	1	4	0.408163	4.08163	1.63265	14	5.71429	0	0
029...15	2.45	12	4.89796	0	0	0	0	0	0	0	0	0	0	0	12	0	0	0	4.89796	0	12	4.89796	0	0
	104.25			346					358
							MEF_control	KO+PTRF	KO+Cav1	KO			MEF	KO+PTRF	KO+Cav1	KO
							118	94	532	154		0-150 nm	12	9	31	7
							119	88	667	289		> 150 nm	10	1	39	11
							100	154	390	207			MEF_control	KO+PTRF	KO+Cav1	KO
							164	132	636	296		0-150 nm [%]	55	90	44	39
							161	139	158	95		> 150 nm [%]	45	10	56	61
							187	117	241	98
							144	95	316	226
							190	102	191	179
							134	96	200	209
							123		169	265
							129		160	149
							119	113	141	123
							128		133	147
							240		155	100
							239	9	126	200
							82		145	188
							80		154	100
							161		101	214
							120		74
							173		64
							262		211
							576		230
									82
									79
									197
									139
									132
									201
									353
									251				MEF	KO+PTRF	KO+Cav1	KO
									114			0-100 nm	3	4	8	2
									164			101-200 nm	15	6	38	9
									108			> 200 nm	4	0	24	7
									148
									161				MEF	KO+PTRF	KO+Cav1	KO
									275			0-100 nm [%]	13.6364	40	11.4286	11.1111
									384			101-200 nm [%]	68.1818	60	54.2857	50
									135			> 200 nm [%]	18.1818	0	34.2857	38.8889
									260
									85
									360
									522
									176
									146
									98
									139
									243
									123
									169
									135
									165
									195
									232
									396
									156
									133
									164
									223
									143
									131
									125
									316
									252
									146
									120
									234
									94
									95
									121
									140

## Sheet: Fig5_E
WT	PTRF_KO	PTRF_KO+Cav1	PTRF_KO+PTRF
65.9259	25.1904	16.5639	26.8588
102.963	23.384	8.67841	46.1046
91.8518	22.4554	9.49541	7.89916
173.704	42.9773	18.1776	75.1961
47.037	28.8478	12.511	8.25083
167.407	16.6527	75.5776	40.9241
42.963	19.802	62.3762	59.4059
38.1482	24.0924	68.6469	63.0363
11.8519	53.1401	56.7657	18.1518
28.8889	42.2442	13.8614	14.5214
52.2222	26.8966	14.1914	16.5017
19.6296	38.9439	43.2343	17.4917
62.5926	46.2046	45.5446	21.7822
62.5926	40.264	27.7228	20.7921
104.074	55.7756	111.221	24.6032
32.2222	42.2442	87.7888	54.4554
172.963	13.5313	101.98	61.7162
104.074	14.8515	42.5781	23.4323
52.2222	17.8218	41.5842	39.604
128.518	6.93069	27.7228	20.7921
80	7.59076	23.1023	33.9934
43.7037	8.91089	54.4554	25.0825
99.2593	13.2013	58.0858	22.1122
62.963	18.8119	36.9637	59.736
58.1482	18.2143	33	78.8546
5.71429	18.1518	18	51.6667
2.44898	6.27063	40	94.6667
6.12245	5.94059	25.6667	93.3333
6.93878	4.62046	20.6667	52.3333
6.12245	7.59076	28	32.3333
14.6939	25.7426	15	90.6667
8.57143	17.1617	25	129.333
11.0204	7.59076	39.6667	46.6667
10.6122	15.5115	35.6667	38.6667
4.89796	11.8812	73	25
8.97959	14.1914	67	91.3333
4.08163	29.703	57.6667	63.3333
12.2449	16.8317	80.3333	45
5.71429	9.24092	41.3333	80.3333
4.89796	13.8614	25.6667	70.3333
	23.1023	52	51
	15.8416	60.3333	74
	34.3234	72.6667	85.3333
	34.9835	40.3333	145
	14.5214		101.333
	28.7129		66.6667

## Sheet: Fig5_F
WT	PTRF_KO	PRTF_KO+Cav1	PTRF_KO+PTRF
5.55556	0	0	0
6.2963	0	0	0
3.33333	0	0	0.0840336
7.40741	0	0	0
3.33333	0	0
11.1111	0
0			0.330033
2.59259		0	0
0		0	1.65016
0	0	0	3.30033
0.740741	0	0	0
0.37037	0	0	0.330033
7.77778	0	0.330033	0
2.22222	0	0	0.660066
1.85185	0	0	0
0	0.330033	0	0
1.11111	0	0	0
0.740741	0	0	1.65016
0	0	0	0
5.55556	0	0	0
1.11111	0	0	0
0	0	0	0
3.33333	0	0	0
0	0	0	0
0	0	0	0
	0	0	0
0	0		1.76212
0	0	0
0	0	0	0
0		0	0.333333
0	0	0	0.333333
0.408163	0	0	0.333333
0.408163	0	0	0
0	0	0	1.66667
0	0	0	1.66667
0	0	0	0.666667
0	0	0	0.666667
0	0	0	0
0.816327	0	0	0.666667
0	0	0	0
0	0	0	0.333333
	0	0	0.666667
	0	0	0
	0	0	0.333333
	0	0	0
	0	0	0.333333
	0	0	3.33333
	0		1.33333
	0		0.666667
	0

## Sheet: Fig5_G
WT	PTRF_KO	PRTF_KO+Cav1	PTRF_KO+PTRF
0.740741	0.0634518	0	0.461095
2.22222	0	0	0.174419
3.33333	0	0	0.0840336
3.33333	0	0	0.392157
0.740741	0	0	0
2.96296	0	0.330033	0.660066
0.37037	0.330033	0	4.29043
1.11111	0.330033	0	2.9703
0.740741	0	0.330033	1.32013
0	0.660066	0	0.990099
2.59259	0	0	0.660066
2.22222	0	0	0
1.48148	0.990099	0.660066	0.990099
3.33333	0.330033	0	0
4.44444	0.660066	0	0.793651
0.740741	0	0	0.990099
10.3704	0	0	0.330033
3.33333	0.660066	0	0.330033
0	0	0	0
2.96296	0	0	0.330033
3.33333	0	0.330033	0.990099
1.48148	0	0	0
3.7037	0	0	0.330033
0.740741	0	0	0.990099
1.11111	0	0	1.76212
0	0	0	1
0	0	0	1
0	0	0	0
0	0	0	0.333333
0	0	0	1.33333
1.22449	0.330033	0	1.33333
0.816327	0	0.333333	1
2.04082	0	0	1
0	0.660066	0	1.33333
0	0	0	0
0	0	0.333333	0.666667
0	0.330033	0.333333	1
0	0.660066	0.333333	0.666667
0	0	0	1
0	0	0	2
	0	0	0.666667
	0	0	2
	0.330033	1.33333	1
	0.990099	0	1.66667
	0		2.66667
	0.330033		1

## Sheet: Fig5_H
WT	PTRF_KO	PTRF_KO+Cav1	PTRF_KO+PTRF
63.7037	7.67767	6.9163	21.4986
102.593	8.93536	1.62996	39.9419
90	6.60714	2.61468	4.95798
172.222	17.8301	7.05607	72.0588
44.8148	11.27	4.18502	4.29043
167.037	2.94365	53.7954	26.0726
40	7.59076	31.0231	46.8647
35.1852	6.60066	39.604	50.8251
8.51852	32.8502	36.6337	14.1914
24.4444	13.5313	6.60066	12.8713
49.2593	10.3448	3.9604	6.60066
18.8889	20.4621	26.0726	11.5512
58.1482	24.7525	24.0924	12.8713
54.0741	20.132	14.8515	11.2211
101.481	25.0825	81.5182	17.8571
31.8518	18.8119	59.4059	52.1452
167.778	1.32013	77.5577	57.0957
98.5185	3.9604	27.3438	19.802
44.0741	1.32013	23.7624	30.363
125.556	1.32013	15.5115	18.4819
77.7778	1.32013	8.58086	25.0825
39.6296	0	33.9934	14.5214
97.4074	2.64026	36.9637	15.5115
59.6296	4.29043	14.1914	47.1947
54.8148	6.78571	14.3333	74.4493
1.22449	5.28053	9	48.3333
1.22449	1.32013	21.3333	92.3333
0	4.62046	12.3333	90.3333
1.22449	3.9604	9.66667	36
1.63265	3.30033	14	22.3333
10.2041	15.1815	7.33333	82.6667
6.93878	6.93069	13.3333	122
5.30612	5.61056	16	42.3333
5.71429	6.60066	16	36.6667
2.44898	3.9604	53	12
4.08163	8.91089	37.6667	76
1.63265	20.7921	31.3333	56
9.79592	7.92079	51	40.3333
1.63265	3.9604	26.6667	74.6667
0	5.94059	11.3333	64.6667
	7.92079	31	44.6667
	7.59076	38.6667	65.6667
	23.4323	41.6667	73.3333
	17.1617	27.6667	137
	2.64026		93
	18.8119		64

## Sheet: Fig5_I
WT	PTRF_KO	PTRF_KO+Cav1	PTRF_KO+PTRF
2.22222	17.5127	9.64758	5.36023
0.37037	14.4487	7.04846	6.16279
1.85185	15.8482	6.88073	2.94118
1.48148	25.1472	11.1215	3.13726
2.22222	17.5778	8.32599	3.9604
0.37037	13.709	21.7822	14.8515
2.96296	12.2112	31.3531	12.5412
2.96296	17.4917	29.0429	12.2112
3.33333	20.2899	20.132	3.9604
4.44444	28.7129	7.26073	1.65016
2.96296	16.5517	10.231	9.90099
0.740741	18.4819	17.1617	5.94059
4.44444	21.4521	21.4521	8.91089
8.51852	20.132	12.8713	9.57096
2.59259	30.6931	29.703	6.74603
0.37037	23.4323	28.3828	2.31023
5.18518	12.2112	24.4224	4.62046
5.55556	10.8911	15.2344	3.63036
8.14815	16.5017	17.8218	9.24092
2.96296	5.61056	12.2112	2.31023
2.22222	6.27063	14.5214	8.91089
4.07407	8.91089	20.4621	10.5611
1.85185	10.5611	21.1221	6.60066
3.33333	14.5214	22.7723	12.5412
3.33333	11.4286	18.6667	4.40529
4.4898	12.8713	9	3.33333
1.22449	4.9505	18.6667	2.33333
6.12245	1.32013	13.3333	3
5.71429	0.660066	11	16.3333
4.4898	4.29043	14	10
4.4898	10.5611	7.66667	8
1.63265	10.231	11.6667	7.33333
5.71429	1.9802	23.6667	4.33333
4.89796	8.91089	19.6667	2
2.44898	7.92079	20	13
4.89796	5.28053	29.3333	15.3333
2.44898	8.91089	26.3333	7.33333
2.44898	8.91089	29.3333	4.66667
4.08163	5.28053	14.6667	5.66667
4.89796	7.92079	14.3333	5.66667
	15.1815	21	6.33333
	8.25083	21.6667	8.33333
	10.8911	31	12
	17.8218	12.6667	8
	11.8812		8.33333
	9.90099		2.66667

## Sheet: Fig5_Q
WT	PTRF_KO	PRTF_KO+Cav1	PTRF_KO+PTRF
0	0	0.0440529	0
0	0	0.0440529	0
1.11111	0.0446429	0	0
0.37037	0.0841043	0.0934579	0
0.37037	0	0
0.37037	0.168209
0			0.330033
0.37037		0.660066	0
0.37037		0	0
0.37037	0	0.330033	0
0.37037	0	0	0.330033
0.740741	0	0	0
0.37037	0	0	0
0	0	0	0
0.37037	0	0.660066	0
0.37037	0	0	0
0	0	1.9802	0
0	0.990099	1.65016	0
0.740741	0	1.32013	0
0	0	0	0
0	0	0.330033	0
0.37037	0	0	0
0	0	0.330033	0
0.740741	0	0.330033	0
0.740741	0.330033	0.990099	0
	0	0	0.330033
0	0.660066		0
0	0.357143	0
0	0.660066	0	0
0		0	0
0		1.33333	0.333333
0		0.333333	0
0	0	0.666667	0
0	0	0.333333	0
0	0	0.333333	0
0	0	0.333333	0.333333
0	0	0.666667	0
0	0	0	0
0	0	0	0.333333
0	0	0.666667	0
0	0	0.333333	0
	0.330033	0.333333	0
	0	0	0
	0	0	0
	0	0	0
	0	0	0.333333
	0	0	0
	0		0.333333
	0		0
	0
	0.330033
	0

[truncated: 3 more sheets: Fig5_R, Fig5_S, Raw Fig 5 distrib. of densities]
