# Supplementary material for: Caveolin-1 dolines form a distinct and rapid caveolae-independent mechanoadaptation system
Source: Nat Cell Biol. 2022 Dec 21;25(1):120–33. doi: 10.1038/s41556-022-01034-3 (PMC9859760; doi:10.1038/s41556-022-01034-3)
Supplement: Source Data Fig. 6 — Statistical source data from Fig. 6. [file 41556_2022_1034_MOESM23_ESM.xlsx]

## Sheet: Raw Fig. 6D
				MiliQ Water						MiliQ Water						MiliQ Water						MiliQ Water
				Hypoosmotic 0						Hypoosmotic 0						Hypoosmotic 0						Hypoosmotic 0						Hypoosmotic 0						Hypoosmotic 0						Hypoosmotic 0						Hypoosmotic 0
						% Dead total						% Dead total						% Dead total						% Dead total						% Dead total						% Dead total						% Dead total						% Dead total
		PTRFKO+MIGR1	Total	360	384	0.277778		PTRFKO+MIGR1	Total	317	321	2.52366		PTRFKO+MIGR1	Total	309	297	0.323625		PTRFKO+MIGR1	Total	226	262	0.442478		PTRFKO+MIGR1	Total	242	345	0.413223		PTRFKO+MIGR1	Total	344	267	2.90698		PTRFKO+MIGR1	Total	620	558	0.483871		PTRFKO+MIGR1	Total	304	269	0.657895
			Dead cells	1	1	0.260417	0.269097		Dead cells	8	0	0	1.26183		Dead cells	1	0	0	0.161812		Dead cells	1	2	0.763359	0.602918		Dead cells	1	0	0	0.206612		Dead cells	10	3	1.1236	2.01529		Dead cells	3	6	1.07527	0.77957		Dead cells	2	5	1.85874	1.25832
		PTRFKO+Cav1 High	Total	200	222	1.5		PTRFKO+Cav1 High	Total	321	262	0.311526		PTRFKO+Cav1 High	Total	241	264	0.414938		PTRFKO+Cav1 High	Total	240	196	0.833333		PTRFKO+Cav1 High	Total	385	268	0.25974		PTRFKO+Cav1 High	Total	190	169	0.526316		PTRFKO+Cav1 High	Total	598	620	1.00334		PTRFKO+Cav1 High	Total	178	204	0
			Dead cells	3	0	0	0.75		Dead cells	1	1	0.381679	0.346603		Dead cells	1	1	0.378788	0.396863		Dead cells	2	0	0	0.416667		Dead cells	1	0	0	0.12987		Dead cells	1	0	0	0.263158		Dead cells	6	5	0.806452	0.904898		Dead cells	0	0	0	0
		PTRFKO+PTRF High	Total	345	382	0.57971		PTRFKO+PTRF High	Total	278	225	0		PTRFKO+PTRF High	Total	220	293	0		PTRFKO+PTRF High	Total	362	357	0.828729		PTRFKO+PTRF High	Total	184	330	1.08696		PTRFKO+PTRF High	Total	295	277	0.677966		PTRFKO+PTRF High	Total	633	519	0.947867		PTRFKO+PTRF High	Total	266	306	0
			Dead cells	2	1	0.26178	0.420745		Dead cells	0	1	0.444444	0.222222		Dead cells	0	1	0.341297	0.170648		Dead cells	3	2	0.560224	0.694477		Dead cells	2	3	0.909091	0.998024		Dead cells	2	5	1.80505	1.24151		Dead cells	6	5	0.963391	0.955629		Dead cells	0	3	0.980392	0.490196
				Hypoosmotic 1/3 for 1min						Hypoosmotic 1/3 for 1min						Hypoosmotic 1/3 for 1min						Hypoosmotic 1/3 for 1min						Hypoosmotic 1/3 for 1min						Hypoosmotic 1/3 for 1min						Hypoosmotic 1/3 for 1min						Hypoosmotic 1/3 for 1min
		PTRFKO+MIGR1	Total	421	370	2.85036		PTRFKO+MIGR1	Total	342	288	1.46199		PTRFKO+MIGR1	Total	257	308	0.77821		PTRFKO+MIGR1	Total	268	264	0.373134		PTRFKO+MIGR1	Total	322	301	1.24224		PTRFKO+MIGR1	Total	375	364	1.6		PTRFKO+MIGR1	Total	630	516	3.49206		PTRFKO+MIGR1	Total	239	251	1.67364
			Dead cells	12	3	0.810811	1.83058		Dead cells	5	4	1.38889	1.42544		Dead cells	2	16	5.19481	2.98651		Dead cells	1	2	0.757576	0.565355		Dead cells	4	4	1.3289	1.28557		Dead cells	6	0	0	0.8		Dead cells	22	9	1.74419	2.61812		Dead cells	4	8	3.18725	2.43045
		PTRFKO+Cav1 High	Total	290	298	1.72414		PTRFKO+Cav1 High	Total	296	265	0.675676		PTRFKO+Cav1 High	Total	257	248	2.72374		PTRFKO+Cav1 High	Total	231	208	0		PTRFKO+Cav1 High	Total	284	358	0.704225		PTRFKO+Cav1 High	Total	165	161	2.42424		PTRFKO+Cav1 High	Total	517	427	0.967118		PTRFKO+Cav1 High	Total	200	182	1.5
			Dead cells	5	9	3.02013	2.37214		Dead cells	2	3	1.13208	0.903876		Dead cells	7	8	3.22581	2.97477		Dead cells	0	3	1.44231	0.721154		Dead cells	2	1	0.27933	0.491777		Dead cells	4	5	3.10559	2.76492		Dead cells	5	8	1.87354	1.42033		Dead cells	3	8	4.3956	2.9478
		PTRFKO+PTRF High	Total	453	402	1.98675		PTRFKO+PTRF High	Total	315	215	0.634921		PTRFKO+PTRF High	Total	271	230	1.10701		PTRFKO+PTRF High	Total	444	402	0.900901		PTRFKO+PTRF High	Total	345	293	1.73913		PTRFKO+PTRF High	Total	255	244	0.784314		PTRFKO+PTRF High	Total	616	511	2.11039		PTRFKO+PTRF High	Total	230	193	3.04348
			Dead cells	9	4	0.995025	1.49089		Dead cells	2	2	0.930233	0.782577		Dead cells	3	3	1.30435	1.20568		Dead cells	4	13	3.23383	2.06737		Dead cells	6	7	2.38908	2.0641		Dead cells	2	3	1.22951	1.00691		Dead cells	13	26	5.08806	3.59923		Dead cells	7	2	1.03627	2.03987
				Hypoosmotic 1/4 for 1min						Hypoosmotic 1/4 for 1min						Hypoosmotic 1/4 for 1min						Hypoosmotic 1/4 for 1min						Hypoosmotic 1/4 for 1min						Hypoosmotic 1/4 for 1min						Hypoosmotic 1/4 for 1min						Hypoosmotic 1/4 for 1min
		PTRFKO+MIGR1	Total	461	371	1.73536		PTRFKO+MIGR1	Total	307	302	1.30293		PTRFKO+MIGR1	Total	361	337	4.43213		PTRFKO+MIGR1	Total	296	257	1.68919		PTRFKO+MIGR1	Total	358	261	5.02793		PTRFKO+MIGR1	Total	317	378	3.47003		PTRFKO+MIGR1	Total	465	678	2.58065		PTRFKO+MIGR1	Total	305	270	6.55738
			Dead cells	8	7	1.88679	1.81108		Dead cells	4	6	1.98675	1.64484		Dead cells	16	10	2.96736	3.69975		Dead cells	5	9	3.50195	2.59557		Dead cells	18	7	2.68199	3.85496		Dead cells	11	13	3.43915	3.45459		Dead cells	12	20	2.94985	2.76525		Dead cells	20	17	6.2963	6.42684
		PTRFKO+Cav1 High	Total	346	305	1.44509		PTRFKO+Cav1 High	Total	256	254	0.78125		PTRFKO+Cav1 High	Total	347	254	4.32277		PTRFKO+Cav1 High	Total	202	252	4.9505		PTRFKO+Cav1 High	Total	344	307	3.19767		PTRFKO+Cav1 High	Total	186	185	1.07527		PTRFKO+Cav1 High	Total	371	488	2.96496		PTRFKO+Cav1 High	Total	256	210	5.46875
			Dead cells	5	7	2.29508	1.87008		Dead cells	2	3	1.1811	0.981176		Dead cells	15	5	1.9685	3.14564		Dead cells	10	1	0.396825	2.67366		Dead cells	11	3	0.977199	2.08744		Dead cells	2	2	1.08108	1.07817		Dead cells	11	5	1.02459	1.99477		Dead cells	14	11	5.2381	5.35342
		PTRFKO+PTRF High	Total	487	486	4.31211		PTRFKO+PTRF High	Total	216	233	0.462963		PTRFKO+PTRF High	Total	254	315	2.75591		PTRFKO+PTRF High	Total	405	418	3.45679		PTRFKO+PTRF High	Total	377	307	4.77454		PTRFKO+PTRF High	Total	320		3.4375		PTRFKO+PTRF High	Total	534	497	10.1124		PTRFKO+PTRF High	Total	297	202	7.74411
			Dead cells	21	12	2.46914	3.39063		Dead cells	1	4	1.71674	1.08985		Dead cells	7	7	2.22222	2.48906		Dead cells	14	12	2.87081	3.1638		Dead cells	18	8	2.60586	3.6902		Dead cells	11			3.4375		Dead cells	54	18	3.62173	6.86704		Dead cells	23	11	5.44554	6.59483
				MiliQ Water						MiliQ Water						MiliQ Water						MiliQ Water
				Hypoosmotic 1/5 for 1min						Hypoosmotic 1/5 for 1min						Hypoosmotic 1/5 for 1min						Hypoosmotic 1/5 for 1min						Hypoosmotic 1/5 for 1min						Hypoosmotic 1/5 for 1min						Hypoosmotic 1/5 for 1min						Hypoosmotic 1/5 for 1min
						% Dead total						% Dead total						% Dead total						% Dead total						% Dead total						% Dead total						% Dead total						% Dead total
		PTRFKO+MIGR1	Total	298	353	2.34899		PTRFKO+MIGR1	Total	417	378	3.35731		PTRFKO+MIGR1	Total	613	432	2.77325		PTRFKO+MIGR1	Total	224	304	3.57143		PTRFKO+MIGR1	Total	320	237	0.625		PTRFKO+MIGR1	Total	233	329	3.00429		PTRFKO+MIGR1	Total	366	498	5.46448		PTRFKO+MIGR1	Total	273	268	7.32601
			Dead cells	7	12	3.39943	2.87421		Dead cells	14	8	2.1164	2.73686		Dead cells	17	8	1.85185	2.31255		Dead cells	8	6	1.97368	2.77256		Dead cells	2	5	2.1097	1.36735		Dead cells	7	9	2.73556	2.86993		Dead cells	20	12	2.40964	3.93706		Dead cells	20	14	5.22388	6.27494
		PTRFKO+Cav1 High	Total	463	426	2.15983		PTRFKO+Cav1 High	Total	366	371	1.63934		PTRFKO+Cav1 High	Total	363	255	1.65289		PTRFKO+Cav1 High	Total	173	220	2.31214		PTRFKO+Cav1 High	Total	303	271	0.990099		PTRFKO+Cav1 High	Total	227		1.76211		PTRFKO+Cav1 High	Total	530	343	3.01887		PTRFKO+Cav1 High	Total	195	131	5.12821
			Dead cells	10	14	3.28638	2.72311		Dead cells	6	10	2.69542	2.16738		Dead cells	6	7	2.7451	2.199		Dead cells	4	6	2.72727	2.51971		Dead cells	3	4	1.47601	1.23306		Dead cells	4			1.76211		Dead cells	16	13	3.79009	3.40448		Dead cells	10	11	8.39695	6.76258
		PTRFKO+PTRF High	Total	546	481	2.74725		PTRFKO+PTRF High	Total	376	358	3.7234		PTRFKO+PTRF High	Total	480	573	2.5		PTRFKO+PTRF High	Total	301	255	3.32226		PTRFKO+PTRF High	Total	197	155	1.01523		PTRFKO+PTRF High	Total	299	300	3.01003		PTRFKO+PTRF High	Total	417	602	6.23501		PTRFKO+PTRF High	Total	252	260	6.74603
			Dead cells	15	49	10.1871	6.46718		Dead cells	14	5	1.39665	2.56003		Dead cells	12	18	3.14136	2.82068		Dead cells	10	26	10.1961	6.75917		Dead cells	2	8	5.16129	3.08826		Dead cells	9	12	4	3.50502		Dead cells	26	22	3.65449	4.94475		Dead cells	17	16	6.15385	6.44994
				Hypoosmotic 1/7 for 1min						Hypoosmotic 1/7 for 1min						Hypoosmotic 1/7 for 1min						Hypoosmotic 1/7 for 1min						Hypoosmotic 1/7 for 1min						Hypoosmotic 1/7 for 1min						Hypoosmotic 1/7 for 1min						Hypoosmotic 1/7 for 1min
		PTRFKO+MIGR1	Total	409	355	2.20049		PTRFKO+MIGR1	Total	437	425	4.57666		PTRFKO+MIGR1	Total	582	758	6.35739		PTRFKO+MIGR1	Total	237	236	7.59494		PTRFKO+MIGR1	Total	224	214	3.125		PTRFKO+MIGR1	Total	299	230	7.02341		PTRFKO+MIGR1	Total	465	452	6.88172		PTRFKO+MIGR1	Total	259	245	6.56371
			Dead cells	9	3	0.84507	1.52278		Dead cells	20	30	7.05882	5.81774		Dead cells	37	33	4.35356	5.35548		Dead cells	18	16	6.77966	7.1873		Dead cells	7	9	4.20561	3.6653		Dead cells	21	5	2.17391	4.59866		Dead cells	32	21	4.64602	5.76387		Dead cells	17	22	8.97959	7.77165
		PTRFKO+Cav1 High	Total	484	469	1.8595		PTRFKO+Cav1 High	Total	397	394	7.80856		PTRFKO+Cav1 High	Total	331	397	5.43807		PTRFKO+Cav1 High	Total	202	209	5.44554		PTRFKO+Cav1 High	Total	291	251	2.4055		PTRFKO+Cav1 High	Total	223	210	2.24215		PTRFKO+Cav1 High	Total	481	344	5.19751		PTRFKO+Cav1 High	Total	227	205	5.28634
			Dead cells	9	19	4.05117	2.95534		Dead cells	31	9	2.28426	5.04641		Dead cells	18	7	1.76322	3.60065		Dead cells	11	13	6.2201	5.83282		Dead cells	7	4	1.59363	1.99956		Dead cells	5	8	3.80952	3.02584		Dead cells	25	10	2.90698	4.05224		Dead cells	12	10	4.87805	5.0822
		PTRFKO+PTRF High	Total	462	540	1.51515		PTRFKO+PTRF High	Total	400	413	6.75		PTRFKO+PTRF High	Total	680	564	4.70588		PTRFKO+PTRF High	Total	304	306	3.61842		PTRFKO+PTRF High	Total	129	206	2.32558		PTRFKO+PTRF High	Total	278	283	2.15827		PTRFKO+PTRF High	Total	413	499	3.38983		PTRFKO+PTRF High	Total	257	247	10.5058
			Dead cells	7	27	5	3.25758		Dead cells	27	14	3.38983	5.06992		Dead cells	32	28	4.96454	4.83521		Dead cells	11	27	8.82353	6.22098		Dead cells	3	6	2.91262	2.6191		Dead cells	6	4	1.41343	1.78585		Dead cells	14	17	3.40681	3.39832		Dead cells	27	15	6.07287	8.28936
				Hypoosmotic 1/10 for 1min						Hypoosmotic 1/10 for 1min						Hypoosmotic 1/10 for 1min						Hypoosmotic 1/10 for 1min						Hypoosmotic 1/10 for 1min						Hypoosmotic 1/10 for 1min						Hypoosmotic 1/10 for 1min						Hypoosmotic 1/10 for 1min
		PTRFKO+MIGR1	Total	376	397	3.45745		PTRFKO+MIGR1	Total	420	364	5.95238		PTRFKO+MIGR1	Total	633	709	9.00474		PTRFKO+MIGR1	Total	187	178	6.41711		PTRFKO+MIGR1	Total	219	231	5.02283		PTRFKO+MIGR1	Total	274	345	9.12409		PTRFKO+MIGR1	Total	482	507	3.52697		PTRFKO+MIGR1	Total	234	349	7.26496
			Dead cells	13	20	5.03778	4.24762		Dead cells	25	27	7.41758	6.68498		Dead cells	57	49	6.91114	7.95794		Dead cells	12	16	8.98876	7.70294		Dead cells	11	9	3.8961	4.45947		Dead cells	25	22	6.37681	7.75045		Dead cells	17	71	14.0039	8.76546		Dead cells	17	26	7.44986	7.35741
		PTRFKO+Cav1 High	Total	363	519	4.40771		PTRFKO+Cav1 High	Total	380	362	5		PTRFKO+Cav1 High	Total	329	348	6.07903		PTRFKO+Cav1 High	Total	134	258	5.97015		PTRFKO+Cav1 High	Total	243	275	2.88066		PTRFKO+Cav1 High	Total	169	241	5.32544		PTRFKO+Cav1 High	Total	408	375	4.65686		PTRFKO+Cav1 High	Total	207		9.66184
			Dead cells	16	27	5.20231	4.80501		Dead cells	19	10	2.76243	3.88122		Dead cells	20	23	6.6092	6.34411		Dead cells	8	11	4.26357	5.11686		Dead cells	7	17	6.18182	4.53124		Dead cells	9	12	4.97925	5.15235		Dead cells	19	21	5.6	5.12843		Dead cells	20			9.66184
		PTRFKO+PTRF High	Total	555	405	2.52252		PTRFKO+PTRF High	Total	423	595	5.20095		PTRFKO+PTRF High	Total	657	747	5.17504		PTRFKO+PTRF High	Total	210	200	5.71429		PTRFKO+PTRF High	Total	181	206	2.20994		PTRFKO+PTRF High	Total	325	290	3.38462		PTRFKO+PTRF High	Total	508	501	6.29921		PTRFKO+PTRF High	Total	239	205	9.20502
			Dead cells	14	27	6.66667	4.59459		Dead cells	22	26	4.36975	4.78535		Dead cells	34	35	4.68541	4.93022		Dead cells	12	18	9	7.35714		Dead cells	4	8	3.8835	3.04672		Dead cells	11	17	5.86207	4.62334		Dead cells	32	37	7.38523	6.84222		Dead cells	22	22	10.7317	9.96836
				Hypoosmotic 1/20 for 1min						Hypoosmotic 1/20 for 1min						Hypoosmotic 1/20 for 1min						Hypoosmotic 1/20 for 1min						Hypoosmotic 1/20 for 1min						Hypoosmotic 1/20 for 1min						Hypoosmotic 1/20 for 1min						Hypoosmotic 1/20 for 1min
		PTRFKO+MIGR1	Total	892	537	11.5471		PTRFKO+MIGR1	Total	400	285	20.25		PTRFKO+MIGR1	Total	383	534	19.0601		PTRFKO+MIGR1	Total	280	393	23.2143		PTRFKO+MIGR1	Total	449	405	8.46325		PTRFKO+MIGR1	Total	377	427	18.5676		PTRFKO+MIGR1	Total	320	379	19.375		PTRFKO+MIGR1	Total	252	290	12.3016
			Dead cells	103	61	11.3594	11.4532		Dead cells	81	29	10.1754	15.2127		Dead cells	73	83	15.5431	17.3016		Dead cells	65	64	16.285	19.7496		Dead cells	38	53	13.0864	10.7748		Dead cells	70	98	22.9508	20.7592		Dead cells	62	39	10.2902	14.8326		Dead cells	31	27	9.31034	10.806
		PTRFKO+Cav1 High	Total	922	470	13.449		PTRFKO+Cav1 High	Total	445	329	13.9326		PTRFKO+Cav1 High	Total	458	461	17.2489		PTRFKO+Cav1 High	Total	350	270	16.5714		PTRFKO+Cav1 High	Total	481	469	9.56341		PTRFKO+Cav1 High	Total	406	497	19.7044		PTRFKO+Cav1 High	Total	488	502	15.1639		PTRFKO+Cav1 High	Total	221	205	10.4072
			Dead cells	124	76	16.1702	14.8096		Dead cells	62	27	8.20669	11.0696		Dead cells	79	76	16.4859	16.8674		Dead cells	58	65	24.0741	20.3228		Dead cells	46	54	11.5139	10.5386		Dead cells	80	92	18.5111	19.1077		Dead cells	74	94	18.7251	16.9445		Dead cells	23	15	7.31707	8.86216
		PTRFKO+PTRF High	Total	807	566	10.4089		PTRFKO+PTRF High	Total	519	354	22.158		PTRFKO+PTRF High	Total	608	557	9.53947		PTRFKO+PTRF High	Total	391	367	9.71867		PTRFKO+PTRF High	Total	449	567	16.0356		PTRFKO+PTRF High	Total	515	501	13.9806		PTRFKO+PTRF High	Total	511	606	10.9589		PTRFKO+PTRF High	Total	298	282	14.4295
			Dead cells	84	78	13.7809	12.0949		Dead cells	115	43	12.1469	17.1524		Dead cells	58	75	13.465	11.5022		Dead cells	38	58	15.8038	12.7612		Dead cells	72	76	13.4039	14.7198		Dead cells	72	69	13.7725	13.8765		Dead cells	56	58	9.57096	10.2649		Dead cells	43	21	7.44681	10.9382
[truncated: 60 more columns]

## Sheet: Raw Fig. 6E
	PTRFKO+PTRF									Cav1high									PTRFKO
1/4	0.0127835	-0.0206186	-0.0103093	0.0721649	0.0515463	0.0103092	-0.0103093	0	-0.0103093	0.0369371	0.0369371	0.0810389	0.0448862	0.0448862	0.0687337	0.0607846	0.0528354	0.092581	0.04166			0.0333333		-0.0166667		-0.075	-0.0166667
1/5	0.0121649	0.0515463	0.0515463	0.0103092	-0.0412371	0.0103092	-0.0412371	0.0206186	0	0.0528354	0.0210389	0.088988	0.0528354	0.0369371	0.0210389	0.0528354	0.028988			0.02501	-0.0258822	0.025	-0.0333333	-0.025	-0.0161719	-0.0664118	-0.0583333
1/7	0.0309278	0.0412371	0.0206186	0.0515463	-0.0103093	-0.0103093	-0.0515464	0.0412371	0.0206186	0.0687337	0.0846319	0.116428	0.0607846		0.0528354	0.0687337	0.0846319		-0.167	0.025	-0.337376	0.00831011	-0.0416667	0.0416667	-0.0583333	-0.0166667	-0.0327438
1/10	0.0927835	0.0618556	0.0618556	0.113402	0.134021	0.118557	0.0824741	0.118557	0.0721649	0.10053	0.0766828	0.10053	0.028988	0.0973506	0.0766828	0.0766828	0.140276	0.148225	-0.0416667	-0.0252	-0.0166667	-0.00833333	0.00833333	0.00833333	0.025	0	-0.0416667
1/20	0.134021	0.118557	0.0824741	0.103093	0.0824741	0.154639	0.0680412	0.14433	0.0927835	0.140276	0.092581	0.0687337	0.147303	0.116428	0.177319	0.0965556	0.084457		0.03334	0.0166667	0.0833333	0	0.0165428	-0.0166667	-0.025	0.0666667	-0.0916667

## Sheet: Raw Fig. 6F
				Control without hypoosmotic							Control without hypoosmotic							Control without hypoosmotic							Control without hypoosmotic																				%Dead cells	SEM
						% Dead total							% Dead total							% Dead total							% Dead total																	Hypoosmotic 0
		SH-Sy5y Differentiated Control	Total	626		2.55591			SH-Sy5y Differentiated Control	Total	537		3.53818			SH-Sy5y Differentiated Control	Total	502		0.996016			SH-Sy5y Differentiated Control	Total	305		1.63934																	Hypoosmotic 1/4	2.18236	0.553779
			Dead cells	16						Dead cells	19						Dead cells	5						Dead cells	5																			Hypoosmotic 1/20
		SH-Sy5y Differentiated Cav1KD	Total	610		3.60656			SH-Sy5y Differentiated Cav1KD	Total	374		2.94118			SH-Sy5y Differentiated Cav1KD	Total	336		1.78571			SH-Sy5y Differentiated Cav1KD	Total	220		0.909091																		2.31063	0.599782
			Dead cells	22						Dead cells	11						Dead cells	6						Dead cells	2
				Control Hypoosmotic 1/4							Control Hypoosmotic 1/4							Control Hypoosmotic 1/4							Control Hypoosmotic 1/4									Control Hypoosmotic 1/4						Control Hypoosmotic 1/4
							% Dead total							% Dead total							% Dead total								% Dead total							% Dead total						% Dead total
		SH-Sy5y Differentiated Control	Total	550	491	538	3.09091	2.91011	SH-Sy5y Differentiated Control	Total	542	843	709	3.13653	3.16457	SH-Sy5y Differentiated Control	Total	333	452	491	2.1021	2.03745	SH-Sy5y Differentiated Control	Total	405	417	510	299	3.45679	3.63125		SH-Sy5y Differentiated Control	Total	363		4.13223		SH-Sy5y Differentiated Control	Total	516	596	6.00775	6.44347		3.49254	0.616185
			Dead cells	17	14	15	2.85132			Dead cells	17	31	19	3.67734			Dead cells	7	8	11	1.76991			Dead cells	14	16	13	14	3.83693				Dead cells	15					Dead cells	31	41	6.87919
							2.7881							2.67983							2.24033								2.54902	4.68227
		SH-Sy5y Differentiated Cav1KD	Total	565	518	625	4.0708	4.56743	SH-Sy5y Differentiated Cav1KD	Total	475	529	368	1.47368	3.18105	SH-Sy5y Differentiated Cav1KD	Total	368	273	317	2.17391	2.92591	SH-Sy5y Differentiated Cav1KD	Total	106	181	250	145	4.71698	5.17789		SH-Sy5y Differentiated Cav1KD	Total	364		2.1978		SH-Sy5y Differentiated Cav1KD	Total	309	341	10.356	8.69706		4.52042	0.958927
			Dead cells	23	30	24	5.79151			Dead cells	7	24	13	4.53686			Dead cells	8	12	7	4.3956			Dead cells	5	11	11	8	6.07735				Dead cells	8					Dead cells	32	24	7.03812
							3.84							3.53261							2.2082								4.4	5.51724
				Control Hypoosmotic 1/20							Control Hypoosmotic 1/20							Control Hypoosmotic 1/20							Control Hypoosmotic 1/20									Control Hypoosmotic 1/20						Control Hypoosmotic 1/20
						% Dead total							% Dead total							% Dead total								% Dead total								% Dead total						% Dead total
		SH-Sy5y Differentiated Control	Total	413	576	3.1477	2.87593		SH-Sy5y Differentiated Control	Total	823	418	2.79465	3.55044		SH-Sy5y Differentiated Control	Total	300	413	1.66667	2.40718		SH-Sy5y Differentiated Control	Total	236	390	315		3.82173			SH-Sy5y Differentiated Control	Total	511		3.32681		SH-Sy5y Differentiated Control	Total	342	367	5.26316	6.71877		3.82499	0.621774
			Dead cells	13	15	2.60417				Dead cells	23	18	4.30622				Dead cells	5	13	3.1477				Dead cells	13	10	16	2.5641					Dead cells	17					Dead cells	18	30	8.17439
																												5.07937
		SH-Sy5y Differentiated Cav1KD	Total	255	455	5.88235	5.57854		SH-Sy5y Differentiated Cav1KD	Total	476	296	6.72269	5.38837		SH-Sy5y Differentiated Cav1KD	Total	342	238	3.21637	3.28886		SH-Sy5y Differentiated Cav1KD	Total	121	211	110	8.26446	6.74592			SH-Sy5y Differentiated Cav1KD	Total	147		5.44218		SH-Sy5y Differentiated Cav1KD	Total	300	353	7	8.74079		5.97275	0.734182
			Dead cells	15	24	5.27473				Dead cells	32	12	4.05405				Dead cells	11	8	3.36134				Dead cells	10	8	9	3.79147					Dead cells	8					Dead cells	21	37	10.4816
																												8.18182
