# Supplementary material for: Caveolin-1 dolines form a distinct and rapid caveolae-independent mechanoadaptation system
Source: Nat Cell Biol. 2022 Dec 21;25(1):120–33. doi: 10.1038/s41556-022-01034-3 (PMC9859760; doi:10.1038/s41556-022-01034-3)
Supplement: Source Data Fig. 7 — Statistical source data from Fig. 7. [file 41556_2022_1034_MOESM24_ESM.xlsx]

## Sheet: Fig 7B P+Cav1
		Absoute of Value-(value n-1)			Absoute of Value-(value n-1)			Absoute of Value-(value n-1)			Absoute of Value-(value n-1)			Absoute of Value-(value n-1)			Absoute of Value-(value n-1)			Absoute of Value-(value n-1)			Absoute of Value-(value n-1)			Absoute of Value-(value n-1)			Absoute of Value-(value n-1)			Absoute of Value-(value n-1)			Absoute of Value-(value n-1)			Absoute of Value-(value n-1)
6ºCav1GFP			6ºCav1GFP 6			6ºCav1GFP 5			6ºCav1GFP 4			6ºCav1GFP 3			9ºCav1GFP bis			9ºCav1GFP 5			9ºCav1GFP 4			9ºCav1GFP 3			9ºCav1GFP 2			8ºCav1GFP			8ºCav1GFP 4			8ºCav1GFP 3
Average	SEM		Average	SEM		Average	SEM		Average	SEM		Average	SEM		Average	SEM		Average	SEM		Average	SEM		Average	SEM		Average	SEM		Average	SEM		Average	SEM		Average	SEM		Average	SEM	Timepoints	Average	SEM
1	0		1	0		1	0		1	0		1	0		1	0		1	0		1	0		1	0		1	0		1	0		1	0		1	0		1	0	0
1.05228	0.0111823		1.10875	0.0309498		1.09662	0.0286445		1.03103	0.0117957		1.1027	0.029975		1.01628	0.0129539		1.38755	0.0475881		1.16212	0.0524565		1.07248	0.0713037		1.06383	0.0172645		0.9789	0.0327014		1.07128	0.0302392		1.07364	0.027623		1.09365	0.0275506	0.84
1.0545	0.00663588	0.00221954	1.12411	0.0311902	0.015357	1.10673	0.0311867	0.0101037	1.07073	0.00964761	0.0396946	1.1587	0.0222352	0.0559969	1.00585	0.0268364	0.0104316	1.34008	0.080128	0.0474735	1.20109	0.0730153	0.0389687	1.01898	0.00647794	0.0534985	1.09803	0.0433289	0.0341994	0.993391	0.0321914	0.0144912	1.11655	0.0244839	0.0452753	1.04531	0.0315832	0.0283291	1.10262	0.0259226	1.68	0.0304645	0.00504099
1.06018	0.0100356	0.00567605	1.12854	0.0321611	0.00442982	1.10608	0.0326545	0.000648448	1.08309	0.0254142	0.0123589	1.1351	0.0201256	0.0236018	1.02893	0.0180687	0.0230849	1.35151	0.108878	0.01143	1.20804	0.0760909	0.00695297	1.07221	0.0192213	0.0532256	1.06084	0.0313081	0.0371926	0.986201	0.0168818	0.00719049	1.06907	0.0303321	0.0474864	1.06843	0.0163289	0.0231165	1.10448	0.0254302	2.52	0.0197226	0.00471934
1.06359	0.0113481	0.00341282	1.11427	0.031311	0.0142679	1.12031	0.0297062	0.0142295	1.0908	0.0220346	0.00771056	1.12449	0.0194689	0.0106085	1.02875	0.0158761	0.000181137	1.42956	0.102764	0.0780517	1.21928	0.0805035	0.0112336	1.0259	0.020604	0.0463048	1.08958	0.0485818	0.028746	0.999846	0.0200537	0.0136455	1.08632	0.0270376	0.0172572	1.11706	0.0216306	0.0486276	1.11614	0.0303042	3.36	0.0226367	0.00618396
1.06831	0.0111189	0.00471656	1.10118	0.0324683	0.0130945	1.12387	0.0282635	0.00356158	1.08718	0.0188151	0.00361766	1.14277	0.024675	0.018282	1.0111	0.0227583	0.0176507	1.33865	0.0203943	0.0909102	1.21286	0.0825043	0.00641486	1.11647	0.0931312	0.0905708	1.08301	0.0428218	0.00657569	0.981677	0.0287075	0.018169	1.06954	0.0293878	0.016779	1.10844	0.0294609	0.00862068	1.11116	0.0246909	4.2	0.0229972	0.00848379
1.06592	0.0124148	0.00238877	1.10344	0.0330576	0.00226036	1.11748	0.028537	0.00639153	1.08321	0.0210997	0.00397326	1.11842	0.0225829	0.0243522	1.00721	0.0399494	0.00389091	1.35135	0.044039	0.012698	1.21207	0.0806509	0.000793568	1.03618	0.00253654	0.0802914	1.07316	0.0365783	0.00984619	0.979809	0.0107204	0.00186772	1.08719	0.0348336	0.0176434	1.08736	0.0344255	0.0210757	1.10175	0.026063	5.04	0.014421	0.00590337
1.07251	0.0127524	0.00659232	1.10138	0.0321906	0.00205573	1.11151	0.0301073	0.00596833	1.07252	0.0180704	0.0106905	1.1024	0.0211609	0.0160166	0.985245	0.0343804	0.0219627	1.38578	0.0157353	0.0344316	1.19336	0.0847248	0.0187088	1.08265	0.0703548	0.0464705	1.09075	0.0348976	0.0175845	0.962333	0.0245478	0.0174764	1.09484	0.0246138	0.00765543	1.11844	0.0342017	0.0310823	1.10567	0.0282494	5.88	0.0182074	0.00354576
1.06799	0.0134254	0.00452363	1.12244	0.0341605	0.0210598	1.10239	0.0308117	0.00912297	1.08478	0.00596204	0.0122677	1.11638	0.0223663	0.0139763	0.994886	0.0417897	0.00964113	1.42771	0.027456	0.0419365	1.20448	0.0821885	0.0111233	1.10011	0.0760729	0.0174551	1.0793	0.0417557	0.0114486	0.964551	0.0148628	0.00221826	1.07171	0.0363016	0.0231328	1.10507	0.0246609	0.0133733	1.11091	0.0309518	6.72	0.0147138	0.00278341
1.0658	0.0117161	0.00218837	1.11638	0.0332091	0.00606318	1.11434	0.0329784	0.0119515	1.10126	0.0117679	0.0164809	1.12883	0.0226404	0.0124496	0.974738	0.0517956	0.020148	1.46534	0.168253	0.0376309	1.19948	0.0854799	0.00500259	1.09053	0.057406	0.00958024	1.0816	0.035567	0.00230479	0.96169	0.0187383	0.00286106	1.0916	0.0351506	0.0198923	1.11123	0.0385408	0.00615702	1.1156	0.0337914	7.56	0.011747	0.00277704
1.06402	0.0110448	0.00178521	1.11575	0.0332709	0.000633039	1.11935	0.0345563	0.0050086	1.10157	0.0191114	0.000307724	1.13961	0.0245191	0.0107857	1.00446	0.0374949	0.0297236	1.39054	0.147347	0.0748075	1.18869	0.0853504	0.0107892	1.09442	0.0368264	0.00389672	1.08524	0.0471237	0.00363544	1.00539	0.0376767	0.0436976	1.0579	0.0308947	0.0337047	1.10642	0.0197301	0.00481149	1.11333	0.026985	8.4	0.017199	0.00619798
1.06953	0.0129736	0.00551706	1.11053	0.0334425	0.00522034	1.11611	0.0340428	0.00323389	1.09587	0.0036516	0.005699	1.14021	0.0284676	0.000597295	0.985014	0.0360904	0.0194485	1.37149	0.166467	0.0190474	1.19633	0.0861887	0.00763534	1.10972	0.0626054	0.0152939	1.08684	0.0479817	0.0016024	0.998747	0.0314779	0.00664109	1.08392	0.0350761	0.0260186	1.09981	0.0265882	0.00661056	1.11262	0.0262931	9.24	0.0094281	0.00218681
1.07684	0.0146757	0.00730538	1.11427	0.0332636	0.00374801	1.12143	0.0398563	0.00531534	1.09333	0.0232892	0.00253846	1.14232	0.0283444	0.00211138	0.993065	0.0379622	0.00805149	1.39873	0.162529	0.0272419	1.18401	0.0886937	0.0123155	1.05847	0.000247921	0.0512497	1.08252	0.0536785	0.00432056	0.999119	0.0247856	0.000372667	1.06151	0.024663	0.0224055	1.13787	0.0367622	0.0380686	1.11258	0.0281748	10.08	0.0142342	0.00440556
1.07347	0.0125199	0.00337279	1.11974	0.0334791	0.00546402	1.11926	0.0365366	0.00216977	1.13226	0.0254219	0.038928	1.13507	0.026679	0.00725686	1.01114	0.0403314	0.0180762	1.53402	0.3347	0.135292	1.19938	0.0843166	0.0153662	1.05295	0.034179	0.00551208	1.08483	0.0402777	0.00230605	0.967021	0.0295993	0.0320987	1.07296	0.0379481	0.0114518	1.10436	0.0294483	0.0335181	1.12357	0.037854	10.92	0.0239086	0.00992608
1.0689	0.0124598	0.00456475	1.11132	0.0339353	0.00842233	1.12286	0.0347587	0.00360111	1.12727	0.0284027	0.00499511	1.13504	0.0258552	2.1635e-05	1.01735	0.0306176	0.00621253	1.48229	0.280517	0.0517333	1.18716	0.0867385	0.0122141	1.11163	0.0689973	0.0586753	1.07502	0.029486	0.00980484	0.970725	0.0371238	0.00370473	1.07056	0.0428615	0.00240524	1.11057	0.0474739	0.00621291	1.12236	0.0335995	11.76	0.0132745	0.00525021
1.06795	0.0141443	0.000954106	1.11198	0.0340543	0.000664156	1.13147	0.037658	0.00861416	1.11879	0.0162317	0.00848207	1.14492	0.0218376	0.00987224	1.00058	0.038129	0.0167758	1.43297	0.23445	0.0493163	1.20082	0.0837916	0.0136582	1.0907	0.0591644	0.0209306	1.06387	0.0312769	0.0111507	0.971822	0.0258719	0.00109616	1.07187	0.0383437	0.00131283	1.06451	0.0195371	0.0460603	1.11325	0.0313217	12.6	0.0145298	0.00444874
1.06671	0.0117744	0.00123161	1.11725	0.03492	0.00527426	1.13686	0.0377621	0.00538502	1.11318	0.00368507	0.00560034	1.13212	0.0200108	0.0127914	0.988736	0.0337622	0.011842	1.46853	0.31272	0.0355577	1.17985	0.0810013	0.0209688	1.07077	0.00967251	0.0199279	1.07357	0.0434647	0.00970464	0.975785	0.0232307	0.00396378	1.0741	0.0339328	0.00222848	1.08295	0.0280276	0.0184424	1.11388	0.0333955	13.44	0.0117629	0.00271619
1.06092	0.00913731	0.00579924	1.13032	0.034944	0.0130699	1.12758	0.0374669	0.00927655	1.11632	0.0383434	0.00313583	1.14228	0.0215749	0.0101556	0.990371	0.0365358	0.00163517	1.36902	0.225653	0.0995156	1.20188	0.082642	0.0220267	1.11083	0.0937195	0.0400588	1.06028	0.0327345	0.0132983	0.981269	0.0357098	0.00548402	1.10657	0.0513003	0.032471	1.08959	0.0329314	0.00664013	1.1144	0.0269469	14.28	0.0201975	0.00733869
1.0604	0.00943882	0.00051415	1.13655	0.035972	0.00623059	1.12856	0.0388821	0.000982216	1.12038	0.0271321	0.00405842	1.14016	0.0192276	0.00211547	0.976406	0.0510925	0.0139655	1.4121	0.22153	0.0430846	1.17374	0.08662	0.0281451	1.1166	0.0353671	0.0057702	1.0857	0.0360255	0.025428	1.00867	0.0482798	0.0273965	1.07337	0.0432829	0.033204	1.11279	0.0259238	0.0232033	1.11888	0.0287484	15.12	0.0164691	0.00396282
1.06984	0.00978009	0.00943608	1.13648	0.0360523	7.69257e-05	1.1265	0.0349376	0.00206819	1.13212	0.0406948	0.0117405	1.13242	0.0206144	0.00774889	0.994825	0.0394708	0.0184191	1.47357	0.21614	0.0614662	1.16207	0.0806452	0.0116633	1.04572	0.0108102	0.0708824	1.08127	0.0296775	0.00443852	1.05578	0.0278844	0.0471183	1.06544	0.0482635	0.0079236	1.13881	0.041725	0.0260143	1.12422	0.0320076	15.96	0.0214613	0.00648502
1.05403	0.0101003	0.0158076	1.1317	0.0367253	0.00477652	1.13444	0.035142	0.00794718	1.1496	0.0473865	0.0174774	1.13442	0.0203871	0.00200158	0.980519	0.0325631	0.0143053	1.45682	0.23692	0.0167424	1.16736	0.0840052	0.00529038	1.07588	0.026125	0.0301618	1.07528	0.0362309	0.00598629	1.04595	0.0587412	0.00983286	1.08161	0.0424623	0.0161677	1.10001	0.0313212	0.0387998	1.12213	0.0312326	16.8	0.0142536	0.00291567
1.06346	0.0105412	0.00942978	1.12994	0.0354165	0.00176103	1.13323	0.0315576	0.00121285	1.13429	0.0599749	0.0153088	1.12774	0.0228389	0.00668097	0.981067	0.0267248	0.000547271	1.41966	0.307644	0.0371669	1.18088	0.0814937	0.013518	1.11831	0.0988048	0.0424331	1.08431	0.0280469	0.00903394	0.998344	0.0383397	0.0476072	1.10724	0.0425761	0.0256334	1.08078	0.048011	0.0192278	1.11994	0.0293427	17.64	0.0176586	0.00442791
1.06454	0.0108428	0.00107883	1.14383	0.0381653	0.0138869	1.15058	0.0393455	0.0173544	1.14742	0.0665741	0.0131292	1.11424	0.021327	0.0134961	1.0046	0.0299772	0.0235347	1.45852	0.141676	0.0388618	1.18629	0.0828831	0.00541012	1.04186	0.0305397	0.0764494	1.08696	0.0379596	0.00264568	1.0503	0.0402484	0.0519574	1.0861	0.0453163	0.0211465	1.06878	0.0326516	0.0120024	1.12339	0.031353	18.48	0.022381	0.00597729
1.07869	0.00980403	0.0141517	1.14195	0.0374627	0.00188188	1.14697	0.0367877	0.00361211	1.16203	0.0546755	0.0146133	1.10401	0.0302261	0.0102259	0.99576	0.0299742	0.00884158	1.48256	0.297931	0.0240397	1.17368	0.0841038	0.0126089	1.09182	0.0580153	0.0499608	1.09937	0.0392654	0.0124101	1.03632	0.0450907	0.0139846	1.09058	0.0458395	0.00448183	1.08789	0.0415445	0.0191114	1.13013	0.032373	19.32	0.0146095	0.00340281
1.06971	0.0116581	0.00898106	1.14407	0.0364969	0.00212312	1.14394	0.0390342	0.00303567	1.16198	0.046891	4.66514e-05	1.11559	0.0265392	0.0115798	0.979335	0.0298167	0.0164253	1.51238	0.290919	0.0298207	1.16957	0.087944	0.00411696	1.13128	0.096434	0.0394542	1.08013	0.0344418	0.0192372	1.04244	0.0356981	0.00612359	1.04869	0.0386519	0.0418885	1.09635	0.0496687	0.00845927	1.13042	0.0352313	20.16	0.0147148	0.00390601
1.06863	0.0132079	0.00108079	1.13479	0.0371729	0.00927427	1.14179	0.0372851	0.00214594	1.19179	0.076595	0.0298025	1.11363	0.0270709	0.00196315	0.987264	0.0308432	0.00792966	1.44108	0.248797	0.0713021	1.17294	0.0782814	0.00337132	1.03867	0.00645574	0.0926087	1.09898	0.0254007	0.0188442	1.03303	0.0392381	0.00941361	1.07308	0.0373265	0.0243877	1.10944	0.0635385	0.0130933	1.12347	0.0308861	21	0.0219398	0.0078735
1.07376	0.0134895	0.0051357	1.15194	0.0389138	0.0171428	1.15156	0.0380672	0.00976598	1.17065	0.0521113	0.021135	1.1114	0.0266417	0.00223147	0.987707	0.0267232	0.000442957	1.46473	0.300021	0.0236527	1.17203	0.0798495	0.000909299	1.0918	0.0470835	0.053134	1.10781	0.0351036	0.00883935	1.01393	0.0580824	0.0190946	1.07126	0.0256087	0.00181731	1.08988	0.0439006	0.0195597	1.12757	0.0320827	21.84	0.0140662	0.00400916
1.08113	0.0135855	0.00736735	1.15535	0.0395106	0.00341727	1.1571	0.0350301	0.00554031	1.17307	0.0443824	0.00242194	1.12886	0.0266075	0.0174646	0.991002	0.0287704	0.00329497	1.47985	0.291762	0.0151166	1.1735	0.0821788	0.00147374	1.11697	0.0848445	0.0251616	1.08871	0.0440303	0.0191075	1.05002	0.0649565	0.036088	1.0824	0.0310252	0.0111403	1.08985	0.0566081	3.12089e-05	1.13599	0.0321166	22.68	0.0113558	0.00299285
1.06785	0.0109971	0.0132774	1.15468	0.0397577	0.00067777	1.15694	0.0378799	0.000157564	1.3663	0.150666	0.193231	1.10701	0.0254167	0.0218543	1.03969	0.0232714	0.0486913	1.41177	0.400093	0.0680797	1.17764	0.0828625	0.00414015	1.03449	0.0227533	0.0824754	1.11522	0.0456259	0.0265153	1.05562	0.0458183	0.00560395	1.05355	0.0337311	0.0288516	1.09379	0.0500568	0.00393279	1.14112	0.0331859	23.52	0.0382683	0.0148414
1.08582	0.0129175	0.0179613	1.14804	0.0385646	0.00663308	1.13103	0.0330014	0.025906	1.35165	0.169794	0.0146583	1.10937	0.0314253	0.00236222	1.02444	0.0210915	0.0152504	1.38814	0.319476	0.023623	1.16818	0.0802663	0.00946156	1.08596	0.0691831	0.0514709	1.11506	0.03931	0.00016106	1.07372	0.0691837	0.0180983	1.06589	0.0293447	0.0123391	1.06483	0.0607865	0.0289545	1.1394	0.0303409	24.36	0.0174523	0.00370913
1.06938	0.0123331	0.0164383	1.16069	0.0390759	0.0126437	1.13716	0.0360507	0.00612677	1.33295	0.169655	0.0186917	1.12035	0.0326893	0.0109809	1.06907	0.0418306	0.0446229	1.4136	0.335928	0.025459	1.16537	0.0752863	0.00281263	1.04742	0.0192014	0.0385376	1.11655	0.0457753	0.00148888	1.06893	0.0515258	0.00478956	1.08427	0.030162	0.0183795	1.0474	0.0552503	0.0174261	1.14101	0.0309479	25.2	0.0167998	0.00364058
1.08276	0.0145227	0.013386	1.14847	0.0405912	0.0122186	1.14246	0.0348151	0.00529554	1.33166	0.138733	0.0012929	1.13155	0.0293634	0.0111977	1.0753	0.0337491	0.00623076	1.46778	0.40147	0.0541753	1.17837	0.0737456	0.0130059	1.13166	0.0840421	0.0842327	1.12867	0.0416907	0.0121233	1.05931	0.0611931	0.00961922	1.09829	0.0450534	0.0140229	1.06924	0.0630989	0.0218378	1.15735	0.0323046	26.04	0.0198953	0.00644951
1.08777	0.0156995	0.00500667	1.16978	0.0453374	0.0213101	1.14338	0.0383752	0.00092339	1.35275	0.122134	0.0210837	1.09599	0.0314065	0.0355634	1.03261	0.0268298	0.0426834	1.42289	0.358415	0.0448839	1.15863	0.0727706	0.0197474	1.07295	0.0189473	0.0587085	1.11567	0.0401721	0.0130042	1.08429	0.0751078	0.0249753	1.08597	0.0328992	0.0123237	1.07965	0.0756058	0.0104046	1.14633	0.0317204	26.88	0.0238937	0.00473231
1.07089	0.0134516	0.0168763	1.16381	0.043162	0.00596549	1.13394	0.0374497	0.00944455	1.34257	0.133964	0.0101775	1.12199	0.0335693	0.0260064	1.03999	0.0304786	0.0073765	1.38768	0.407448	0.0352156	1.13759	0.0730141	0.0210317	1.10916	0.0538723	0.0362136	1.08872	0.0479901	0.0269525	1.08299	0.0782584	0.00129461	1.09064	0.0270646	0.00467513	1.06443	0.063022	0.0152199	1.14111	0.0292044	27.72	0.01665	0.00321809
1.08841	0.015903	0.0175156	1.16734	0.0442836	0.00353124	1.13831	0.0333117	0.00437612	1.35444	0.108604	0.0118719	1.13546	0.0327278	0.0134708	1.03683	0.0212501	0.00316429	1.40365	0.378166	0.0159675	1.1551	0.0644816	0.0175044	1.1017	0.0611835	0.00746248	1.0659	0.0532443	0.022821	1.04433	0.0525464	0.0386648	1.10689	0.0338962	0.0162445	1.05949	0.0456665	0.00494183	1.14291	0.0313561	28.56	0.0136567	0.00273558
1.08963	0.0153315	0.00121811	1.17688	0.046664	0.00953206	1.12547	0.0334462	0.0128434	1.35847	0.128775	0.00402747	1.13469	0.0311647	0.000771379	1.00964	0.0221856	0.027187	1.41582	0.370001	0.0121736	1.16276	0.0731013	0.00765718	1.05381	0.0272646	0.0478935	1.08773	0.0484853	0.0218324	1.03589	0.0734722	0.00844374	1.0826	0.0289566	0.024285	1.07005	0.0601738	0.0105664	1.13872	0.0334569	29.4	0.0144947	0.00360908
1.08704	0.0155622	0.0025825	1.17023	0.0451933	0.00664614	1.13766	0.0333719	0.0121897	1.36158	0.138668	0.00310795	1.1301	0.0383054	0.00459076	0.989576	0.0291508	0.0200628	1.4013	0.327195	0.0145213	1.16081	0.0730455	0.00194486	1.17034	0.0472863	0.116538	1.05517	0.0588391	0.0325547	1.07384	0.0560666	0.0379569	1.10665	0.0195274	0.0240491	1.08294	0.076505	0.0128868	1.14825	0.0320488	30.24	0.0222794	0.00848099
1.07785	0.0122596	0.00919667	1.15588	0.0442812	0.0143474	1.1292	0.0329036	0.00846143	1.36176	0.140874	0.000184923	1.10339	0.0416519	0.0267073	0.98557	0.0301311	0.00400538	1.44087	0.316322	0.039568	1.17891	0.0728888	0.0181012	1.26278	0.0835699	0.092441	1.11198	0.0483356	0.0568057	1.08157	0.0610618	0.00772473	1.10558	0.02559	0.00107266	1.04206	0.0615602	0.040874	1.15672	0.0355406	31.08	0.0245762	0.00744059
1.07632	0.0125977	0.00152654	1.16932	0.0452649	0.0134358	1.13923	0.0329778	0.01003	1.34404	0.130548	0.0177226	1.10474	0.0425315	0.00134505	0.995285	0.0234724	0.00971414	1.40211	0.314492	0.0387565	1.17775	0.0749849	0.0011644	1.21008	0.117547	0.0526997	1.08985	0.0402477	0.0221326	1.04064	0.0600339	0.0409315	1.12027	0.0131008	0.0146886	1.03973	0.063142	0.00233145	1.14687	0.0326194	31.92	0.0174214	0.00467895
1.08437	0.0148902	0.00804939	1.16175	0.0441399	0.00757335	1.14078	0.0326159	0.00155861	1.37098	0.140513	0.0269451	1.12678	0.0349095	0.0220409	0.992457	0.0284374	0.00282742	1.33069	0.299278	0.0714188	1.16912	0.0756287	0.00862606	1.24441	0.0848323	0.0343228	1.11802	0.0445402	0.0281699	1.11551	0.0518063	0.0748748	1.08862	0.0167823	0.0316469	1.02269	0.0689367	0.0170475	1.15124	0.0302573	32.76	0.025777	0.00657867
1.09202	0.0135938	0.00764558	1.15831	0.0449066	0.00343209	1.1313	0.0305005	0.00948801	1.36292	0.17829	0.0080603	1.1115	0.0305788	0.0152778	1.00236	0.0231031	0.00990232	1.41935	0.237818	0.0886575	1.17133	0.0707649	0.00220652	1.2558	0.083673	0.0113881	1.12304	0.0424113	0.00501883	1.12045	0.0409512	0.00494206	1.06535	0.0281335	0.0232724	1.03744	0.0653925	0.0147552	1.15778	0.033707	33.6	0.0156959	0.00628268
1.09235	0.0140019	0.000331899	1.15469	0.0453134	0.00361887	1.11864	0.0288352	0.0126526	1.35788	0.161421	0.00503858	1.11337	0.0265343	0.00186567	1.03132	0.0253329	0.0289605	1.45576	0.217067	0.0364133	1.18809	0.076635	0.016762	1.18647	0.134658	0.0693218	1.10213	0.0454993	0.0209094	1.05311	0.0571068	0.0673459	1.10124	0.0425915	0.0358959	1.05272	0.0709831	0.015282	1.15444	0.034204	34.44	0.0241845	0.00637727
1.07698	0.00958257	0.0153678	1.15963	0.0447159	0.00493975	1.12798	0.0337515	0.00933425	1.35457	0.191573	0.00331571	1.1102	0.0301297	0.00316416	1.0107	0.0233522	0.020617	1.44519	0.201526	0.0105746	1.15824	0.0727196	0.0298469	1.26886	0.0596581	0.0823888	1.09663	0.0406607	0.00549731	1.05602	0.0680997	0.00291678	1.05873	0.0313559	0.0425166	1.02679	0.0734546	0.0259302	1.15004	0.0362742	35.28	0.0197238	0.00622532
1.07697	0.010765	8.14514e-06	1.17171	0.0457079	0.0120726	1.14489	0.0341406	0.0169097	1.35134	0.191722	0.00322657	1.12047	0.0248879	0.0102633	1.01451	0.024201	0.00380423	1.43509	0.181921	0.0100949	1.17632	0.0691244	0.0180756	1.22855	0.0920811	0.0403176	1.11548	0.0389488	0.0188547	1.08876	0.0824902	0.0327349	1.07047	0.0305686	0.0117404	1.02746	0.069475	0.000666651	1.15554	0.0339328	36.12	0.0137515	0.00332344
1.07503	0.00963031	0.00193824	1.17842	0.0464473	0.00671741	1.13005	0.0299867	0.0148398	1.32581	0.206406	0.0255277	1.13265	0.0255279	0.0121853	1.0051	0.0274815	0.00940843	1.39747	0.139774	0.0376233	1.17123	0.0723596	0.00509133	1.20803	0.131579	0.0205194	1.08268	0.0348897	0.0328063	1.0437	0.0707827	0.0450553	1.06285	0.0327197	0.00761712	1.02565	0.0769331	0.00180847	1.14144	0.032228	36.96	0.0170106	0.00394357
1.07815	0.0106639	0.00311569	1.17993	0.0472026	0.00151061	1.15475	0.0310605	0.024703	1.30235	0.212149	0.0234674	1.14823	0.0259476	0.0155808	0.993643	0.0258364	0.0114559	1.35443	0.150265	0.0430408	1.18122	0.0747925	0.0099962	1.23438	0.0626288	0.0263511	1.1261	0.0408684	0.0434271	1.07667	0.0923355	0.0329652	1.06151	0.0380548	0.00134051	1.04235	0.0764987	0.0166974	1.14875	0.0287534	37.8	0.0195117	0.00400145
1.07365	0.0102018	0.00449642	1.17475	0.0455828	0.00518761	1.16444	0.033555	0.00968503	1.32971	0.227538	0.0273622	1.15756	0.0227908	0.00932707	1.0166	0.021414	0.0229597	1.3261	0.220505	0.0283322	1.17602	0.0777895	0.00520751	1.15936	0.0943707	0.0750175	1.13307	0.0378392	0.00696142	1.10925	0.110074	0.0325823	1.05489	0.0338972	0.00662034	1.12016	0.060804	0.0778154	1.1535	0.0253558	38.64	0.0239657	0.00702729
1.08042	0.0114724	0.00677032	1.18048	0.0458996	0.00573491	1.14519	0.0313534	0.0192482	1.31554	0.235189	0.0141704	1.17717	0.0207071	0.0196136	1.02138	0.0207972	0.00477645	1.41192	0.106801	0.0858202	1.1908	0.0753928	0.0147834	1.19729	0.0699287	0.0379271	1.07617	0.058953	0.0568933	1.07472	0.0989977	0.0345273	1.03986	0.0322147	0.0150274	1.09147	0.0600778	0.0286968	1.15403	0.0309508	39.48	0.0264607	0.00643297
1.07368	0.00876008	0.00674325	1.17552	0.0458346	0.00495691	1.14722	0.0279369	0.00202963	1.31379	0.231563	0.00174679	1.16393	0.0246996	0.0132461	1.04002	0.0239798	0.0186392	1.46397	0.210206	0.0520559	1.17724	0.0755735	0.0135619	1.20607	0.023375	0.00877866	1.06831	0.0465031	0.00786634	1.11802	0.114179	0.0432947	1.08898	0.0362635	0.0491206	1.05584	0.0504098	0.0356266	1.16097	0.0326979	40.32	0.0198205	0.00511547
1.07555	0.0120902	0.00187377	1.18729	0.046046	0.0117647	1.15723	0.0302876	0.01001	1.32359	0.21287	0.00979762	1.17549	0.0257097	0.0115586	0.993885	0.0249282	0.0461333	1.37652	0.258328	0.0874525	1.17116	0.0732258	0.00607924	1.15093	0.0554188	0.0551349	1.10149	0.0552801	0.033183	1.08478	0.104986	0.0332363	1.05542	0.0387598	0.0335615	1.05235	0.0487794	0.00349462	1.14659	0.0298325	41.16	0.0264061	0.00698184
1.08549	0.0107022	0.00993906	1.18645	0.0457125	0.000841412	1.15555	0.028108	0.00167374	1.32074	0.216787	0.00285281	1.17752	0.030373	0.00203701	1.00813	0.0235326	0.0142411	1.47228	0.231248	0.0957559	1.18141	0.072414	0.0102508	1.15928	0.0207912	0.00834987	1.08536	0.0626708	0.0161292	1.05713	0.0780198	0.0276551	1.11531	0.0331667	0.0598879	1.07453	0.0474189	0.0221869	1.15994	0.0338653	42	0.0209078	0.00763024
1.09159	0.0111149	0.00609569	1.19705	0.0489029	0.0106042	1.14607	0.0282012	0.00948567	1.32853	0.20808	0.00779621	1.18134	0.028307	0.00381647	0.989727	0.0205144	0.0183992	1.44116	0.231036	0.0311145	1.19825	0.072807	0.016844	1.24606	0.0367586	0.0867759	1.06804	0.045751	0.0173195	1.03529	0.0819239	0.0218324	1.08505	0.0258613	0.0302564	1.06724	0.0363849	0.00728964	1.15965	0.0349218	42.84	0.0205869	0.00602925
1.08731	0.0114166	0.00428048	1.18679	0.0458054	0.0102608	1.15011	0.0291151	0.00403864	1.33891	0.1914	0.0103747	1.18423	0.0317205	0.0028908	0.999933	0.0208158	0.0102065	1.45798	0.196468	0.0168181	1.11349	0.0465211	0.0847671	1.16271	0.112618	0.0833412	1.06725	0.0507896	0.00079389	1.07684	0.0879033	0.0415424	1.09862	0.040398	0.0135675	1.0341	0.0450505	0.0331413	1.15064	0.0348326	43.68	0.0243095	0.00804658
1.08268	0.0119193	0.00462819	1.18179	0.0451536	0.00500186	1.14039	0.0281447	0.00971664	1.36223	0.177428	0.0233244	1.17294	0.0343835	0.0112871	1.01897	0.0209549	0.0190356	1.38086	0.210274	0.0771224	1.18331	0.0739941	0.069824	1.18065	0.0457602	0.0179385	1.08892	0.0407876	0.0216704	1.01902	0.10131	0.0578155	1.09038	0.0447535	0.008243	1.02943	0.0388445	0.00467162	1.14858	0.0322917	44.52	0.0254061	0.00708492
1.08209	0.0118626	0.000595213	1.1669	0.0445232	0.0148918	1.16036	0.0299187	0.0199686	1.32266	0.19893	0.0395688	1.19134	0.0270195	0.0183974	1.02249	0.0246469	0.00351795	1.37686	0.192053	0.0040009	1.09609	0.0401752	0.0872211	1.22928	0.0562761	0.0486256	1.08836	0.0457702	0.00055303	1.11843	0.0940238	0.0994077	1.06381	0.0290826	0.0265655	0.992433	0.0357914	0.0369965	1.14701	0.0310476	45.36	0.0307931	0.00882713
1.08842	0.013574	0.0063299	1.18051	0.04587	0.0136105	1.154	0.0311653	0.00635375	1.34247	0.213961	0.019809	1.20356	0.0204782	0.0122193	1.01718	0.0245541	0.00530629	1.36361	0.245512	0.0132458	1.09969	0.041716	0.00359797	1.197	0.080699	0.032281	1.1035	0.0415362	0.015132	1.10061	0.0939774	0.0178204	1.08724	0.0317227	0.023427	1.02793	0.0230651	0.0354939	1.15121	0.0295357	46.2	0.0157405	0.0027738
1.07602	0.0133608	0.0123987	1.16043	0.0446082	0.0200817	1.1519	0.0289139	0.00210373	1.33923	0.201172	0.00323831	1.20702	0.020173	0.00346327	0.976239	0.0301681	0.040941	1.36128	0.141192	0.00233395	1.18977	0.0732023	0.0900834	1.22434	0.0791448	0.0273391	1.12039	0.0420519	0.0168934	1.11284	0.0980643	0.0122289	1.04933	0.0303311	0.0379073	1.04982	0.0284347	0.0218893	1.15528	0.030869	47.04	0.0223771	0.00668402
1.08905	0.0132623	0.0130311	1.16722	0.0440677	0.00679138	1.15636	0.0311404	0.00446268	1.32877	0.210541	0.0104635	1.22146	0.0179037	0.014438	0.997138	0.0290695	0.0208983	1.32894	0.147602	0.0323381	1.11156	0.0499061	0.0782083	1.22903	0.160558	0.00469184	1.09346	0.0421002	0.0269331	1.0439	0.0521964	0.0689363	1.06947	0.0438661	0.0201418	0.988598	0.0338919	0.0612187	1.14038	0.03101	47.88	0.0278887	0.00702319
1.07162	0.0106142	0.0174307	1.17102	0.0447638	0.00380502	1.1403	0.0278813	0.0160661	1.31671	0.188793	0.0120646	1.21074	0.0176773	0.010723	1.01334	0.0227966	0.0162025	1.38694	0.228611	0.0580001	1.18393	0.0744501	0.072365	1.27859	0.115363	0.0495568	1.10292	0.0468963	0.00946011	1.06798	0.0806717	0.0240789	1.086	0.0550323	0.0165225	1.00933	0.0361521	0.0207273	1.15688	0.0323122	48.72	0.0251541	0.00583014
1.08516	0.0126584	0.0135444	1.16415	0.0444409	0.00687208	1.13373	0.0260357	0.00657103	1.33416	0.215399	0.0174502	1.20084	0.0175083	0.00990149	1.00285	0.0299762	0.0104904	1.3375	0.213967	0.04944	1.18281	0.0749731	0.00111822	1.25045	0.166654	0.0281328	1.07511	0.0412508	0.0278115	1.06265	0.0540905	0.00532838	1.02814	0.0314246	0.0578515	1.0319	0.0204004	0.0225794	1.14534	0.0311011	49.56	0.0197762	0.00480228
1.08849	0.0114205	0.00333016	1.15615	0.0441313	0.00800287	1.15242	0.026787	0.0186888	1.32578	0.188499	0.00837819	1.22455	0.017758	0.0237153	0.965601	0.0400819	0.0372484	1.28729	0.192661	0.0502045	1.10098	0.0463036	0.0818301	1.29418	0.145969	0.0437262	1.04781	0.0539924	0.0273	1.1122	0.0897905	0.0495435	1.06507	0.0539958	0.0369262	0.999968	0.0355414	0.031936	1.14004	0.0316867	50.4	0.0323716	0.00595575
1.08265	0.01192	0.0058373	1.1627	0.0449694	0.00654692	1.15092	0.0293735	0.0014928	1.32395	0.18741	0.00183106	1.21224	0.0176435	0.0123167	0.959483	0.032933	0.00611865	1.35532	0.304459	0.0680276	1.082	0.044094	0.0189734	1.27691	0.109225	0.0172697	1.08179	0.051808	0.0339856	1.00874	0.0563074	0.10346	1.07511	0.0476217	0.0100436	0.991131	0.0317582	0.00883714	1.13561	0.0349702	51.24	0.0226724	0.00836397
1.08022	0.0118004	0.00243467	1.15782	0.0424226	0.00487401	1.14504	0.0269201	0.00588039	1.29148	0.189424	0.0324689	1.18368	0.0171596	0.0285578	0.96973	0.0344352	0.0102473	1.35068	0.230745	0.00464071	1.16256	0.0796805	0.0805543	1.23188	0.179311	0.0450269	1.05805	0.0542828	0.0237446	1.10865	0.0932327	0.099913	1.08722	0.0388625	0.012104	0.996742	0.0261563	0.00561078	1.14029	0.0301818	52.08	0.027389	0.00860431
1.07434	0.00980145	0.00587983	1.1638	0.0435221	0.00597667	1.13854	0.0250525	0.00650501	1.31663	0.182458	0.0251566	1.18755	0.0173642	0.00387163	0.956635	0.0442773	0.013095	1.4612	0.275226	0.110524	1.07588	0.041901	0.086683	1.2853	0.132493	0.0534171	1.08785	0.0644653	0.0298048	1.0829	0.0843912	0.0257516	1.04422	0.0180962	0.0429992	1.00594	0.0431299	0.00919907	1.14468	0.0386637	52.92	0.0322203	0.00930396
1.07996	0.0109473	0.00562069	1.16212	0.0428557	0.00168234	1.15069	0.0294012	0.0121502	1.28929	0.163631	0.0273472	1.19677	0.0180071	0.00922497	0.99445	0.0375509	0.0378154	1.35803	0.257879	0.103178	1.18138	0.0776192	0.1055	1.22978	0.185661	0.055516	1.03246	0.0507718	0.0553936	0.995427	0.0496698	0.0874695	1.09991	0.0411447	0.0556943	0.984089	0.034983	0.0218525	1.13495	0.0326463	53.76	0.0444958	0.0100841
1.08899	0.0131126	0.00902656	1.1488	0.0416875	0.0133144	1.13982	0.0297724	0.0108643	1.30709	0.159948	0.0178054	1.1869	0.0172278	0.00987883	0.985637	0.0370145	0.00881311	1.38083	0.181402	0.0227992	1.10024	0.0527603	0.0811343	1.29767	0.141398	0.0678902	1.07266	0.0619031	0.0402053	1.07387	0.0922072	0.0784397	1.08985	0.0408373	0.0100669	0.99413	0.0304047	0.0100409	1.14358	0.033359	54.6	0.0292522	0.00777411
1.0824	0.0111113	0.00658433	1.14828	0.042898	0.000525084	1.14296	0.0294761	0.00314116	1.30356	0.142094	0.00353532	1.18094	0.017115	0.00595891	1.00946	0.0355883	0.0238269	1.28712	0.217978	0.093705	1.1818	0.076783	0.0815607	1.32714	0.203569	0.0294615	1.03362	0.0558103	0.0390432	1.04825	0.0907447	0.0256156	1.03222	0.0152346	0.0576272	0.988752	0.0107177	0.00537782	1.13588	0.0321535	55.44	0.0289202	0.00863334
1.08611	0.0105598	0.00370899	1.16127	0.0443862	0.01299	1.15507	0.0295834	0.0121088	1.30377	0.165267	0.000212011	1.18913	0.0179636	0.00819451	0.994201	0.0279912	0.0152628	1.37985	0.20407	0.0927314	1.18558	0.0773818	0.00377494	1.27522	0.20788	0.0519185	1.07376	0.0587419	0.0401449	0.988336	0.032936	0.0599158	1.02208	0.0208923	0.0101408	1.01516	0.0164248	0.0264125	1.14073	0.0347921	56.28	0.0259628	0.00766999
1.08388	0.00915547	0.00223446	1.15122	0.0423293	0.0100458	1.15448	0.0307248	0.000590726	1.28301	0.175993	0.0207612	1.17834	0.0171327	0.0107952	0.975122	0.0236783	0.0190798	1.36892	0.188739	0.0109333	1.09287	0.0519193	0.0927096	1.31191	0.160582	0.0366969	1.04116	0.0457388	0.0326014	1.05965	0.101972	0.0713118	1.05533	0.0439507	0.0332526	1.01986	0.0226838	0.00469583	1.1366	0.0334403	57.12	0.026593	0.00766348
1.08667	0.00970762	0.00279509	1.15318	0.043092	0.00196056	1.13931	0.0327367	0.0151755	1.28365	0.175515	0.000644065	1.18241	0.0188643	0.0040708	0.964993	0.0243346	0.010129	1.38694	0.203367	0.0180207	1.11552	0.0560999	0.0226504	1.3323	0.145403	0.0203901	1.09363	0.0576625	0.0524707	0.940167	0.0312222	0.119481	1.06285	0.0402092	0.007523	1.01949	0.0239318	0.000369739	1.13547	0.0372904	57.96	0.0212062	0.00907749
1.08623	0.00849311	0.000443589	1.15748	0.0426375	0.00430102	1.14733	0.033449	0.00802601	1.26349	0.169603	0.0201603	1.19792	0.0176194	0.0155141	1.0015	0.0311029	0.0365119	1.39771	0.216417	0.0107668	1.1931	0.0806204	0.0775795	1.26761	0.1992	0.0646984	1.05285	0.0434032	0.040779	1.04924	0.0873889	0.109073	1.03703	0.0206064	0.025827	1.00121	0.0121777	0.0182791	1.14252	0.033221	58.8	0.0332277	0.00898423
1.08003	0.00761789	0.00619783	1.13667	0.0441791	0.0208084	1.15943	0.0328421	0.0120934	1.25951	0.179932	0.00397612	1.19435	0.0179841	0.00357502	0.986459	0.0306725	0.0150456	1.44292	0.196705	0.0452095	1.19174	0.0815193	0.00136003	1.33033	0.18025	0.0627216	1.09415	0.0525364	0.0413003	0.995913	0.0483822	0.0533263	1.06999	0.0398074	0.0329672	1.0021	0.0179474	0.000893488	1.14951	0.0376437	59.64	0.0230365	0.00598639
1.08663	0.0104588	0.00659719	1.13529	0.0417829	0.00138586	1.15097	0.0345957	0.00845245	1.26861	0.193516	0.00909874	1.19005	0.0197546	0.00429805	0.989379	0.0284668	0.00291962	1.36863	0.198521	0.0742898	1.09983	0.0510517	0.091905	1.30674	0.162503	0.0235875	1.07025	0.0537722	0.0239036	0.999254	0.0600577	0.00334042	1.10134	0.0317542	0.0313453	0.983583	0.0201567	0.0185219	1.13466	0.033653	60.48	0.0230497	0.00790568
1.08185	0.0099307	0.00478035	1.16929	0.03863	0.0340044	1.15428	0.038398	0.00330714	1.29516	0.170047	0.0265437	1.17998	0.0179425	0.0100719	0.990821	0.0314754	0.00144212	1.46207	0.15539	0.0934414	1.1168	0.0566117	0.0169651	1.2754	0.209707	0.0313421	1.11803	0.0553697	0.0477806	1.05812	0.0947275	0.0588706	1.07314	0.0417546	0.0281967	0.988968	0.0180955	0.00538508	1.15107	0.036501	61.32	0.0278562	0.00737493
1.08998	0.00933631	0.00813251	1.17939	0.0398334	0.0100941	1.15398	0.0361161	0.000300972	1.29729	0.186235	0.00212908	1.17649	0.017334	0.00348685	0.988204	0.0326235	0.00261695	1.47089	0.244875	0.00882571	1.20347	0.0767642	0.0866759	1.29897	0.182293	0.0235723	1.0947	0.0435765	0.0233365	0.95922	0.06052	0.0989046	1.02274	0.0276758	0.0504058	0.978801	0.0178265	0.0101668	1.14724	0.0412886	62.16	0.0252806	0.00912882
1.09643	0.0122757	0.00645354	1.17065	0.0392992	0.00873302	1.15737	0.0332262	0.00339424	1.29769	0.195074	0.000405003	1.14034	0.0167648	0.0361461	1.00173	0.0330733	0.0135259	1.45527	0.217185	0.0156204	1.13009	0.0594719	0.0733876	1.33758	0.20736	0.0386086	1.07001	0.0461733	0.0246843	1.05017	0.110777	0.0909494	1.06403	0.0420125	0.0412898	0.991188	0.0231068	0.0123872	1.15097	0.037976	63	0.028122	0.0076786
1.08984	0.0114363	0.00659029	1.16467	0.0406816	0.00598144	1.14293	0.0320352	0.0144408	1.27676	0.173557	0.0209269	1.17428	0.0265525	0.0339366	0.973623	0.0267206	0.0281064	1.37402	0.186347	0.0812511	1.19825	0.0776777	0.0681621	1.30611	0.227513	0.0314635	1.07639	0.0396214	0.00637807	0.971341	0.0657904	0.0788284	1.04438	0.0470096	0.0196431	0.985744	0.0275298	0.00544391	1.1368	0.0359615	63.84	0.0308579	0.007678
1.0896	0.0134832	0.000245985	1.18097	0.0425591	0.0162972	1.14684	0.0323678	0.00390503	1.27367	0.18945	0.00308997	1.16308	0.030936	0.0111968	0.986106	0.0334938	0.0124827	1.39785	0.123055	0.0238297	1.20914	0.0787414	0.0108879	1.35366	0.209423	0.0475479	1.07756	0.0351617	0.00117144	1.05302	0.120279	0.0816821	1.07371	0.0451927	0.0293256	0.990882	0.0201558	0.00513761	1.15355	0.0357142	64.68	0.0189846	0.00640171
1.07734	0.0116056	0.0122559	1.18122	0.044768	0.000246874	1.1493	0.0357342	0.00246364	1.26885	0.173639	0.00482918	1.15466	0.0325967	0.00842328	0.985736	0.0295146	0.000370184	1.38376	0.204681	0.014093	1.10848	0.0539512	0.10066	1.35679	0.226277	0.00312739	1.04011	0.0477958	0.0374459	0.97304	0.0637182	0.0799829	1.06702	0.0254596	0.00668943	0.98829	0.0157072	0.00259169	1.13343	0.0374994	65.52	0.0210138	0.00902348
1.0923	0.0128477	0.0149612	1.17453	0.0421415	0.00668373	1.14055	0.0330977	0.00875525	1.27528	0.179132	0.00643071	1.17009	0.0323775	0.0154325	0.993177	0.0376481	0.00744145	1.26346	0.109972	0.120296	1.19586	0.0855224	0.0873823	1.33481	0.212374	0.0219777	1.09478	0.0482703	0.0546683	1.05207	0.101934	0.0790273	1.11346	0.0527927	0.0464393	1.01105	0.027648	0.0227609	1.14703	0.0285337	66.36	0.0378659	0.0102965
1.09751	0.0098682	0.00520824	1.17701	0.0412784	0.00247965	1.13994	0.033483	0.000609487	1.27609	0.198891	0.000810916	1.19	0.0427708	0.0199116	0.99365	0.0309275	0.000472646	1.39909	0.119198	0.135627	1.1225	0.0632531	0.073358	1.31394	0.248343	0.0208758	1.0631	0.0552324	0.0316797	1.07832	0.116499	0.0262498	1.09835	0.0454424	0.015112	1.00366	0.0382266	0.00739274	1.15024	0.0332029	67.2	0.0261375	0.0106631
1.09083	0.00954916	0.00668462	1.1624	0.0400819	0.0146138	1.1397	0.0360729	0.000241646	1.28052	0.190158	0.00442978	1.20247	0.0407687	0.0124687	0.979835	0.0339824	0.0138146	1.42478	0.152261	0.0256937	1.11951	0.0567692	0.00299054	1.36682	0.166612	0.0528832	1.05844	0.0448287	0.00466672	0.995213	0.0633727	0.0831037	1.09257	0.0296633	0.0057764	1.04594	0.0320968	0.0422806	1.15069	0.037759	68.04	0.0207422	0.00681529
1.09697	0.0107365	0.00614774	1.1678	0.0440823	0.00540323	1.1321	0.0325678	0.00759765	1.28063	0.207352	0.000111044	1.20247	0.0429484	2.44672e-06	0.995969	0.0363663	0.0161335	1.37926	0.111769	0.0455208	1.21019	0.0792676	0.0906798	1.33378	0.212921	0.0330412	1.03524	0.0534536	0.0231916	1.07445	0.102998	0.0792326	1.11811	0.0289519	0.0255413	1.01869	0.0307727	0.0272514	1.15736	0.0333381	68.88	0.0276811	0.00801489
1.0837	0.0139518	0.0132701	1.15804	0.0438148	0.00975886	1.14554	0.032877	0.0134401	1.26267	0.171654	0.0179599	1.22261	0.0395219	0.020137	1.00114	0.0423804	0.00517585	1.34242	0.0713511	0.0368426	1.22224	0.0845949	0.0120485	1.31002	0.265475	0.0237553	1.04895	0.0534989	0.0137091	1.00327	0.041022	0.0711724	1.1047	0.0344645	0.0134119	1.02495	0.0339702	0.00626198	1.14848	0.0322106	69.72	0.0197649	0.00484884
1.09746	0.0111095	0.0137577	1.17357	0.0460233	0.015527	1.14504	0.0339821	0.0004994	1.27209	0.181725	0.00942698	1.24355	0.0462076	0.0209418	0.985117	0.0381728	0.0160279	1.2577	0.000459375	0.0847188	1.13286	0.0623277	0.0893799	1.34527	0.19392	0.035242	1.04399	0.0421311	0.00496398	1.07208	0.116172	0.0688079	1.10748	0.0179753	0.00278284	1.03671	0.0389467	0.0117636	1.14715	0.0295319	70.56	0.0287569	0.008689
1.09004	0.00945872	0.00742174	1.16328	0.0450515	0.0102877	1.15089	0.0359576	0.00585217	1.25527	0.179845	0.0168283	1.24628	0.0525329	0.00272945	0.973345	0.0344455	0.0117717	1.22727	0.0426005	0.0304361	1.22155	0.0845357	0.0886909	1.35795	0.225852	0.0126884	0.996238	0.0438272	0.047752	1.08904	0.126717	0.0169595	1.10075	0.0363648	0.0067366	1.03497	0.0350386	0.00174716	1.14668	0.03127	71.4	0.0199924	0.00669771
1.10106	0.00795438	0.0110237	1.15549	0.0438519	0.00779506	1.13945	0.035609	0.0114379	1.25727	0.179847	0.00200038	1.22825	0.0494959	0.0180295	0.98726	0.0327928	0.013915	1.20585	0.0533792	0.0214104	1.12594	0.0580438	0.0956131	1.33735	0.287594	0.0206071	1.0185	0.0366561	0.022259	0.978656	0.0649976	0.110384	1.10765	0.0292222	0.00690211	1.00608	0.0356586	0.0288859	1.12683	0.0307624	72.24	0.0284818	0.00943166
1.08305	0.00796103	0.0180168	1.16351	0.0462717	0.00802658	1.13885	0.0323572	0.000606091	1.25423	0.160443	0.00303829	1.20412	0.0420986	0.0241258	0.990665	0.0331145	0.00340477	1.22867	0.0179389	0.0228121	1.21507	0.0812724	0.0891331	1.36195	0.235033	0.0246079	1.02326	0.0532865	0.00475936	1.10127	0.114824	0.122609	1.09452	0.0349555	0.0131264	1.00916	0.0300076	0.00307627	1.14372	0.0299741	73.08	0.0259494	0.0102989
1.09557	0.00751935	0.0125265	1.1753	0.0483638	0.0117856	1.17024	0.0383439	0.0313942	1.26502	0.195514	0.0107914	1.20348	0.044232	0.000639329	1.00416	0.037746	0.0134948	1.3027	0.0694295	0.0740326	1.13849	0.0589463	0.0765836	1.38593	0.23949	0.0239788	1.02223	0.0545368	0.00103008	1.06233	0.128977	0.0389376	1.07555	0.0214803	0.0189729	0.993646	0.0406684	0.0155108	1.14574	0.0334216	73.92	0.0253599	0.00682116
1.10246	0.00902387	0.0068895	1.16329	0.0458712	0.0120044	1.15893	0.0322844	0.0113081	1.26882	0.193963	0.0038011	1.22632	0.0473338	0.0228371	0.979072	0.0378436	0.0250873	1.27265	0.0547692	0.0300522	1.13588	0.0631635	0.00260702	1.32823	0.266661	0.0577042	1.041	0.0468497	0.0187725	1.16503	0.155422	0.102699	1.08995	0.039908	0.0143989	1.01056	0.0222877	0.0169151	1.1494	0.0292903	74.76	0.0250059	0.00759073
1.10287	0.00839609	0.000405839	1.17349	0.0443986	0.010194	1.1498	0.032937	0.0091376	1.27097	0.19587	0.00214918	1.21486	0.0461437	0.0114602	0.993163	0.0400536	0.0140909	1.28099	0.0823534	0.00834541	1.2088	0.080724	0.0729251	1.38468	0.222224	0.0564473	1.04582	0.0493309	0.0048243	1.08908	0.104636	0.0759482	1.09381	0.0466613	0.00386579	1.04975	0.039031	0.0391847	1.15831	0.0308818	75.6	0.0237676	0.0076352
1.09269	0.00626629	0.0101812	1.16799	0.046162	0.00549524	1.14369	0.0307699	0.00610761	1.26583	0.191397	0.00513807	1.20875	0.0446235	0.00611507	1.00823	0.0400062	0.0150665	1.32493	0.0555896	0.0439335	1.20218	0.0786742	0.0066252	1.32541	0.212991	0.0592714	1.03521	0.0571718	0.0106081	1.11306	0.118425	0.0239821	1.07203	0.0188895	0.0217882	1.01699	0.0273386	0.032757	1.15207	0.0302723	76.44	0.0190053	0.00472912
1.10336	0.00716664	0.0106681	1.17854	0.0490229	0.0105444	1.14009	0.0293534	0.003601	1.27879	0.194593	0.0129533	1.21833	0.0492634	0.00958375	1.02048	0.0478027	0.0122468	1.40243	0.131252	0.0775018	1.12797	0.055639	0.0742082	1.29686	0.215273	0.0285432	1.05454	0.0558898	0.0193291	1.04711	0.0674385	0.065952	1.078	0.0489133	0.00597518	1.03104	0.0205481	0.0140487	1.15212	0.0326077	77.28	0.0265504	0.00749701
1.10792	0.00742816	0.00456809	1.17632	0.0510434	0.00221387	1.16242	0.0335048	0.0223335	1.26103	0.19736	0.0177538	1.22109	0.0451445	0.00275909	1.03394	0.0470495	0.0134604	1.41813	0.141484	0.0156996	1.2056	0.0805277	0.0776333	1.34099	0.199409	0.0441296	1.01018	0.0496899	0.0443598	1.10996	0.107886	0.06285	1.08061	0.0500332	0.0026075	1.01228	0.031017	0.0187572	1.16465	0.0346294	78.12	0.0253174	0.00679051
1.11415	0.00806729	0.00622427	1.17689	0.0479351	0.000565956	1.15911	0.0313199	0.00331084	1.25027	0.183429	0.0107585	1.22525	0.0446355	0.00415843	0.993541	0.0383388	0.0403958	1.33813	0.119958	0.0799972	1.12306	0.0600565	0.0825389	1.36941	0.237409	0.0284231	1.00955	0.0482769	0.000631467	1.05294	0.0734259	0.0570177	1.0975	0.0196974	0.0168964	0.998364	0.0252185	0.0139156	1.14678	0.0340916	78.96	0.0265257	0.00817225
1.10617	0.00850314	0.00797512	1.17422	0.0478173	0.00266504	1.17762	0.029716	0.0185101	1.26282	0.182545	0.0125494	1.21319	0.0404553	0.0120592	0.972273	0.0351108	0.0212678	1.42715	0.0807299	0.0890197	1.20321	0.0796119	0.0801498	1.33379	0.245612	0.0356197	1.04897	0.0504927	0.0394194	1.12154	0.097311	0.0685993	1.10279	0.0293879	0.00528132	0.978404	0.0263125	0.0199604	1.16324	0.0362872	79.8	0.0317751	0.00814387
1.11286	0.00989052	0.00668996	1.17984	0.0487206	0.00561413	1.18369	0.0324341	0.00607138	1.27442	0.196341	0.0115986	1.20691	0.0421126	0.00627543	0.99506	0.0321692	0.0227873	1.50188	0.168016	0.0747316	1.11383	0.0581232	0.0893818	1.36016	0.207609	0.026363	1.07064	0.0544088	0.0216654	1.08138	0.102636	0.0401616	1.08127	0.0371392	0.0215179	0.998385	0.0337603	0.0199814	1.16618	0.0400913	80.64	0.0271415	0.00735686
1.1	0.00777861	0.0128656	1.18818	0.0502849	0.00834168	1.17024	0.0281125	0.0134472	1.2746	0.207196	0.0001761	1.21296	0.0439047	0.0060499	0.988938	0.0332562	0.00612261	1.50681	0.0956453	0.00492372	1.21372	0.0842737	0.0998906	1.34252	0.219757	0.0176355	1.07429	0.0594013	0.00365096	1.08307	0.0850109	0.00169683	1.07709	0.052583	0.00417937	0.988788	0.044848	0.00959719	1.17086	0.0403583	81.48	0.0145059	0.00724733
1.10815	0.00799372	0.00815138	1.17827	0.0491974	0.00991014	1.18629	0.0297625	0.0160454	1.25831	0.203529	0.0162871	1.21493	0.0507332	0.00196617	0.978431	0.0325351	0.0105067	1.44576	0.0493426	0.0610458	1.12119	0.0651957	0.0925316	1.35145	0.21017	0.00893132	1.14717	0.0809543	0.0728821	1.0311	0.063908	0.0519701	1.08442	0.0494758	0.0073273	1.00096	0.0361129	0.0121678	1.16203	0.0372891	82.32	0.0284402	0.00834724
1.11004	0.00890386	0.00189259	1.17617	0.0500034	0.00209777	1.18221	0.0308014	0.00407597	1.28251	0.216028	0.0241973	1.19026	0.0416546	0.024673	1.14359	0.0656718	0.165161	1.40281	0.0732695	0.0429513	1.22933	0.0834298	0.108137	1.33624	0.246729	0.0152122	1.13955	0.077175	0.00762171	1.13675	0.0952716	0.105648	1.05617	0.0285597	0.028248	1.01113	0.0437104	0.0101788	1.18437	0.0300052	83.16	0.0415457	0.0143109
1.11316	0.0086262	0.00311419	1.17937	0.0496495	0.00319519	1.17007	0.0294227	0.0121478	1.29177	0.23551	0.00926436	1.19553	0.0449279	0.00526973	1.10793	0.0422819	0.0356601	1.41587	0.0945605	0.0130618	1.12649	0.0607743	0.102834	1.39165	0.218429	0.0554067	1.13964	0.0851734	9.13535e-05	1.10085	0.102303	0.0358999	1.08276	0.0617612	0.0265895	1.00655	0.0477751	0.0045802	1.17859	0.03332	84	0.0236242	0.00805806
1.11253	0.00835592	0.000628358	1.18911	0.0506099	0.00974258	1.1725	0.0272686	0.00243808	1.29944	0.227618	0.00767172	1.20482	0.0491771	0.00929163	1.10954	0.0554301	0.00161005	1.41514	0.0839727	0.000732795	1.21323	0.0825331	0.0867394	1.29812	0.223864	0.0935245	1.18749	0.0751702	0.0478494	1.04504	0.0619234	0.0558129	1.11458	0.0524712	0.0318203	1.03624	0.0486816	0.0296835	1.18444	0.029726	84.84	0.0290419	0.00907722
1.10741	0.0066675	0.00511967	1.18887	0.0496334	0.00024048	1.16645	0.0307995	0.00605188	1.28269	0.24094	0.0167533	1.21891	0.0562211	0.014095	1.11903	0.0574961	0.00949112	1.38031	0.14032	0.0348287	1.11291	0.063495	0.100322	1.35129	0.194813	0.0531674	1.18744	0.0788958	4.65135e-05	1.11701	0.125802	0.07197	1.06376	0.0286434	0.0508197	1.00772	0.0415787	0.0285186	1.17722	0.0302117	85.68	0.0301096	0.00859588
1.10254	0.00715918	0.00486715	1.19422	0.0510353	0.00535571	1.1519	0.0306654	0.0145509	1.29227	0.225285	0.00958296	1.20266	0.0480782	0.0162534	1.10038	0.0570973	0.0186556	1.24348	0.306199	0.136827	1.1262	0.063141	0.0132849	1.37463	0.22017	0.0233392	1.18837	0.0594474	0.000928118	1.05288	0.0607871	0.0641326	1.09976	0.0489224	0.0360008	1.03952	0.0426763	0.0318	1.16683	0.0267233	86.52	0.0288906	0.0101215
1.10995	0.00903349	0.00740728	1.19757	0.0490847	0.00334066	1.15663	0.0339023	0.00472626	1.28546	0.20728	0.00681429	1.21045	0.0599269	0.00779612	1.10076	0.063292	0.000383569	1.1081	0.590497	0.135378	1.19516	0.079042	0.068967	1.32378	0.263948	0.0508501	1.20511	0.0724895	0.0167354	1.09658	0.105784	0.0436995	1.11226	0.0446548	0.012503	1.00984	0.0490102	0.0296774	1.16243	0.0236538	87.36	0.0298676	0.0105899
1.10595	0.00774532	0.00399822	1.19345	0.0473423	0.00411123	1.15139	0.0326274	0.00523928	1.25873	0.206698	0.026732	1.21246	0.052633	0.0020099	1.1098	0.0714071	0.00903681	1.30915	0.135788	0.201044	1.20023	0.0781957	0.0050667	1.42405	0.166933	0.100271	1.17096	0.0930706	0.0341443	1.09787	0.115963	0.00129654	1.07125	0.0358605	0.04101	1.01661	0.0556421	0.00676673	1.17861	0.0300253	88.2	0.0339021	0.0158747
1.1101	0.00895225	0.00415234	1.19571	0.0469943	0.0022518	1.14822	0.0302781	0.00316416	1.25487	0.20006	0.00386063	1.19942	0.0535468	0.0130448	1.12624	0.0654568	0.0164468	1.30819	0.181078	0.000958304	1.12448	0.0593918	0.0757478	1.36777	0.209485	0.0562768	1.18789	0.0832331	0.0169285	1.03862	0.0779902	0.0592507	1.09613	0.0470221	0.0248797	1.00129	0.0444178	0.0153174	1.16607	0.0284523	89.04	0.0224831	0.00692132
1.10893	0.00968154	0.00117522	1.19805	0.0458504	0.00234183	1.14998	0.0323216	0.00175315	1.26876	0.193018	0.0138922	1.20582	0.0595921	0.00640483	1.12173	0.0636114	0.00451056	1.19024	0.496505	0.11795	1.12412	0.0564209	0.00036425	1.42672	0.241594	0.0589469	1.14919	0.0832515	0.0387017	1.11188	0.111751	0.0732589	1.04057	0.0318428	0.0555627	0.993025	0.050217	0.00826651	1.16069	0.0296845	89.88	0.0294715	0.010247
1.09199	0.00766436	0.0169367	1.19283	0.0444382	0.00521609	1.1401	0.0297561	0.00988081	1.281	0.19916	0.012245	1.23068	0.0669647	0.0248585	1.12283	0.0693402	0.00109147	1.37142	0.244313	0.181185	1.22571	0.0812357	0.101595	1.51703	0.127016	0.0903119	1.17391	0.0888405	0.0247199	1.05651	0.0825387	0.0553724	1.11101	0.0436697	0.0704389	0.990959	0.0456173	0.00206637	1.19277	0.038525	90.72	0.0458399	0.0147224
1.11209	0.00945602	0.0201044	1.19321	0.0441176	0.000376335	1.14759	0.0294036	0.00749005	1.2944	0.197693	0.013394	1.20954	0.0650317	0.0211411	1.14991	0.0606333	0.0270834	1.34427	0.244995	0.0271545	1.20183	0.0800391	0.0238785	1.38978	0.2685	0.127253	1.2578	0.102259	0.0838957	1.12151	0.103355	0.065002	1.10695	0.0469696	0.00405756	0.977395	0.0610533	0.0135636	1.19279	0.0305823	91.56	0.033415	0.0102125
1.10883	0.00991028	0.00325897	1.18917	0.0426328	0.00403972	1.14517	0.0297166	0.00241491	1.29186	0.188517	0.00253722	1.21971	0.0565079	0.0101666	1.16385	0.0575202	0.0139389	1.39774	0.298463	0.0534682	1.12829	0.061822	0.073542	1.49404	0.123349	0.104256	1.26759	0.069605	0.00978472	1.03491	0.0616533	0.0866015	1.07413	0.0269303	0.0328212	0.965144	0.0460763	0.0122514	1.1908	0.0403504	92.4	0.0314678	0.00994328
1.10648	0.0101411	0.00235371	1.18579	0.0420883	0.00338099	1.15673	0.0305652	0.0115637	1.29812	0.196999	0.00626062	1.2096	0.0591753	0.0101077	1.13245	0.0599731	0.0313965	1.13229	0.437273	0.265451	1.23391	0.0825628	0.105619	1.35657	0.199089	0.137466	1.20299	0.091229	0.064596	1.08752	0.108041	0.0526147	1.07222	0.0538496	0.00191091	0.984157	0.0548576	0.0190133	1.16606	0.0272638	93.24	0.0547487	0.0212032
1.1079	0.00847912	0.00141402	1.16818	0.0415778	0.0176113	1.13833	0.0272087	0.0184079	1.32467	0.184572	0.0265479	1.19865	0.0578977	0.0109499	1.13374	0.0733794	0.00128428	1.2999	0.226084	0.167608	1.12476	0.0624142	0.109156	1.35762	0.224926	0.00104403	1.22302	0.0852012	0.0200282	0.98798	0.0791984	0.0995445	1.05771	0.0187363	0.0145071	0.986065	0.0456725	0.00190838	1.16219	0.0326826	94.08	0.0376931	0.0146629
1.11146	0.00767553	0.00356183	1.18935	0.0426185	0.0211765	1.15967	0.0317972	0.0213476	1.30453	0.184867	0.0201377	1.20637	0.0677312	0.00772169	1.12728	0.058332	0.00645135	1.17579	0.53306	0.124102	1.13413	0.0605483	0.00937485	1.465	0.0926532	0.107386	1.19287	0.100389	0.0301521	1.06129	0.116532	0.0733097	1.09495	0.0415365	0.0372405	1.0098	0.0680417	0.0237379	1.17173	0.0317339	94.92	0.0373615	0.0108993
1.10142	0.00668204	0.0100367	1.18148	0.0406906	0.00787173	1.15057	0.0314195	0.00910161	1.31047	0.207158	0.00593785	1.21596	0.069313	0.00958869	1.15853	0.050263	0.0312434	1.31934	0.245527	0.143545	1.21487	0.0852464	0.0807386	1.36238	0.216115	0.102618	1.19683	0.0770036	0.00395965	1.01059	0.0593692	0.0507038	1.10393	0.0428365	0.00897358	1.01222	0.0586218	0.00241201	1.17989	0.0302381	95.76	0.0359023	0.0126388
1.11615	0.00974701	0.014732	1.16264	0.0365935	0.0188392	1.1504	0.0334021	0.000171053	1.29875	0.186182	0.0117177	1.20973	0.0635343	0.00623397	1.11892	0.0532139	0.0396033	1.1639	0.489678	0.15544	1.12175	0.0574303	0.0931199	1.36419	0.235475	0.00180702	1.22992	0.0917305	0.0330943	1.06037	0.121921	0.0497881	1.06308	0.0283714	0.0408453	1.00451	0.0517094	0.00770729	1.15879	0.0273829	96.6	0.0363922	0.0122048
1.11716	0.0116725	0.00100445	1.13746	0.0307242	0.0251822	1.16192	0.0329148	0.0115228	1.31145	0.198205	0.0126981	1.21016	0.0753957	0.000436222	1.11337	0.0702192	0.00555484	1.36358	0.226424	0.199678	1.21671	0.0832409	0.0949644	1.40758	0.244437	0.0433901	1.24954	0.0697905	0.0196152	1.00723	0.0690872	0.053144	1.09383	0.0427215	0.0307528	0.994947	0.0550386	0.00956113	1.18346	0.0350599	97.44	0.0390388	0.0152262
1.10955	0.0121538	0.00760219	1.15856	0.0340321	0.0211011	1.15489	0.034471	0.00703815	1.31989	0.206274	0.0084379	1.2413	0.0786537	0.03114	1.12475	0.060828	0.0113798	1.52026	0.383104	0.15668	1.20155	0.0823524	0.0151654	1.50484	0.121928	0.0972565	1.17198	0.0880306	0.0775569	1.05131	0.118557	0.0440823	1.11521	0.0431028	0.0213752	1.01062	0.054107	0.0156774	1.20652	0.0434535	98.28	0.0395763	0.0124704
1.11296	0.0118613	0.00340221	1.1564	0.0348664	0.00216303	1.15024	0.0311076	0.00464647	1.3252	0.210953	0.00531187	1.23153	0.0750456	0.00977778	1.11804	0.0435458	0.00670664	1.40109	0.31768	0.119169	1.1336	0.0605886	0.0679476	1.40195	0.229216	0.102886	1.24215	0.0717356	0.0701687	0.947667	0.0476278	0.103645	1.09609	0.0504669	0.0191197	0.996374	0.0506485	0.0142505	1.17794	0.0385934	99.12	0.0407073	0.0124815
1.10776	0.0122515	0.00520029	1.15351	0.0362819	0.0028898	1.1637	0.034498	0.0134556	1.32318	0.211225	0.00201638	1.24871	0.0724997	0.0171844	1.11559	0.0612548	0.0024532	1.17042	0.518373	0.230664	1.10457	0.0670492	0.0290278	1.39812	0.224996	0.00382795	1.19539	0.100756	0.0467637	1.03246	0.106268	0.0847932	1.08553	0.0253947	0.0105585	1.0053	0.0584582	0.00893027	1.16186	0.0306018	99.96	0.0352127	0.0175474
1.10153	0.0112662	0.00622184	1.15895	0.034763	0.00544303	1.13986	0.0307049	0.0238348	1.32199	0.232689	0.00119522	1.24397	0.0828899	0.00474496	1.12098	0.0641258	0.00539273	1.4086	0.325193	0.238178	1.11557	0.0544931	0.0109924	1.36788	0.196498	0.0302407	1.26291	0.0865499	0.0675268	1.05394	0.100196	0.0214803	1.12152	0.0448434	0.0359891	1.0032	0.0467866	0.00210665	1.18622	0.0343994	100.8	0.0348728	0.0177166
1.1041	0.0117192	0.00256406	1.16831	0.0347292	0.00935554	1.1542	0.0314974	0.0143424	1.31303	0.193156	0.00896186	1.24597	0.0801837	0.00200603	1.12858	0.0672327	0.00759273	1.44897	0.284725	0.0403668	1.21125	0.0811835	0.0956853	1.476	0.11202	0.108116	1.24672	0.116914	0.016193	0.995046	0.0579668	0.0588944	1.07656	0.0283278	0.044955	0.994932	0.0658264	0.00826564	1.1972	0.0417526	101.64	0.0320999	0.00991656
1.11395	0.0108692	0.00985416	1.17376	0.0375085	0.00545589	1.1497	0.0311162	0.0045037	1.30666	0.175107	0.00636343	1.24539	0.0865169	0.000585612	1.10299	0.0544507	0.0255816	1.42578	0.261541	0.0231833	1.22358	0.0846646	0.0123272	1.37434	0.208443	0.101654	1.23503	0.103182	0.0116892	1.02853	0.107898	0.0334843	1.08314	0.0239208	0.00657582	1.00749	0.0608847	0.0125633	1.19003	0.0353962	102.48	0.0195247	0.00732421
1.10944	0.0128468	0.00451005	1.1724	0.034593	0.0013578	1.16053	0.0348665	0.0108324	1.30144	0.1966	0.00522708	1.25829	0.0941336	0.0129066	1.10839	0.0347793	0.005395	1.18988	0.567874	0.235903	1.11976	0.0674119	0.103819	1.37492	0.20534	0.000575533	1.27691	0.11146	0.0418741	0.998594	0.0674696	0.0299362	1.10266	0.0223585	0.019519	0.972263	0.0565833	0.0352323	1.16504	0.0321917	103.32	0.0390068	0.0181312
1.09442	0.00947865	0.0150268	1.1543	0.0357486	0.0181081	1.16602	0.0340134	0.00548533	1.32821	0.212815	0.0267789	1.24361	0.0875749	0.0146797	1.09307	0.0704196	0.0153206	1.43629	0.250556	0.246406	1.13311	0.0639777	0.0133547	1.48806	0.116452	0.113138	1.26581	0.105877	0.0110928	1.03994	0.110493	0.0413421	1.09829	0.0353414	0.00436607	1.02698	0.044243	0.0547133	1.19755	0.0406363	104.16	0.044601	0.0186792
1.10546	0.00875545	0.0110422	1.16635	0.0359681	0.01205	1.15462	0.0344772	0.0113971	1.36002	0.233272	0.0318021	1.25499	0.091803	0.0113796	1.09571	0.072949	0.00264149	1.20905	0.545007	0.227238	1.12607	0.0719619	0.0070393	1.37678	0.234091	0.111277	1.22988	0.10818	0.0359369	0.960958	0.0550374	0.078978	1.09645	0.0341854	0.00183957	1.04521	0.049569	0.0182304	1.16781	0.0327853	105	0.0431424	0.0177739
1.09662	0.0130605	0.00884167	1.15828	0.0335127	0.00806985	1.15277	0.0338377	0.00184778	1.34129	0.218968	0.0187261	1.24249	0.0849012	0.0125016	1.11447	0.0841539	0.0187609	1.48118	0.295452	0.272134	1.13507	0.0592782	0.00899444	1.48807	0.124611	0.111285	1.30831	0.108238	0.0784332	0.994797	0.0813442	0.0338392	1.07226	0.0178532	0.0241947	1.0443	0.0334554	0.000904854	1.2023	0.0441686	105.84	0.046041	0.0208557
1.09407	0.0114136	0.00254466	1.15773	0.0342443	0.000548281	1.16083	0.0348914	0.00805876	1.34403	0.216139	0.00273972	1.23191	0.0875091	0.0105797	1.13019	0.0870451	0.0157188	1.19725	0.539598	0.283935	1.20577	0.0802129	0.070699	1.40471	0.254687	0.0833606	1.26256	0.118523	0.0457492	1.02757	0.117247	0.0327706	1.08368	0.0430375	0.011423	1.03993	0.0463039	0.00436742	1.18002	0.0310841	106.68	0.0440381	0.0213502
1.09586	0.010322	0.00179183	1.16006	0.0349731	0.00233597	1.16439	0.0371159	0.00355572	1.34167	0.208299	0.00236251	1.23659	0.0931639	0.00468146	1.10682	0.0753148	0.0233741	1.3938	0.224957	0.19655	1.21474	0.0809111	0.00897274	1.43428	0.244139	0.0295766	1.2934	0.104703	0.0308443	1.01643	0.102483	0.0111357	1.11464	0.0350216	0.0309624	1.07153	0.0353381	0.0315924	1.2034	0.036031	107.52	0.0290566	0.0143756
1.09796	0.010313	0.00209687	1.155	0.0377709	0.00506216	1.15871	0.0385359	0.00568056	1.32848	0.218261	0.0131898	1.22288	0.0879007	0.0137145	1.12628	0.0746103	0.0194613	1.39225	0.22341	0.00154647	1.12146	0.0533346	0.0932789	1.53136	0.148307	0.0970744	1.22414	0.119411	0.0692633	1.01387	0.0711654	0.0025576	1.09526	0.0181819	0.0193836	1.04629	0.0339162	0.0252374	1.19338	0.0407294	108.36	0.0282728	0.00959263
1.10068	0.00905862	0.00271916	1.16534	0.0364923	0.0103361	1.14832	0.0392835	0.0103889	1.3203	0.190847	0.00817683	1.23219	0.0908617	0.00931356	1.1238	0.0765692	0.00248124	1.11406	0.489501	0.278188	1.10135	0.055073	0.0201091	1.4097	0.250558	0.12166	1.23937	0.130343	0.0152258	1.03341	0.0905552	0.0195383	1.08427	0.0284336	0.0109907	1.06276	0.0429928	0.0164701	1.16427	0.0300723	109.2	0.0404305	0.0215923
1.10486	0.0123707	0.00418166	1.15419	0.0340144	0.0111474	1.15717	0.0374239	0.00885182	1.29791	0.169391	0.0223862	1.23972	0.0874368	0.007533	1.11904	0.0696014	0.00475915	1.34542	0.187001	0.231353	1.1051	0.06092	0.00375071	1.4854	0.146327	0.0756989	1.28162	0.0979623	0.0422487	1.01429	0.0988972	0.0191209	1.09692	0.0477818	0.0126533	1.0914	0.0494693	0.028644	1.19177	0.03625	110.04	0.036333	0.0171792
1.09916	0.0123466	0.0057032	1.15467	0.0352486	0.000479749	1.16851	0.0405298	0.0113455	1.29809	0.184705	0.000180092	1.22962	0.0896133	0.0101067	1.10652	0.0762485	0.0125172	1.41778	0.259362	0.0723615	1.19841	0.0846157	0.0933112	1.39697	0.222797	0.0884234	1.304	0.0953072	0.0223882	1.02145	0.0910401	0.00715635	1.11578	0.0368197	0.0188559	1.08902	0.0493245	0.00237915	1.2	0.0340426	110.88	0.0265545	0.00944927
1.09028	0.00988416	0.00887817	1.15757	0.0340037	0.00289951	1.16665	0.0359524	0.00186136	1.31592	0.220698	0.0178305	1.22523	0.087944	0.00439218	1.14183	0.0780645	0.0353123	1.13443	0.51713	0.283344	1.13648	0.0577745	0.0619368	1.40923	0.236277	0.012259	1.21314	0.116027	0.0908613	0.990141	0.0712226	0.0313069	1.08418	0.0470874	0.0315975	1.08026	0.0573666	0.00876474	1.16503	0.0300198	111.72	0.0454803	0.0210869
1.11303	0.0111803	0.0227537	1.15798	0.0353224	0.000406268	1.16753	0.0369419	0.000873823	1.32093	0.216451	0.00500671	1.20665	0.0835098	0.0185734	1.13205	0.0617625	0.00978341	1.4417	0.200953	0.307267	1.21396	0.0823798	0.0774826	1.4055	0.220187	0.00373495	1.2181	0.109017	0.00496093	0.999241	0.0903092	0.00909974	1.11581	0.0498955	0.0316304	1.13551	0.0627965	0.0552474	1.20215	0.0341876	112.56	0.0420631	0.023007
1.10716	0.0105938	0.00587617	1.16361	0.0341195	0.00563022	1.17863	0.0364668	0.0110981	1.32803	0.204275	0.00709624	1.23407	0.0909709	0.027414	1.12911	0.0697757	0.002938	1.39922	0.15847	0.042483	1.12283	0.0599937	0.0911323	1.42664	0.132249	0.0211418	1.30588	0.100007	0.0877812	1.05479	0.0790999	0.0555466	1.08841	0.0229217	0.0273975	1.07989	0.0511304	0.0556174	1.2014	0.0348198	113.4	0.0339348	0.00848122
1.09088	0.00870726	0.016277	1.16109	0.0340016	0.00251779	1.1708	0.0376643	0.00782353	1.29458	0.213954	0.0334502	1.23187	0.0898507	0.00219125	1.14425	0.0576046	0.0151397	1.1426	0.462217	0.256616	1.10619	0.064125	0.0166393	1.39727	0.193218	0.0293714	1.32778	0.096852	0.0218917	1.00669	0.0759703	0.0480964	1.07596	0.030327	0.0124496	1.06863	0.0467606	0.0112582	1.17066	0.0313683	114.24	0.0364402	0.0186892
1.09905	0.010381	0.00816782	1.14996	0.0328998	0.011124	1.16282	0.0366508	0.00797833	1.31648	0.190208	0.0219032	1.22127	0.087227	0.0106064	1.12631	0.0661532	0.0179358	1.40518	0.219545	0.262574	1.12198	0.0575727	0.0157904	1.36596	0.173844	0.031303	1.24584	0.101093	0.0819378	1.03925	0.071672	0.0325617	1.08236	0.0440478	0.00639218	1.08239	0.0423058	0.0137621	1.18607	0.0322593	115.08	0.0401567	0.0193456
1.09531	0.00994608	0.00373426	1.14919	0.0318395	0.000776656	1.16418	0.0357119	0.00135172	1.3348	0.197251	0.0183199	1.22628	0.0918352	0.00500789	1.14086	0.0574968	0.0145501	1.43015	0.244521	0.0249756	1.1051	0.0584555	0.0168749	1.44787	0.139555	0.0819032	1.20344	0.0995361	0.0424002	1.01742	0.0761531	0.0218291	1.0778	0.0440041	0.00455348	1.09209	0.0500531	0.00969392	1.19111	0.0375101	115.92	0.0189208	0.0061709
1.10108	0.010111	0.00576299	1.16018	0.0328902	0.0109884	1.16073	0.0427731	0.00344185	1.32049	0.213767	0.0143155	1.21252	0.0840791	0.0137529	1.14831	0.0428858	0.00744175	1.20911	0.476155	0.221047	1.22258	0.0840378	0.117476	1.38039	0.20311	0.0674809	1.30194	0.097804	0.0985036	1.04262	0.0620337	0.0251969	1.08831	0.0449111	0.0105024	1.07759	0.0396388	0.0144967	1.1866	0.0281568	116.76	0.0469544	0.0178721
1.09939	0.00927469	0.00168405	1.16337	0.0321633	0.00319621	1.18223	0.0359185	0.0215012	1.3303	0.222067	0.00981039	1.24271	0.0864758	0.0301829	1.14128	0.0607086	0.00702456	1.4732	0.291442	0.264099	1.21642	0.090294	0.00616343	1.38682	0.196283	0.00643138	1.28013	0.0793945	0.0218125	0.974824	0.0640465	0.0677968	1.08539	0.0537521	0.00291319	1.07026	0.0375288	0.00732702	1.20356	0.0384612	117.6	0.034611	0.0197616
1.10001	0.00922031	0.000621166	1.14229	0.0295502	0.0210815	1.15303	0.0434142	0.0292015	1.34812	0.237806	0.0178252	1.25437	0.0951986	0.011661	1.13899	0.0700488	0.00229094	1.43002	0.248252	0.0431892	1.11975	0.067604	0.0966657	1.40658	0.137269	0.0197635	1.18202	0.0906577	0.0981088	1.01437	0.0496331	0.0395411	1.05692	0.0271132	0.0284738	1.06177	0.0440158	0.00848916	1.18525	0.0373572	118.44	0.0320702	0.0087917
1.09815	0.00873739	0.00186233	1.13965	0.0325544	0.00264376	1.18708	0.039845	0.0340457	1.32803	0.241618	0.0200901	1.26719	0.101851	0.0128202	1.14739	0.0787459	0.00840489	1.21062	0.546591	0.219391	1.12797	0.0618378	0.0082199	1.35296	0.202056	0.0536192	1.18614	0.101822	0.00412344	0.982609	0.0457927	0.0317567	1.04829	0.0413688	0.00862584	1.07612	0.052003	0.0143469	1.16556	0.0296283	119.28	0.0323039	0.016137
1.11084	0.0115925	0.0126873	1.16266	0.03291	0.0230139	1.19175	0.0400627	0.00467052	1.32764	0.216743	0.000389771	1.27272	0.106303	0.0055356	1.15462	0.0553954	0.00722175	1.4267	0.269723	0.21608	1.14318	0.0656333	0.0152093	1.33966	0.13605	0.0133033	1.2292	0.112764	0.0430514	0.996968	0.0607054	0.0143595	1.03137	0.0449763	0.0169191	1.0326	0.0554911	0.043526	1.18615	0.0360927	120.12	0.0319975	0.0157758
1.11101	0.0131329	0.000174096	1.15707	0.0319998	0.00559556	1.18313	0.0401792	0.00861534	1.28899	0.193972	0.0386469	1.27773	0.0981103	0.00500989	1.10263	0.0610316	0.0519915	1.38597	0.228991	0.0407324	1.11101	0.0631651	0.0321703	1.30743	0.143726	0.0322319	1.26508	0.10336	0.0358883	1.00564	0.0596327	0.00867284	1.02511	0.0275352	0.00626239	1.04362	0.0483666	0.0110227	1.17419	0.0335817	120.96	0.0213088	0.00485785
1.11104	0.0131161	2.94787e-05	1.16558	0.0322799	0.00851209	1.2305	0.0448447	0.0473701	1.28972	0.193195	0.000726675	1.26342	0.098406	0.0143095	1.12759	0.0799511	0.0249681	1.45147	0.277271	0.0655028	1.22959	0.0851641	0.118581	1.33119	0.0857141	0.0237595	1.19183	0.113473	0.0732512	0.979398	0.0551983	0.026243	1.07025	0.0288477	0.0451422	1.00702	0.0504888	0.036594	1.18836	0.0366648	121.8	0.0373069	0.00926793
1.10968	0.0136983	0.00136664	1.15726	0.0315393	0.00832208	1.17563	0.0476861	0.0548765	1.28591	0.198723	0.00381413	1.2594	0.0963309	0.00402202	1.14581	0.0782052	0.018219	1.14799	0.497418	0.303482	1.22457	0.0856738	0.00501847	1.28941	0.118149	0.0417774	1.21309	0.0967362	0.0212584	0.983549	0.0504578	0.00415076	1.03615	0.0260425	0.034107	1.05251	0.0425789	0.0454829	1.16007	0.0266298	122.64	0.0419921	0.0223743
1.10786	0.0124719	0.00181549	1.17499	0.0309511	0.0177295	1.24667	0.0622362	0.0710395	1.29106	0.188643	0.00515192	1.29334	0.0979629	0.0339414	1.12538	0.0722179	0.0204305	1.40179	0.227583	0.253794	1.11962	0.0691948	0.104952	1.26855	0.117086	0.0208599	1.1904	0.116616	0.0226951	0.979745	0.0505502	0.00380407	1.04466	0.0410316	0.00851375	1.06472	0.0592866	0.0122155	1.1776	0.0330359	123.48	0.0443802	0.0192767
1.11559	0.0162177	0.00773274	1.15823	0.0289564	0.0167578	1.18496	0.042752	0.0617019	1.26484	0.193426	0.0262194	1.30739	0.0981531	0.0140512	1.12391	0.0696487	0.00146803	1.39203	0.167234	0.00975177	1.13569	0.06424	0.016071	1.29112	0.0727733	0.0225667	1.27037	0.101775	0.079978	1.00029	0.0602155	0.0205478	1.06059	0.0562379	0.0159294	1.05635	0.054979	0.00836917	1.18164	0.0320719	124.32	0.023165	0.00623466
1.1087	0.0146551	0.00689813	1.17235	0.0309888	0.0141248	1.17883	0.0406341	0.00613628	1.28151	0.200022	0.0166669	1.29559	0.0990563	0.0118074	1.12497	0.0691707	0.00105332	1.20751	0.542392	0.18452	1.21632	0.0834779	0.0806243	1.30138	0.0806419	0.0102681	1.19966	0.113427	0.0707139	0.983908	0.0456716	0.0163841	1.03891	0.0387507	0.0216805	1.05906	0.053888	0.00271023	1.16682	0.0277072	125.16	0.0341221	0.0143148
1.11479	0.0170536	0.00609167	1.18554	0.0317494	0.0131849	1.25957	0.0644527	0.080741	1.2798	0.199176	0.00170234	1.3013	0.0971192	0.00571031	1.11755	0.0640648	0.0074217	1.40566	0.18086	0.198146	1.11631	0.0613367	0.100003	1.29594	0.122716	0.00544786	1.26328	0.106366	0.0636244	0.987581	0.055332	0.00367242	1.08487	0.0526384	0.0459563	1.04576	0.0514935	0.013302	1.18907	0.0337383	126	0.0419234	0.0159355
1.11814	0.0150124	0.0033512	1.18171	0.0325933	0.00382467	1.25113	0.0650244	0.0084445	1.29289	0.207261	0.0130841	1.28584	0.0928099	0.0154544	1.10869	0.0583507	0.00885499	1.17154	0.451351	0.234117	1.14619	0.0624452	0.0298778	1.34545	0.0210375	0.0495194	1.18492	0.104289	0.0783616	0.974474	0.0459338	0.0131063	1.05849	0.0340472	0.026373	1.06145	0.0600053	0.0156904	1.16776	0.0294877	126.84	0.0384661	0.0173131
1.10641	0.0129959	0.0117326	1.175	0.0329092	0.00671438	1.16968	0.0468664	0.0814469	1.29617	0.196624	0.00328648	1.26609	0.0874697	0.0197555	1.12139	0.0490393	0.0127027	1.38156	0.25979	0.210021	1.14688	0.0581541	0.000686186	1.28255	0.105689	0.0629091	1.17318	0.109541	0.0117379	0.973916	0.0459215	0.00055862	1.04989	0.0361873	0.00860009	1.02791	0.0557698	0.0335393	1.16697	0.0322749	127.68	0.0356685	0.0160614
1.10731	0.0149435	0.000908478	1.19591	0.035639	0.0209122	1.24636	0.0669625	0.0766788	1.27987	0.176787	0.0163029	1.27507	0.0874802	0.008987	1.1032	0.0570249	0.0181882	1.36965	0.247875	0.0119146	1.12527	0.0622152	0.0216091	1.28071	0.0749014	0.00183947	1.26124	0.106557	0.0880522	0.982946	0.0472308	0.00902982	1.02055	0.0461219	0.0293415	1.0373	0.0430149	0.00938317	1.1758	0.0334878	128.52	0.0240883	0.00753111
1.11279	0.0148325	0.00547828	1.17879	0.0323719	0.0171163	1.17794	0.0460135	0.0684144	1.29598	0.212508	0.016105	1.26699	0.0880634	0.00808722	1.12028	0.0507334	0.0170764	1.21576	0.482655	0.15389	1.22994	0.0792647	0.104668	1.28643	0.0963499	0.00572817	1.15987	0.118415	0.101371	0.977922	0.0517165	0.00502368	1.04902	0.0612713	0.0284724	1.04009	0.0518014	0.00279603	1.16245	0.0275229	129.36	0.0410944	0.0137413
1.10901	0.0149007	0.00378517	1.19064	0.0345642	0.0118436	1.26041	0.0682512	0.0824724	1.28831	0.18426	0.00767064	1.28593	0.0959394	0.0189435	1.1201	0.0374241	0.000181835	1.41623	0.282226	0.200475	1.14789	0.0710334	0.082048	1.27548	0.0723006	0.0109554	1.23055	0.105854	0.0706886	0.95968	0.0463894	0.0182415	1.08954	0.0553074	0.040518	1.04757	0.0514347	0.00747847	1.18626	0.0340081	130.2	0.0427156	0.0155505
1.10261	0.013727	0.00639823	1.18918	0.0351137	0.00145526	1.17761	0.0529649	0.0828029	1.30008	0.19861	0.0117789	1.28547	0.0889969	0.000456983	1.11696	0.0244732	0.0031387	1.45283	0.318818	0.0365919	1.22771	0.0763798	0.0798168	1.33374	0.0170501	0.0582639	1.2234	0.113065	0.00715488	0.957002	0.0455311	0.00267882	1.09135	0.0391256	0.00181053	1.0201	0.0385507	0.0274681	1.19062	0.0375122	131.04	0.0246012	0.00843559
1.11503	0.0139862	0.0124246	1.18063	0.0311112	0.00854967	1.17603	0.0544043	0.00158049	1.31229	0.229318	0.0122055	1.28808	0.085245	0.00261135	1.1305	0.0613864	0.0135412	1.41882	0.338833	0.0340039	1.14572	0.0595573	0.0819843	1.26189	0.0712032	0.0718503	1.12389	0.102183	0.0995106	0.953745	0.0639469	0.00325655	1.08051	0.0535417	0.0108406	1.03213	0.0446032	0.0120238	1.17071	0.0345086	131.88	0.0280294	0.009327
1.10309	0.0163092	0.0119423	1.20204	0.0335155	0.0214063	1.27407	0.0654874	0.0980417	1.29868	0.229463	0.0136114	1.29132	0.090845	0.00323498	1.10816	0.0313528	0.0223443	1.38888	0.308892	0.0299403	1.15686	0.0622427	0.0111363	1.26563	0.0745027	0.00373269	1.12127	0.103012	0.00262245	0.948431	0.0601394	0.00531353	1.08857	0.0555192	0.0080555	1.06065	0.0586029	0.0285233	1.17751	0.0337777	132.72	0.0199927	0.00700722
1.107	0.0131327	0.00390596	1.19772	0.0348694	0.00431518	1.18223	0.0567789	0.0918384	1.28486	0.194609	0.0138171	1.27048	0.09195	0.0208393	1.09964	0.0345237	0.00852226	1.31392	0.637373	0.0749672	1.13379	0.0625424	0.0230718	1.2982	0.032016	0.0325777	1.19287	0.0906614	0.0715989	0.959372	0.0505927	0.0109404	1.05574	0.0312493	0.0328255	1.07909	0.0582993	0.0184379	1.1673	0.0297102	133.56	0.0313583	0.00810975
1.09997	0.0159911	0.00702879	1.19698	0.0334074	0.000739212	1.27447	0.0641089	0.0922317	1.28149	0.190423	0.00337635	1.2728	0.0867597	0.0023179	1.12564	0.0577602	0.0260029	1.66893	0.553526	0.355019	1.22264	0.0776132	0.0888588	1.25826	0.0954582	0.0399415	1.15724	0.107552	0.035627	0.917456	0.0551253	0.041916	1.06169	0.0363534	0.00594736	1.01901	0.0547122	0.060074	1.19666	0.0500152	134.4	0.0583908	0.0262051
1.09728	0.0142038	0.00269129	1.19935	0.031619	0.00236665	1.18777	0.0609426	0.0866977	1.26279	0.18668	0.0186976	1.28881	0.0880239	0.0160142	1.14184	0.0515032	0.0162042	1.55235	0.436941	0.116585	1.1425	0.0588153	0.0801474	1.26084	0.0771702	0.00258196	1.24348	0.119918	0.0862376	0.923401	0.0559242	0.0059456	1.04874	0.0665566	0.0129512	1.05168	0.0498122	0.0326721	1.18468	0.0421608	135.24	0.0369072	0.0111574
1.10096	0.0141544	0.00367934	1.20911	0.0340695	0.00975966	1.26734	0.0596556	0.0795761	1.28325	0.210919	0.02046	1.26774	0.0793489	0.0210753	1.12444	0.0609059	0.0174039	1.31231	0.588104	0.240037	1.13465	0.0689843	0.00785071	1.3449	0.0176551	0.084058	1.20268	0.100476	0.0407912	0.947251	0.0741483	0.0238496	1.03214	0.0689975	0.0166014	1.00966	0.0313694	0.0420264	1.17203	0.0346842	136.08	0.0467053	0.0175902
1.10243	0.0140104	0.00147139	1.19403	0.0311306	0.0150772	1.29188	0.0654006	0.0245313	1.29431	0.202279	0.0110583	1.27642	0.0789589	0.00867992	1.12196	0.0665459	0.00247796	1.62242	0.464289	0.310104	1.2086	0.0738119	0.0739578	1.29068	0.0865854	0.0542198	1.27436	0.0801706	0.0716715	0.934504	0.0462331	0.0127469	1.06605	0.0584802	0.0339111	1.00609	0.0457419	0.00356607	1.20644	0.0478093	136.92	0.0479595	0.0229506
1.0894	0.0130154	0.01303	1.20426	0.0336897	0.0102238	1.19008	0.0582231	0.101795	1.29879	0.170564	0.00448129	1.29468	0.0789997	0.0182598	1.12033	0.0449025	0.00163156	1.30104	0.673012	0.321372	1.21289	0.0774563	0.00428584	1.35554	0.0364037	0.0648555	1.29155	0.0945039	0.0171905	0.958701	0.0524078	0.0241973	1.06769	0.0567633	0.00164035	1.02221	0.0525827	0.0161179	1.18517	0.0344227	137.76	0.0460831	0.024289
1.09695	0.0135182	0.00755624	1.2106	0.0325071	0.00634613	1.18389	0.0559624	0.006188	1.30072	0.153162	0.00193719	1.27687	0.0845407	0.0178094	1.1208	0.0680979	0.000470692	1.57116	0.413037	0.27012	1.10818	0.0604448	0.104709	1.26879	0.096114	0.0867505	1.21724	0.0860145	0.0743082	0.949843	0.051971	0.0088581	1.03467	0.0285224	0.0330196	1.04945	0.0513549	0.0272424	1.18378	0.0433898	138.6	0.0496397	0.0207721
1.09423	0.0144947	0.00272317	1.22054	0.0341594	0.00993384	1.27001	0.0646436	0.0861173	1.27083	0.128625	0.0298968	1.28592	0.0865173	0.00905209	1.14484	0.0463621	0.0240451	1.58822	0.496463	0.0170521	1.12855	0.0587297	0.0203648	1.26853	0.0702245	0.000258376	1.22294	0.115175	0.00569729	0.969302	0.0502202	0.0194583	1.04744	0.0229131	0.0127706	1.04256	0.0501341	0.0068895	1.19645	0.0434203	139.44	0.0187892	0.00610485
1.11165	0.0178896	0.0174158	1.21992	0.036165	0.000614752	1.28589	0.0647308	0.0158756	1.3	0.111382	0.0291692	1.30203	0.0891544	0.0161141	1.14899	0.0595852	0.00414075	1.31391	0.684757	0.274302	1.14034	0.0620606	0.0117925	1.36418	0.0184283	0.0956545	1.27083	0.111542	0.0478964	0.924189	0.0529829	0.0451124	1.08353	0.0366243	0.0360899	1.0263	0.0373877	0.0162663	1.19167	0.0363398	140.28	0.0469573	0.0201668
1.10216	0.0148275	0.00948587	1.209	0.0338617	0.0109189	1.20356	0.0573856	0.0823225	1.30631	0.124635	0.00631231	1.26648	0.0834038	0.0355584	1.13539	0.0618443	0.0135936	1.55671	0.464962	0.242801	1.11782	0.0635614	0.0225171	1.28569	0.0613331	0.0784955	1.33418	0.110489	0.0633484	0.915206	0.0540105	0.0089829	1.07629	0.0403965	0.00723375	1.02172	0.0494853	0.00457488	1.19466	0.045059	141.12	0.0450881	0.0182284
1.10799	0.0133118	0.00582564	1.22898	0.0364009	0.0199787	1.2082	0.0512313	0.00463902	1.31951	0.150233	0.0132039	1.29612	0.0917445	0.0296494	1.13654	0.0714656	0.00114379	1.63859	0.437785	0.0818749	1.22352	0.0728458	0.105698	1.26901	0.0765342	0.0166762	1.35664	0.175415	0.0224629	0.930005	0.0667602	0.0147983	1.0414	0.0549224	0.034892	1.04475	0.0456179	0.0230242	1.21548	0.0492362	141.96	0.028759	0.00854177
1.09718	0.0143352	0.0108086	1.22268	0.0356845	0.00630186	1.28557	0.0671475	0.0773695	1.31714	0.151927	0.00236903	1.27417	0.092436	0.0219519	1.13002	0.0758683	0.00651067	1.60041	0.399608	0.0381769	1.23047	0.0678629	0.00694971	1.2834	0.105655	0.0143875	1.35175	0.192977	0.00489111	0.929309	0.058274	0.000695838	1.05159	0.0569204	0.0101839	1.02377	0.0500294	0.0209717	1.21519	0.0478465	142.8	0.0170437	0.00576062
1.09751	0.0140983	0.000330125	1.23243	0.0365285	0.00975327	1.21566	0.051876	0.0699097	1.33457	0.173598	0.0174222	1.26871	0.091697	0.00546591	1.14496	0.0533502	0.0149389	1.38775	0.677799	0.212659	1.13903	0.064615	0.0914387	1.39527	0.0393841	0.111869	1.39848	0.187691	0.046723	0.927322	0.0473679	0.00198725	1.06073	0.06117	0.00914492	1.02224	0.0561806	0.00153881	1.2019	0.0423245	143.64	0.0456293	0.0173289
1.10609	0.0165841	0.00858367	1.22995	0.0364234	0.00248612	1.29704	0.0699865	0.0813759	1.33671	0.154465	0.00214072	1.26264	0.0975472	0.00606235	1.13391	0.0628211	0.0110564	1.53336	0.427175	0.145612	1.14931	0.0587076	0.0102825	1.32444	0.0898608	0.070826	1.35857	0.182812	0.0399062	0.951875	0.0516323	0.0245538	1.03914	0.0485487	0.0215908	1.01901	0.0586229	0.0032289	1.21093	0.0452268	144.48	0.0329004	0.0118188
1.09782	0.0149579	0.00827561	1.23525	0.0366515	0.00530337	1.29653	0.0689579	0.000505521	1.3217	0.136405	0.0150028	1.27306	0.0907763	0.0104145	1.15064	0.0875359	0.0167281	1.25539	0.641009	0.277978	1.21789	0.0665616	0.0685779	1.30005	0.128129	0.0243899	1.40626	0.183497	0.0476888	0.899984	0.0627303	0.0518909	1.04802	0.0503626	0.00887441	1.01722	0.0549451	0.00178696	1.19383	0.0396744	145.32	0.0413397	0.0205863
1.09947	0.0142009	0.00165559	1.23478	0.039161	0.000469272	1.21784	0.0637302	0.078698	1.31331	0.128808	0.00839521	1.27303	0.0905747	2.98765e-05	1.15952	0.0571092	0.00888849	1.55964	0.453455	0.304257	1.12599	0.0561842	0.091899	1.44344	0.00428029	0.143384	1.381	0.179997	0.0252579	0.891501	0.0528216	0.00848375	1.0525	0.0379769	0.00448382	1.0185	0.0615534	0.00128005	1.21312	0.0510104	146.16	0.0520909	0.024466
1.09516	0.0158955	0.00430864	1.24315	0.0393022	0.00836867	1.30337	0.0660185	0.0855374	1.29922	0.105451	0.0140848	1.28077	0.100036	0.00773705	1.14273	0.0802213	0.0167982	1.30973	0.761067	0.249917	1.12191	0.0601694	0.00408126	1.31376	0.0840403	0.129675	1.41007	0.187464	0.0290695	0.917839	0.0535288	0.0263381	1.04006	0.0495286	0.0124403	0.971011	0.0496895	0.0474893	1.18837	0.0419302	147	0.0489111	0.0196255
1.09604	0.0158687	0.00087574	1.24577	0.039322	0.00261881	1.2142	0.0597795	0.0891765	1.2995	0.105749	0.000274576	1.27438	0.0922148	0.00639013	1.11988	0.0815751	0.0228444	1.60269	0.435173	0.292961	1.13706	0.0542047	0.0151554	1.28421	0.111857	0.0295477	1.43679	0.188413	0.026717	0.924319	0.0637458	0.00648061	1.02756	0.0579823	0.012499	0.994812	0.0531247	0.0238009	1.2044	0.0513797	147.84	0.0407186	0.0219814
1.09193	0.016111	0.00410772	1.24695	0.0410896	0.00117603	1.211	0.0604259	0.00319967	1.30511	0.106658	0.00561308	1.28213	0.0948651	0.00775897	1.13421	0.0863405	0.0143326	1.66864	0.501123	0.0659498	1.19278	0.0650207	0.0557188	1.29594	0.0816845	0.0117225	1.43279	0.233482	0.00399749	0.910677	0.0632492	0.0136427	1.03504	0.0602407	0.00747816	1.0031	0.0660232	0.00828682	1.21618	0.0546248	148.68	0.0156142	0.00570328
1.09432	0.0166477	0.00238523	1.24936	0.0407356	0.00241109	1.30412	0.0662991	0.0931236	1.29745	0.0872108	0.00766218	1.27202	0.0915461	0.0101101	1.16135	0.0810428	0.0271332	1.35672	0.726409	0.311922	1.10282	0.0552491	0.0899633	1.42244	0.0406228	0.126506	1.46159	0.227251	0.0288057	0.937435	0.0581073	0.0267583	1.00402	0.0521049	0.0310138	0.967469	0.0382474	0.0356294	1.20239	0.0476286	149.52	0.0610326	0.0235238
1.09793	0.0151129	0.00361205	1.25403	0.0415458	0.00467093	1.3066	0.0734189	0.00247828	1.28098	0.104181	0.0164683	1.26825	0.0878383	0.00376989	1.13892	0.0904102	0.0224261	1.69411	0.540773	0.337389	1.20477	0.0640622	0.101947	1.29162	0.129889	0.130819	1.50674	0.230219	0.0451498	0.903482	0.0441016	0.033953	1.02737	0.050758	0.0233411	0.996674	0.0472946	0.0292046	1.22857	0.0585482	150.36	0.0580945	0.0256807
1.10104	0.015636	0.0031156	1.24732	0.0416052	0.00670808	1.20807	0.0612846	0.098529	1.28912	0.0988759	0.0081421	1.29318	0.0996142	0.024922	1.18749	0.0997458	0.0485725	1.59881	0.445478	0.0952954	1.10362	0.0431371	0.101151	1.48478	0.00207433	0.193155	1.44316	0.237512	0.063581	0.936654	0.0573846	0.0331724	1.02706	0.0589117	0.000306225	1.00038	0.0576553	0.00370959	1.22467	0.0548097	151.2	0.0523354	0.0158075
1.09336	0.0154968	0.00768219	1.247	0.0391809	0.000315136	1.29673	0.0770803	0.0886601	1.27086	0.0892212	0.0182658	1.29793	0.0950188	0.0047484	1.20334	0.0909701	0.015846	1.35379	0.739572	0.245024	1.11907	0.0573946	0.0154546	1.31592	0.131531	0.168859	1.54674	0.259211	0.103572	0.976489	0.0615002	0.0398345	0.98776	0.0567545	0.0392995	0.997712	0.056972	0.00267135	1.20821	0.046442	152.04	0.0577102	0.0208606
1.09661	0.0183277	0.00325128	1.25047	0.0381854	0.00346548	1.2134	0.061841	0.0833308	1.28564	0.0808455	0.0147777	1.26987	0.0897692	0.0280523	1.1767	0.0949513	0.0266386	1.71755	0.516297	0.36376	1.09411	0.0532581	0.024961	1.41673	0.0143623	0.100806	1.52069	0.266055	0.0260434	0.955965	0.0652737	0.0205241	1.02965	0.0557582	0.0418935	0.982421	0.0499212	0.0152905	1.23152	0.0608723	152.88	0.0579073	0.0267088
1.1027	0.0161751	0.00608556	1.25767	0.0375217	0.00720155	1.30448	0.0722767	0.0910844	1.29045	0.0688947	0.00481016	1.26882	0.0853646	0.00105078	1.18533	0.0816743	0.00863267	1.72162	0.520368	0.00407189	1.18618	0.0724571	0.0920667	1.32516	0.143577	0.0915687	1.46123	0.245162	0.0594624	0.983506	0.0735627	0.0275409	1.03423	0.0610344	0.00457569	0.991275	0.0515231	0.00885388	1.23943	0.0560863	153.72	0.0313081	0.010443
1.10279	0.0175169	9.55616e-05	1.24331	0.0375458	0.0143645	1.21391	0.0588005	0.0905775	1.29283	0.0521358	0.00238819	1.24509	0.0746652	0.0237277	1.19065	0.0898392	0.00532043	1.68101	0.500427	0.0406035	1.1162	0.0504109	0.0699768	1.31376	0.130637	0.0113931	1.50941	0.275882	0.0481781	0.968497	0.052899	0.0150084	1.01047	0.044948	0.0237594	0.959908	0.0547672	0.0313672	1.21907	0.057276	154.56	0.0289816	0.00753562
1.10414	0.0144851	0.0013445	1.23949	0.0362017	0.00381291	1.21741	0.0622637	0.00350459	1.2816	0.0464053	0.0112378	1.24243	0.0676982	0.00266812	1.18984	0.106234	0.000809653	1.69375	0.513166	0.0127385	1.11853	0.0616361	0.00233129	1.44804	0.00891841	0.134277	1.56979	0.285841	0.0603856	0.987275	0.0691406	0.0187778	1.02847	0.0722275	0.0180007	0.965044	0.0541002	0.00513561	1.23737	0.060977	155.4	0.0211557	0.0104058
1.09957	0.0166437	0.00457221	1.25324	0.0365487	0.0137428	1.31644	0.0763539	0.0990277	1.28573	0.0366222	0.00413336	1.26477	0.0781264	0.0223439	1.19643	0.0926791	0.00658455	1.42292	0.792662	0.270837	1.12561	0.0489203	0.00707635	1.32667	0.13532	0.121371	1.55985	0.312326	0.00994603	0.957768	0.0687752	0.0295071	1.03527	0.0688796	0.00679857	0.963714	0.058192	0.00132937	1.216	0.0491671	156.24	0.0459438	0.0215261
1.09454	0.017373	0.00502698	1.2523	0.0354415	0.000941615	1.32854	0.0720392	0.0121056	1.27404	0.0327073	0.0116942	1.25688	0.0775863	0.00789078	1.16512	0.0860599	0.0313128	1.77824	0.703507	0.355324	1.22426	0.0727442	0.0986533	1.31033	0.119589	0.0163365	1.54999	0.273913	0.00986076	0.975347	0.0714011	0.0175794	1.04777	0.0630804	0.0125051	0.954652	0.065052	0.00906277	1.24708	0.0627855	157.08	0.0452534	0.0267502
1.08331	0.0129477	0.0112293	1.24585	0.0361796	0.00644727	1.22614	0.0646096	0.102403	1.28231	0.0704479	0.00827267	1.2807	0.073657	0.0238228	1.16442	0.0871616	0.000695505	1.81392	0.739185	0.0356781	1.13331	0.0508	0.0909548	1.32077	0.130728	0.0104375	1.49772	0.276031	0.052264	0.977263	0.0624114	0.00191524	1.05663	0.0629416	0.00885373	0.933115	0.0544643	0.0215368	1.23196	0.0642332	157.92	0.0288085	0.00927967
1.09642	0.0145061	0.0131115	1.26985	0.0377211	0.0239979	1.22713	0.0617289	0.000993269	1.29984	0.072437	0.0175364	1.26995	0.0736015	0.0107523	1.18015	0.0993829	0.0157258	1.5939	0.989081	0.220023	1.2148	0.075194	0.0814949	1.43445	0.0293197	0.113682	1.51739	0.252053	0.0196656	0.986597	0.0848722	0.00933411	1.05626	0.0398851	0.000363315	0.969937	0.0529046	0.0368222	1.23974	0.0531851	158.76	0.0433463	0.0173202
1.08953	0.0143369	0.00689372	1.26563	0.0383419	0.00421168	1.32848	0.0753559	0.101345	1.2761	0.0741263	0.0237477	1.24556	0.069196	0.0243932	1.1542	0.0925132	0.0259453	1.55313	0.93253	0.0407694	1.10519	0.0524527	0.10961	1.29584	0.104633	0.138611	1.47962	0.25002	0.0377707	1.00985	0.0919181	0.0232574	1.05979	0.0500499	0.00352708	0.961266	0.0578296	0.00867133	1.21724	0.048897	159.6	0.0422118	0.0123903
1.10333	0.0160715	0.013805	1.23552	0.0384426	0.0301123	1.32481	0.0786525	0.00366916	1.28046	0.0678836	0.00436059	1.25569	0.0751014	0.0101366	1.1666	0.0975209	0.0123973	1.71092	0.603142	0.157791	1.12254	0.0468163	0.017353	1.25981	0.0925615	0.036032	1.47927	0.259037	0.000345998	1.00241	0.0831611	0.00744067	1.01003	0.0547824	0.0497576	0.93487	0.061808	0.0263955	1.22202	0.0579897	160.44	0.0284305	0.0114924
1.09501	0.0181616	0.00832649	1.24753	0.0395462	0.0120106	1.21418	0.0589844	0.110631	1.28818	0.0818115	0.00772672	1.26206	0.0696131	0.00636527	1.19282	0.103838	0.026222	1.7376	0.629827	0.0266853	1.21719	0.0734919	0.0946456	1.26682	0.0805981	0.00700553	1.52801	0.28981	0.0487425	1.01712	0.0919479	0.0147018	1.01124	0.0261101	0.00120392	0.953609	0.0738667	0.0187389	1.23318	0.058944	161.28	0.0294619	0.00968081
1.0921	0.0160352	0.00291006	1.26117	0.0413093	0.0136403	1.21702	0.0597003	0.00284291	1.3099	0.0926022	0.0217158	1.25185	0.0665302	0.0102097	1.19329	0.0979795	0.000473948	1.72922	0.583717	0.00837981	1.12046	0.0573226	0.0967333	1.44696	0.0143847	0.180149	1.53479	0.278345	0.00677999	1.00012	0.101052	0.0169924	1.04619	0.0681295	0.0349525	0.947247	0.0655302	0.00636244	1.24233	0.061715	162.12	0.030934	0.0142812
1.1005	0.0170319	0.00840531	1.26631	0.0402252	0.0051382	1.31292	0.0735839	0.0958943	1.28176	0.0853806	0.0281367	1.2393	0.0783861	0.0125463	1.15891	0.090215	0.0343876	1.38888	0.75244	0.340337	1.10921	0.0464679	0.0112423	1.34302	0.148202	0.103948	1.49367	0.246588	0.0411291	1.00752	0.104421	0.00739752	1.04251	0.0678532	0.00367878	0.954046	0.0781276	0.00679903	1.20758	0.0445185	162.96	0.0537723	0.0256208
1.09026	0.0173603	0.0102369	1.26982	0.0407814	0.00350728	1.31834	0.0741928	0.00542835	1.30468	0.0839466	0.0229158	1.23991	0.0765904	0.000610189	1.1595	0.0979047	0.000597041	1.61596	0.470458	0.227078	1.21712	0.0731212	0.10791	1.33831	0.140459	0.00471046	1.51547	0.263533	0.0218089	0.993663	0.0976672	0.013857	0.9892	0.0353098	0.0533111	0.940646	0.0696828	0.0134001	1.23022	0.0554402	163.8	0.0373363	0.0178079
1.0998	0.0174173	0.0095331	1.26815	0.0405545	0.00166934	1.20261	0.0548327	0.115736	1.29644	0.0776729	0.00824031	1.22877	0.0779204	0.0111461	1.19573	0.107137	0.0362229	1.35178	0.739201	0.264186	1.11618	0.0636132	0.100947	1.28872	0.123963	0.0495873	1.55676	0.253887	0.0412868	1.11249	0.0802346	0.118825	0.99705	0.036528	0.00785018	0.976788	0.0687095	0.0361425	1.20702	0.0429728	164.64	0.0616441	0.0204482
1.10127	0.0182896	0.00147282	1.26165	0.038881	0.00649943	1.19248	0.0545718	0.0101233	1.31315	0.0637101	0.0167106	1.21932	0.0685489	0.00945126	1.18886	0.0982025	0.0068689	1.75532	0.565176	0.40354	1.21788	0.0726423	0.101703	1.48749	0.00175224	0.198776	1.50174	0.251763	0.0550182	1.12037	0.0716852	0.00787829	1.0303	0.0583259	0.0332473	0.990863	0.080163	0.0140748	1.26005	0.0589056	165.48	0.0665665	0.0320307
1.10259	0.0175969	0.00132338	1.25262	0.0374354	0.00902852	1.30378	0.0770133	0.1113	1.30219	0.0780495	0.0109638	1.21418	0.0626587	0.00513481	1.1777	0.0828687	0.0111624	1.79443	0.604286	0.0391102	1.10125	0.0492072	0.116631	1.37627	0.170119	0.111223	1.47521	0.269167	0.0265311	1.11267	0.0704811	0.00769181	1.02525	0.0590773	0.00505146	0.98404	0.0664017	0.00682302	1.24786	0.0598664	166.32	0.0355365	0.0125737
1.10709	0.0171008	0.00450083	1.264	0.0378737	0.0113827	1.18555	0.0526419	0.118236	1.29288	0.0626314	0.00930316	1.20243	0.0613134	0.0117555	1.20629	0.0821374	0.0285943	1.68164	0.505553	0.112788	1.12421	0.0587582	0.0229634	1.32857	0.155869	0.0477017	1.52783	0.269846	0.0526232	1.05165	0.0423527	0.061026	1.01804	0.0699037	0.00720231	1.00082	0.0718367	0.0167823	1.23008	0.0546763	167.16	0.0388353	0.0107167
1.09815	0.0143198	0.00894432	1.26825	0.0389743	0.00424824	1.30219	0.0786561	0.116643	1.30921	0.056171	0.0163301	1.18715	0.06239	0.0152787	1.1905	0.0859519	0.0157932	1.74399	0.567903	0.06235	1.13701	0.0502241	0.0127951	1.54183	0.0385191	0.213258	1.5145	0.249735	0.0133337	1.09529	0.0361255	0.04364	0.995485	0.0326223	0.0225589	0.969934	0.0599048	0.0308878	1.25796	0.0628059	168	0.0443124	0.0164086
1.10126	0.0178423	0.00311031	1.25685	0.0377506	0.0113992	1.18225	0.0505033	0.119942	1.2956	0.0453579	0.0136172	1.20062	0.058477	0.0134748	1.1937	0.093829	0.00320861	1.33817	0.717392	0.405816	1.2198	0.0755372	0.0827929	1.32905	0.164878	0.212774	1.45574	0.251989	0.0587599	1.09853	0.0416521	0.00324146	1.00728	0.0741595	0.0117958	1.00899	0.0688008	0.0390597	1.20676	0.0364572	168.84	0.0753071	0.0323364
1.10256	0.0178144	0.00129995	1.24867	0.0367819	0.00818285	1.2903	0.0751878	0.108052	1.28493	0.0369705	0.0106661	1.19615	0.0589852	0.00447312	1.17034	0.0918897	0.023362	1.59969	0.498065	0.261521	1.11134	0.0574812	0.108465	1.33742	0.141651	0.00836755	1.47087	0.284847	0.0151306	1.04735	0.0616773	0.0511786	0.99081	0.0581601	0.0164706	0.981488	0.0729713	0.0275056	1.21784	0.0505526	169.68	0.0495903	0.0203428
1.09869	0.01786	0.00387433	1.25771	0.0371514	0.00904224	1.18438	0.0530545	0.105917	1.30288	0.0378127	0.0179481	1.20823	0.0576482	0.0120854	1.14149	0.0736765	0.0288484	1.27245	0.633701	0.327245	1.12488	0.0597777	0.0135417	1.54625	0.0150562	0.20883	1.60347	0.27079	0.132594	1.05901	0.0448981	0.0116608	0.975827	0.0319052	0.0149834	0.975105	0.0771127	0.00638299	1.21157	0.0531356	170.52	0.0686888	0.0277517
1.10214	0.0178623	0.00345393	1.25562	0.0377576	0.00208872	1.2927	0.074947	0.108313	1.28736	0.0332162	0.0155216	1.21282	0.0580274	0.00458156	1.15393	0.0934365	0.0124349	1.4876	0.385973	0.215153	1.13543	0.0503178	0.0105569	1.3668	0.175827	0.179453	1.61454	0.286512	0.0110691	1.06709	0.0660053	0.00807848	1.01734	0.0474046	0.0415096	0.995508	0.0790955	0.0204028	1.22991	0.0505699	171.36	0.0486628	0.0199859
1.10067	0.0176185	0.00147102	1.26772	0.0382689	0.0120956	1.18993	0.0565845	0.102767	1.30026	0.0380996	0.0129059	1.19031	0.0568899	0.0225008	1.17281	0.0878675	0.0188772	1.31204	0.571785	0.175556	1.22871	0.0714014	0.0932737	1.35898	0.200935	0.00782079	1.52124	0.275638	0.0932944	1.10609	0.064067	0.0389963	1.00487	0.0586873	0.0124615	0.988526	0.0716012	0.00698249	1.21094	0.040616	172.2	0.0460771	0.0147952
1.10999	0.0214971	0.00931653	1.26699	0.0381189	0.000728179	1.28918	0.0715215	0.0992449	1.28418	0.0187762	0.0160832	1.2026	0.0621024	0.012286	1.18937	0.098523	0.0165633	1.58065	0.297124	0.268609	1.13866	0.0502695	0.0900454	1.52685	0.00660099	0.167873	1.53905	0.29371	0.0178119	1.03594	0.0579751	0.0701472	1.01838	0.0551198	0.0135025	0.984966	0.0855207	0.00355952	1.2436	0.0554484	173.04	0.0604439	0.0222168
1.10608	0.0197529	0.00390892	1.27116	0.0361495	0.00417401	1.16604	0.0521114	0.123139	1.29723	0.059984	0.0130537	1.18744	0.0648832	0.0151651	1.1677	0.079668	0.021673	1.54891	0.265382	0.0317423	1.18794	0.07523	0.049282	1.34283	0.158622	0.184019	1.60615	0.270802	0.0671001	1.05333	0.0857509	0.0173905	0.985018	0.0245392	0.0333589	0.962345	0.0725677	0.0226217	1.22171	0.0537697	173.88	0.0451252	0.0146153
1.10399	0.0197422	0.00208224	1.27432	0.0383458	0.00315182	1.27737	0.0723343	0.111336	1.3177	0.0635001	0.0204692	1.1962	0.0526033	0.00876216	1.1576	0.0772088	0.0100963	1.69067	0.376504	0.14176	1.09861	0.0538833	0.0893292	1.35562	0.189313	0.0127911	1.64009	0.295109	0.0339358	1.09796	0.108679	0.0446318	0.956467	0.0648816	0.0285514	0.973334	0.0785233	0.0109891	1.24153	0.0622236	174.72	0.0398374	0.0125818
1.10022	0.018919	0.00377012	1.26219	0.0361076	0.0121219	1.169	0.0533682	0.10837	1.28074	0.0605444	0.0369636	1.21612	0.0596817	0.0199219	1.14381	0.0647226	0.0137929	1.64279	0.328617	0.0478862	1.10473	0.0561594	0.00611883	1.54151	0.0158762	0.185883	1.62975	0.300361	0.0103409	1.11424	0.100013	0.0162792	0.973188	0.059323	0.0167209	0.966391	0.0777507	0.00694316	1.2419	0.0631296	175.56	0.0373164	0.0146188
1.10852	0.0217158	0.0082993	1.25523	0.0347678	0.00696028	1.27898	0.0741302	0.109976	1.30333	0.0422605	0.0225961	1.2251	0.0671944	0.00898103	1.15071	0.0640062	0.00690347	1.28249	0.57442	0.360295	1.1897	0.0682726	0.0849612	1.33708	0.162207	0.20443	1.64761	0.299285	0.0178665	1.13973	0.116808	0.0254847	0.948868	0.0317695	0.0243197	0.930577	0.0574035	0.0358137	1.21523	0.0502384	176.4	0.0705298	0.0288507
1.11102	0.0223768	0.00249974	1.2474	0.0352625	0.00782961	1.27626	0.0765133	0.00271734	1.29853	0.0115547	0.00480566	1.22269	0.0636857	0.00240621	1.17061	0.070825	0.0198966	1.71329	0.26652	0.430802	1.11906	0.0464346	0.0706338	1.34705	0.198558	0.00997426	1.69055	0.321847	0.0429401	1.10984	0.0874419	0.0298812	0.960605	0.0369135	0.0117369	0.980726	0.0673196	0.050149	1.24982	0.0640816	177.24	0.0527902	0.0320596
1.11592	0.0201833	0.0049003	1.2439	0.0362528	0.00350401	1.16304	0.0504724	0.113221	1.30978	0.0465984	0.0112489	1.20715	0.0630245	0.0155412	1.16878	0.0839036	0.00182463	1.35352	0.7219	0.359775	1.07686	0.0480846	0.0421984	1.54079	0.0264148	0.193739	1.62878	0.325381	0.0617741	1.07673	0.0856861	0.0331124	1.03223	0.0614413	0.0716237	0.975643	0.0919529	0.00508241	1.22255	0.0536625	178.08	0.0705803	0.0285648
1.10693	0.0207354	0.00898995	1.24301	0.0366752	0.000895513	1.28062	0.0715882	0.117576	1.31412	0.0811457	0.00434775	1.21532	0.0710108	0.00817126	1.16964	0.063473	0.00085774	1.81082	0.36405	0.457305	1.1836	0.0662686	0.106737	1.33176	0.141604	0.209029	1.68023	0.331503	0.0514453	1.05714	0.0869011	0.0195918	0.991003	0.0664629	0.0412262	0.949646	0.0646428	0.0259975	1.25645	0.068775	178.92	0.080936	0.035667
1.11221	0.0207143	0.00527129	1.24568	0.0370812	0.00267208	1.16986	0.0517246	0.11076	1.30711	0.0855329	0.0070125	1.22831	0.0713751	0.01299	1.14437	0.063394	0.0252676	1.74781	0.367787	0.0630147	1.11743	0.0432981	0.0661694	1.36577	0.210544	0.0340099	1.63088	0.296193	0.0493427	1.11935	0.0979325	0.0622074	0.996536	0.0658579	0.00553322	0.938021	0.0788757	0.0116251	1.24026	0.0641308	179.76	0.0350673	0.00918079
1.11538	0.0206735	0.00317778	1.25453	0.0372751	0.0088489	1.27159	0.0736578	0.101735	1.32126	0.0877776	0.0141461	1.21639	0.075023	0.0119291	1.15028	0.0422173	0.00591158	1.28966	0.713801	0.458147	1.11745	0.0444028	1.54478e-05	1.39206	0.214716	0.026287	1.58672	0.31159	0.0441622	1.10266	0.0982376	0.0166844	0.99562	0.0612294	0.00091618	0.966747	0.0626048	0.0287267	1.21387	0.0464886	180.6	0.0554375	0.034391
1.11623	0.0212234	0.000842068	1.24176	0.0354515	0.0127667	1.1657	0.0505394	0.105892	1.31152	0.0737958	0.00973403	1.21636	0.0842947	2.04347e-05	1.16565	0.052573	0.0153603	1.70239	0.322369	0.412729	1.18956	0.0677294	0.0721177	1.56818	0.00861059	0.176119	1.63684	0.326521	0.0501177	1.08379	0.0995281	0.0188703	0.962949	0.0483943	0.0326708	0.987759	0.0716292	0.0210117	1.25759	0.0657469	181.44	0.071404	0.03166
1.11045	0.0218014	0.00577906	1.27048	0.0375451	0.028717	1.28986	0.0750774	0.124159	1.33675	0.0856884	0.0252261	1.22715	0.0770325	0.010788	1.18585	0.0770682	0.0202093	1.65409	0.34865	0.0483024	1.09606	0.0500337	0.093507	1.37268	0.190059	0.195496	1.59042	0.324329	0.0464222	1.14743	0.115091	0.0636318	0.977772	0.0441662	0.0148232	0.968199	0.0623039	0.0195598	1.24824	0.0574883	182.28	0.0535862	0.0152347
1.10857	0.02039	0.00187248	1.26312	0.0355209	0.00735225	1.1651	0.0534331	0.124756	1.36067	0.0815483	0.023918	1.21083	0.079172	0.016323	1.18001	0.0600425	0.00584424	1.2612	0.667868	0.392883	1.13078	0.0478101	0.0347219	1.53877	0.0218753	0.166086	1.57535	0.328071	0.0150711	1.11456	0.147552	0.0328652	1.00236	0.0643483	0.0245889	0.970993	0.0827616	0.00279318	1.22172	0.0504309	183.12	0.0653134	0.0306034
1.10961	0.0203353	0.00103534	1.2507	0.0368322	0.0124274	1.26209	0.0781421	0.0969836	1.33756	0.0795918	0.0231113	1.2249	0.0918323	0.0140659	1.19329	0.067337	0.0132846	1.72703	0.421598	0.465831	1.19546	0.066994	0.0646821	1.36002	0.169377	0.178751	1.65796	0.309542	0.082612	1.12399	0.127933	0.0094265	0.984005	0.0654934	0.0183555	0.978287	0.0732428	0.00729397	1.26191	0.0619684	183.96	0.0759893	0.0354315
1.10614	0.0191072	0.00346697	1.24682	0.0350787	0.00387468	1.14489	0.0472668	0.117196	1.35034	0.0752216	0.0127849	1.26039	0.100912	0.0354936	1.18248	0.0612104	0.01081	1.37848	0.740453	0.348557	1.0984	0.0519774	0.0970583	1.36784	0.174998	0.00782435	1.66824	0.309239	0.0102863	1.1263	0.147398	0.00231056	0.961587	0.0517542	0.0224185	0.966288	0.0749876	0.0119982	1.21986	0.0532266	184.8	0.0526215	0.026679
1.11678	0.0180554	0.0106348	1.25461	0.0347117	0.00778293	1.16084	0.0494415	0.0159502	1.34328	0.0856933	0.00706115	1.22057	0.0920336	0.039816	1.18736	0.0439936	0.00487864	1.66352	0.371687	0.285042	1.11421	0.0425057	0.0158081	1.34686	0.169893	0.0209832	1.57859	0.339381	0.089656	1.13831	0.097527	0.0120118	1.00119	0.0621157	0.0396028	0.950521	0.0686574	0.0157669	1.23666	0.0570512	185.64	0.0434611	0.0211027
1.11698	0.0202311	0.00020675	1.24163	0.0346081	0.0129708	1.26663	0.0770596	0.105795	1.35796	0.0865282	0.0146801	1.22512	0.0986139	0.00454483	1.18053	0.0538046	0.00683773	1.6525	0.360662	0.0110247	1.21181	0.0698308	0.0976047	1.54816	0.0148938	0.201305	1.61765	0.330021	0.0390607	1.10935	0.107076	0.0289591	0.98822	0.064978	0.0129694	0.974599	0.0464771	0.0240777	1.26855	0.0610984	186.48	0.0430797	0.0161725
1.11636	0.0162823	0.000622035	1.22603	0.0347361	0.015601	1.25801	0.0802881	0.00862678	1.35184	0.0716551	0.00612156	1.23528	0.0974535	0.0101669	1.14133	0.0230381	0.0391994	1.69733	0.363466	0.0448323	1.1144	0.056218	0.0974102	1.39831	0.229821	0.149855	1.5918	0.348219	0.0258499	1.06229	0.118384	0.047063	0.943517	0.0497127	0.0447034	0.984795	0.0628869	0.0101961	1.2401	0.0618327	187.32	0.0384806	0.0117905
1.11807	0.0148033	0.00171094	1.23904	0.0362689	0.0130038	1.15969	0.0501706	0.0983174	1.33634	0.101463	0.0154972	1.24615	0.0994559	0.0108612	1.12775	0.00805569	0.0135755	1.63991	0.306047	0.0574183	1.21159	0.0663857	0.097188	1.40086	0.202114	0.00255128	1.53862	0.338697	0.0531812	1.10415	0.115499	0.0418647	0.95469	0.0683293	0.0111735	0.97964	0.0561061	0.00515567	1.23512	0.0558358	188.16	0.032423	0.0095393
1.12147	0.0132065	0.0034002	1.2351	0.0355617	0.00393891	1.28203	0.0791461	0.12234	1.35101	0.0833467	0.0146673	1.25714	0.102952	0.0109898	1.10929	0.014179	0.0184606	1.30383	0.758848	0.336083	1.12597	0.0587791	0.0856201	1.59462	0.0653172	0.19376	1.57476	0.313158	0.03614	1.0717	0.120893	0.0324552	0.968759	0.0595977	0.0140685	0.961543	0.0645269	0.0180969	1.22748	0.0553445	189	0.0684631	0.0272039
1.11128	0.0147679	0.0101913	1.23775	0.0369211	0.00264766	1.17366	0.0522524	0.108368	1.33509	0.0914324	0.0159167	1.26023	0.10673	0.00308981	1.10035	0.0135977	0.00894447	1.31935	0.676498	0.0155276	1.1346	0.0523719	0.00862312	1.41914	0.250451	0.175478	1.55244	0.286791	0.0223213	1.12146	0.118024	0.0497615	0.987345	0.0549567	0.0185856	0.985348	0.067891	0.0238054	1.21062	0.0458925	189.84	0.0356354	0.0140246
1.1118	0.0130097	0.000515563	1.24385	0.0374664	0.00610204	1.17691	0.0542052	0.00324582	1.3708	0.0846271	0.0357062	1.28334	0.116844	0.0231158	1.08812	0.00848604	0.0122307	1.69712	0.395118	0.377769	1.12999	0.0483218	0.00460578	1.39783	0.231821	0.0213086	1.52934	0.320439	0.0230919	1.12543	0.137993	0.00397506	0.95453	0.0494161	0.0328148	0.973108	0.0670969	0.0122406	1.23709	0.0598032	190.68	0.0428247	0.0280939
1.10856	0.0131628	0.00324136	1.2343	0.0361605	0.00954403	1.2901	0.0765062	0.113195	1.36454	0.0524245	0.00625731	1.25146	0.111019	0.0318803	1.07481	0.0231207	0.0133018	1.65722	0.355215	0.0399034	1.11763	0.0594012	0.0123615	1.60988	0.0148426	0.212054	1.54586	0.326618	0.0165149	1.11299	0.152238	0.0124405	0.977182	0.0560107	0.0226521	0.981021	0.0774922	0.00791303	1.25581	0.0636086	191.52	0.0385584	0.0165123
1.11186	0.0122095	0.00330609	1.22954	0.0366652	0.00476121	1.30301	0.0802477	0.0129066	1.35274	0.0705871	0.0118054	1.26747	0.119332	0.0160043	1.05938	0.0131635	0.0154288	1.72522	0.287537	0.0679968	1.21515	0.0679057	0.0975208	1.38135	0.194403	0.228533	1.60926	0.354305	0.0633982	1.09319	0.104569	0.0197984	0.97281	0.0459502	0.00437212	0.984803	0.0691513	0.00378233	1.25429	0.0627562	192.36	0.042278	0.0176146
1.11823	0.0150478	0.00637253	1.22475	0.035545	0.00479357	1.18675	0.0534337	0.116263	1.35442	0.0612998	0.00168381	1.2718	0.111527	0.00433492	1.08546	0.0209894	0.0260729	1.75643	0.318755	0.0312182	1.1988	0.0617605	0.0163474	1.40155	0.2231	0.0201957	1.60847	0.363553	0.000789833	1.13128	0.118277	0.0380836	0.997723	0.0654863	0.0249132	1.00651	0.0643949	0.0217055	1.25709	0.0623981	193.2	0.0240595	0.00837781
1.11889	0.0140876	0.000654985	1.22478	0.037007	2.85665e-05	1.18692	0.053839	0.000174167	1.31357	0.05238	0.0408478	1.2682	0.112832	0.00360197	1.08688	0.00221672	0.00141913	1.33879	0.730211	0.417645	1.15249	0.068116	0.0463068	1.62088	0.0375128	0.21933	1.6318	0.361128	0.0233289	1.151	0.108123	0.0197201	0.999295	0.0648813	0.00157215	0.9768	0.0721158	0.0297087	1.23618	0.0565178	194.04	0.0618721	0.0338182
1.12003	0.0143338	0.00113771	1.22187	0.0369903	0.00290785	1.30118	0.0759724	0.114262	1.32181	0.0329057	0.00823643	1.26968	0.11683	0.00148084	1.07423	0.00579422	0.0126501	1.74819	0.18512	0.409397	1.15845	0.0569086	0.00595637	1.40971	0.226936	0.211166	1.60118	0.345151	0.0306133	1.1402	0.116117	0.0107966	1.00279	0.0691088	0.00349717	0.984463	0.0666129	0.00766378	1.25798	0.0622753	194.88	0.0630588	0.0334893
1.11687	0.0136432	0.00315626	1.22918	0.0375679	0.00731325	1.31113	0.0816312	0.00994969	1.33483	0.0379478	0.0130194	1.2699	0.108204	0.00021661	1.07367	0.0177972	0.000558309	1.86438	0.301315	0.116196	1.21442	0.0667007	0.0559714	1.4285	0.235896	0.0187854	1.57264	0.353043	0.028538	1.13215	0.114439	0.00805019	0.973592	0.03705	0.0292	0.979469	0.0710846	0.00499434	1.26929	0.0685898	195.72	0.0227653	0.00889357
1.11003	0.0157226	0.0068388	1.2234	0.0367814	0.00578454	1.17581	0.0521132	0.135318	1.30319	0.0587031	0.0316403	1.27452	0.109073	0.00462234	1.0753	0.0431149	0.00163484	1.29369	0.755982	0.57069	1.14262	0.0518472	0.0718001	1.62859	0.014813	0.200093	1.59173	0.365671	0.0190817	1.11727	0.093261	0.0148792	1.01301	0.0674177	0.0394193	0.977062	0.0708041	0.00240695	1.22509	0.0550937	196.56	0.0849392	0.0437542
1.12312	0.0133719	0.013088	1.2231	0.0352485	0.000301425	1.31992	0.0832396	0.144103	1.30863	0.0385304	0.0054384	1.29966	0.119324	0.0251402	1.05729	0.0472859	0.0180127	1.25198	0.69984	0.0417123	1.12881	0.0614598	0.0138145	1.38464	0.206131	0.243946	1.68641	0.385243	0.0946824	1.11168	0.121339	0.00559621	0.975459	0.0498129	0.0375521	0.983762	0.0864062	0.00669962	1.21957	0.0531915	197.4	0.0500067	0.0198239
1.12805	0.0129372	0.00493232	1.22339	0.0351788	0.000288734	1.19633	0.0555029	0.123585	1.31199	0.0759232	0.00336104	1.27666	0.115292	0.0229959	1.04246	0.0187898	0.0148304	1.73511	0.182662	0.483125	1.12113	0.0490433	0.00767788	1.36421	0.217847	0.0204363	1.64564	0.373673	0.0407656	1.14041	0.131928	0.0287325	0.981688	0.0673753	0.00622891	1.01294	0.090945	0.0291743	1.24462	0.0634187	198.24	0.0604719	0.0363197
1.10809	0.0141923	0.0199614	1.23428	0.0360717	0.0108955	1.1979	0.0554974	0.0015646	1.32558	0.080122	0.013595	1.26311	0.116369	0.0135569	1.04389	0.0172707	0.00142791	1.74151	0.189068	0.00640668	1.11789	0.0580137	0.00323985	1.60561	0.0287965	0.241402	1.59846	0.367741	0.0471795	1.14529	0.11369	0.00488424	0.97399	0.06962	0.00769847	1.01526	0.0981336	0.00232618	1.2593	0.0679136	199.08	0.0287799	0.0180391
1.12439	0.014081	0.0163022	1.23709	0.034381	0.00280644	1.31912	0.0837177	0.121226	1.31815	0.09835	0.00742897	1.27256	0.117001	0.00945858	1.0582	0.0449942	0.0143108	1.3022	0.813311	0.439315	1.1931	0.0667766	0.0752058	1.36892	0.198686	0.236692	1.60976	0.379202	0.0112942	1.07428	0.0934152	0.0710108	0.994874	0.0676435	0.0208842	0.997321	0.0852372	0.0179416	1.22077	0.0480982	199.92	0.0802982	0.0350916
1.12061	0.0186306	0.00377967	1.2342	0.0351953	0.00288427	1.20647	0.0564533	0.112651	1.33661	0.101275	0.0184549	1.28609	0.12032	0.0135231	1.06769	0.0236361	0.00949564	1.80724	0.127632	0.505038	1.12022	0.0473069	0.0728743	1.60603	0.00866291	0.237108	1.69234	0.365913	0.0825799	1.13983	0.0867412	0.0655488	0.977856	0.054593	0.0170175	1.02842	0.0859104	0.0311019	1.27874	0.0731723	200.76	0.0901582	0.0389463
1.12364	0.015391	0.00302909	1.22722	0.0362858	0.00698671	1.32103	0.0841176	0.114555	1.31758	0.060839	0.0190232	1.27757	0.123855	0.00851569	1.08384	0.045548	0.0161493	1.85397	0.174365	0.0467322	1.11002	0.0596937	0.010205	1.41086	0.282194	0.195161	1.69442	0.376682	0.00207806	1.17328	0.0939261	0.0334475	1.00943	0.0636554	0.031578	1.05904	0.0271302	0.0306176	1.28168	0.0693095	201.6	0.0398522	0.0153303
1.11949	0.0122694	0.00415176	1.22698	0.0348289	0.000237777	1.20976	0.0581433	0.111269	1.33793	0.08193	0.0203487	1.28296	0.120157	0.00538769	1.08029	0.0308179	0.00355803	1.194	0.773218	0.659965	1.20706	0.0655596	0.0970478	1.38559	0.240845	0.025271	1.61531	0.383363	0.0791042	1.25248	0.10828	0.0792072	0.995955	0.0567875	0.0134798	1.08271	0.0402627	0.0236673	1.23004	0.043924	202.44	0.0863612	0.0490147
1.12784	0.0128558	0.00835269	1.21784	0.0334297	0.00913637	1.32583	0.0879364	0.116069	1.32813	0.0975362	0.00979878	1.26633	0.108203	0.0166319	1.07467	0.0344741	0.00561664	1.99796	0.144906	0.803955	1.13482	0.0625658	0.0722473	1.61739	0.00444755	0.231799	1.69734	0.376089	0.0820332	1.29049	0.12449	0.0380093	0.990554	0.0563966	0.00540034	1.07097	0.0488591	0.0117414	1.31847	0.0803307	203.28	0.108522	0.0606885
1.12239	0.00909581	0.0054542	1.2164	0.0342234	0.00143938	1.20608	0.0583974	0.119747	1.31607	0.0686045	0.0120665	1.27645	0.114498	0.0101184	1.08099	0.0242318	0.00632071	2.01309	0.160035	0.0151291	1.18216	0.0646427	0.0473389	1.40722	0.221475	0.210168	1.59421	0.369744	0.103132	1.18398	0.0877393	0.106514	0.971613	0.0583661	0.0189416	1.04586	0.0334463	0.0251067	1.27819	0.0757981	204.12	0.0524213	0.0176407
1.12952	0.0114627	0.00712739	1.21029	0.035142	0.00611094	1.32959	0.0859499	0.123506	1.3114	0.0802359	0.00466634	1.30173	0.120099	0.0252846	1.06628	0.0400373	0.0147077	1.93811	0.100327	0.0749806	1.1318	0.0461487	0.0503594	1.42416	0.240955	0.0169329	1.61867	0.375775	0.0244595	1.17499	0.0776335	0.00898965	0.959883	0.0589047	0.0117295	1.04783	0.0400458	0.00196702	1.28033	0.0731634	204.96	0.0285247	0.00977539
1.11518	0.015744	0.0143335	1.21576	0.0333218	0.00546386	1.31929	0.0853022	0.0102978	1.34109	0.103184	0.0296847	1.28702	0.124288	0.0147092	1.10272	0.0293791	0.036434	1.20688	0.845366	0.731223	1.20582	0.0693813	0.0740217	1.61391	0.0307435	0.189748	1.65964	0.35518	0.0409713	1.18078	0.063691	0.00578479	0.968596	0.076655	0.00871319	1.04146	0.0521081	0.00636301	1.25063	0.055874	205.8	0.0898267	0.0552309
1.12108	0.0103535	0.00590147	1.20936	0.03357	0.00639581	1.20797	0.0594444	0.111321	1.32158	0.0978842	0.0195029	1.28274	0.126158	0.00428195	1.07788	0.0300346	0.0248363	1.94285	0.105067	0.735963	1.09324	0.0518666	0.112583	1.40273	0.254559	0.211177	1.59827	0.377393	0.0613701	1.14674	0.0584314	0.0340328	0.968331	0.0802289	0.000265197	1.10868	0.0591668	0.0672163	1.2678	0.0720995	206.64	0.107296	0.0550161
1.11511	0.00963934	0.00597768	1.212	0.0327737	0.00263705	1.20666	0.0610091	0.00130773	1.31565	0.0979713	0.00592937	1.30321	0.124717	0.0204718	1.08075	0.0240603	0.00286741	1.93455	0.0958366	0.00829775	1.12359	0.0424711	0.030353	1.63186	0.0350001	0.229132	1.62049	0.367154	0.0222163	1.15344	0.0620951	0.00669603	0.987517	0.0687504	0.019186	1.06687	0.0605522	0.0418085	1.28859	0.0766849	207.48	0.0305293	0.0168965
1.11648	0.00819431	0.00137624	1.20718	0.0330912	0.00481606	1.33132	0.0830044	0.124657	1.32089	0.0878559	0.00523734	1.29455	0.123145	0.00866338	1.0663	0.0287757	0.0144505	1.89622	0.0575078	0.0383288	1.09988	0.0516553	0.0237079	1.38263	0.216885	0.24923	1.63103	0.350822	0.01054	1.12475	0.0693391	0.028684	0.95897	0.0773095	0.0285469	1.05607	0.0603959	0.0108036	1.26817	0.0717742	208.32	0.042234	0.019398
1.10713	0.0127212	0.00935366	1.20784	0.0341768	0.000662732	1.20275	0.062395	0.128566	1.31888	0.0702871	0.00200674	1.26686	0.117788	0.0276889	1.07252	0.0240576	0.00622151	1.28687	0.918045	0.609345	1.10979	0.0396529	0.0099077	1.3865	0.210421	0.00387326	1.6052	0.377149	0.0258262	1.16472	0.0758121	0.0399652	0.945167	0.0580946	0.0138032	1.01779	0.0511842	0.0382782	1.20708	0.047834	209.16	0.0704229	0.0458739
1.11341	0.0127067	0.0062772	1.20729	0.0336648	0.000553803	1.3177	0.0826033	0.114944	1.31371	0.0593902	0.00517688	1.28138	0.114949	0.014522	1.07967	0.0135728	0.0071536	1.27151	0.949684	0.015363	1.18302	0.0678043	0.0732288	1.65614	0.0295453	0.269634	1.58236	0.357489	0.0228453	1.22073	0.0865009	0.0560131	0.938927	0.0612516	0.00623972	1.03684	0.0572259	0.0190527	1.24636	0.0556066	210	0.0470004	0.0207528
		0.00625118			0.00772313			0.0378116			0.0131468			0.0121388			0.0148674			0.140708			0.0487908			0.0719526			0.0336182			0.0351797			0.020667			0.0179419				0.0354459	0.0138738
																																					PTRFKO+Cav1GFP+Empty	INTENSITY INCREMENT	24.636	5.56066
																																					PTRFKO+Cav1GFP+PTRF	INTENSITY INCREMENT	10.3774	2.69054

## Sheet: Fig 7B P+PTRF
		Absoute of Value-(value n-1)			Absoute of Value-(value n-1)			Absoute of Value-(value n-1)			Absoute of Value-(value n-1)			Absoute of Value-(value n-1)			Absoute of Value-(value n-1)			Absoute of Value-(value n-1)			Absoute of Value-(value n-1)			Absoute of Value-(value n-1)			Absoute of Value-(value n-1)			Absoute of Value-(value n-1)			Absoute of Value-(value n-1)			Absoute of Value-(value n-1)			Absoute of Value-(value n-1)			Absoute of Value-(value n-1)
9ºPTRF 4			9ºPTRF 3			9ºPTRF 2			5ºPTRF			5ºPTRF 3			5ºPTRF 2			8ºPTRF			8ºPTRF 2			9ºPTRF 5			9ºPTRF 6			9ºPTRF			6ºPTRF 3			6ºPTRF 5			6ºPTRF 6			6ºPTRF
Average	SEM		Average	SEM		Average	SEM		Average	SEM		Average	SEM		Average	SEM		Average	SEM		Average	SEM		Average	SEM		Average	SEM		Average	SEM		Average	SEM		Average	SEM		Average	SEM		Average	SEM		Average	SEM	Timepoints	Average	SEM
1	0		1	0		1	#DIV/0!		1	0		1	0		1	0		1	0		1	0		1	0		1	0		1	0		1	0		1	0		1	0		1	0		1	0	0
1.06412	0.0277067	0.0641198	1.13878	0.00953004	0.138779	0.993568	#DIV/0!	0.00643173	1.0618	0.00852623	0.0617991	1.0433	0.00829449	0.0433038	1.02744	0.0240769	0.0274403	1.04627	0.0186279	0.0462702	0.988818	0.0118277	0.0111818	1.02405	0.0144599	0.0240457	1.04446	0.00882849	0.0444626	1.02208	0.00645074	0.0220783	1.05007	0.0316712	0.0500727	1.01138	0.0138992	0.0113767	1.01955	0.0188572	0.0195548	0.991777	0.0406531	0.00822326	1.03516	0.00968724	0.84	0.0289416	0.00506048
1.0711	0.0301519	0.00697712	1.1289	0.00283399	0.00987966	1.0232	#DIV/0!	0.0296328	1.06132	0.0115423	0.000481722	1.04144	0.0110287	0.00186132	1.04488	0.0431558	0.0174395	1.03604	0.0289526	0.01023	1.13997	0.0337347	0.151151	1.03292	0.0138248	0.00887904	1.05272	0.0136556	0.00825932	1.03311	0.00283896	0.0110347	1.12455	0.029024	0.0744804	1.03172	0.0516529	0.0203415	1.05362	0.0422075	0.0340652	1.08282	0.0130044	0.0910405	1.06389	0.00989922	1.68	0.0352997	0.0123041
1.05875	0.0273368	0.0123519	1.13403	0.0225897	0.00512993	1.05426	#DIV/0!	0.0310604	1.04602	0.014606	0.0152932	1.03898	0.0078589	0.00246477	1.04752	0.0451078	0.00263948	1.05664	0.0327192	0.0205995	1.1474	0.0365241	0.00742693	1.02457	0.0126211	0.00835843	1.03985	0.0146643	0.0128739	1.03245	0.0181182	0.00066072	1.13148	0.031219	0.00692435	1.04062	0.0631658	0.00890542	1.03548	0.0380128	0.0181424	1.08774	0.0100144	0.00491827	1.06505	0.0104312	2.52	0.0107898	0.00239435
1.06649	0.0266366	0.00774821	1.14185	0.0112502	0.00781545	1.03361	#DIV/0!	0.0206533	1.03572	0.0143814	0.0103005	1.04876	0.0127674	0.00978039	1.03091	0.0372578	0.0166099	1.04526	0.0324679	0.0113757	1.14896	0.0339211	0.00156906	1.02813	0.00984763	0.00356637	1.04443	0.017244	0.00457973	1.01534	0.0137707	0.0171152	1.14338	0.0290738	0.0119059	1.0286	0.0794449	0.0120246	1.04822	0.0173528	0.0127386	1.0795	1.61272e-05	0.00823385	1.06261	0.0116985	3.36	0.0108041	0.00152256
1.06891	0.0273927	0.00242028	1.11989	0.0416026	0.0219567	1.02615	#DIV/0!	0.0074567	1.04917	0.0107984	0.0134431	1.05721	0.00896242	0.00845083	1.03366	0.0397747	0.00274974	1.0321	0.0345537	0.0131678	1.13947	0.0347691	0.00949501	1.02293	0.0118506	0.00520547	1.04342	0.0188111	0.00101098	1.01104	0.0288224	0.00430105	1.14963	0.0351869	0.00625071	1.07155	0.0353517	0.0429544	1.04443	0.0261323	0.00379083	1.09943	0.00213443	0.0199277	1.0646	0.0112164	4.2	0.0106311	0.00305067
1.06351	0.0260486	0.00539876	1.09767	0.0566769	0.0222148	1.05238	#DIV/0!	0.0262321	1.03509	0.0129235	0.0140776	1.06277	0.00903169	0.00556309	1.04255	0.0305624	0.00889185	1.04094	0.0407789	0.00884531	1.16404	0.0370547	0.0245664	1.02047	0.00986593	0.00245608	1.04092	0.0126117	0.00249871	1.01321	0.0122326	0.00217292	1.14645	0.0299308	0.00318202	1.07956	0.0383735	0.00800849	1.04404	0.0178069	0.000389259	1.09192	4.88086e-05	0.00750463	1.06637	0.0111798	5.04	0.0087991	0.00229167
1.06725	0.0234324	0.00373147	1.10386	0.0357921	0.00619041	1.04387	#DIV/0!	0.00851829	1.0331	0.0174885	0.00199271	1.04555	0.00956713	0.0172237	1.00687	0.0234086	0.0356838	1.04094	0.0388412	4.97225e-06	1.15608	0.0305044	0.00795869	1.02143	0.0179472	0.00096308	1.04794	0.00833207	0.00702538	1.00565	0.0310244	0.00755798	1.14836	0.0369182	0.00190979	1.06007	0.0331812	0.0194932	1.03754	0.0106565	0.00649488	1.10625	0.00888795	0.0143268	1.06165	0.0120681	5.88	0.00993487	0.00273301
1.08457	0.0289599	0.0173223	1.08037	0.0321426	0.023494	1.03349	#DIV/0!	0.0103706	1.01747	0.0119635	0.0156299	1.04763	0.0131564	0.00208079	0.974419	0.0268392	0.0324484	1.0322	0.0332537	0.0087345	1.15205	0.03475	0.00402499	1.01394	0.0133454	0.00749563	1.04932	0.0140411	0.00137964	1.02131	0.026814	0.0156561	1.14061	0.0268777	0.00775578	1.02606	0.0520813	0.0340085	1.02725	0.0169368	0.0102896	1.10273	0.0216758	0.00352604	1.05356	0.0127077	6.72	0.0118	0.00291951
1.06834	0.0275959	0.0162303	1.08622	0.0475201	0.00585305	1.0373	#DIV/0!	0.00380706	1.02678	0.0116813	0.00931502	1.05599	0.01056	0.00836391	0.969473	0.0165949	0.00494566	1.03622	0.040234	0.0040226	1.16888	0.0323116	0.0168307	1.01919	0.0104828	0.00524823	1.05353	0.0197618	0.00421113	1.01135	0.0277182	0.00995226	1.14948	0.0271546	0.00887847	1.0278	0.0438241	0.0017435	1.04896	0.00163422	0.0217077	1.12539	0.0277944	0.0226668	1.059	0.0138888	7.56	0.009361	0.00190674
1.07335	0.0294239	0.00501492	1.10173	0.0312211	0.015504	1.05744	#DIV/0!	0.0201371	1.02112	0.014809	0.00565773	1.07562	0.0119211	0.0196234	0.99839	0.0207422	0.0289168	1.04221	0.0511201	0.00598818	1.14372	0.0332058	0.0251641	1.01705	0.0158156	0.00214166	1.06244	0.0101292	0.00890254	0.993423	0.0268229	0.017932	1.14763	0.0346789	0.0018521	1.05365	0.012713	0.0258467	1.03856	0.00870058	0.0103998	1.12632	0.028732	0.000927155	1.06351	0.0126263	8.4	0.0133453	0.00277175
1.0622	0.0233966	0.0111572	1.10365	0.0298164	0.00192649	1.02393	#DIV/0!	0.0335131	1.01229	0.0149917	0.00883601	1.05777	0.011514	0.0178499	0.978302	0.0236689	0.020088	0.9944	0.0345572	0.0478129	1.1424	0.0372291	0.00132348	1.01645	0.0174954	0.000597849	1.05732	0.00527304	0.00511978	0.990501	0.0351858	0.00292164	1.12585	0.0255061	0.0217796	1.04611	0.0142362	0.00754168	1.03637	0.0128673	0.00218766	1.10932	0.0330229	0.0169963	1.05046	0.0131201	9.24	0.0143514	0.00391714
1.07194	0.0301878	0.0097474	1.08268	0.0346435	0.0209781	1.04957	#DIV/0!	0.0256464	1.0042	0.0135349	0.00808599	1.04269	0.0126273	0.0150766	0.964647	0.0225424	0.0136552	1.0096	0.0391338	0.015205	1.17579	0.0409665	0.0333965	1.01655	0.0175937	0.000103286	1.05301	0.00790409	0.00431	1.00444	0.0322417	0.0139376	1.13873	0.0290567	0.0128763	1.04172	0.0442637	0.00438527	1.0497	8.12092e-07	0.0133238	1.11925	0.027871	0.00992546	1.05497	0.0144768	10.08	0.0130713	0.00244967
1.06374	0.0301561	0.00820003	1.11312	0.0406448	0.0304444	1.05599	#DIV/0!	0.00641708	1.0063	0.0151202	0.00209649	1.06159	0.011923	0.0189047	0.948205	0.0253462	0.0164415	1.03227	0.0440645	0.0226678	1.16992	0.0378443	0.0058731	1.01814	0.0144822	0.00159206	1.03769	0.0154936	0.0153145	0.99519	0.0316516	0.0092485	1.14659	0.0259901	0.00786265	1.04884	0.0303461	0.0071128	1.03087	0.00760511	0.0188295	1.11771	0.0246055	0.00153943	1.05641	0.015298	10.92	0.0103	0.00201655
1.07734	0.032179	0.0135963	1.11265	0.0707002	0.000471136	1.04707	#DIV/0!	0.0089173	1.01174	0.0144424	0.00543837	1.05192	0.0112285	0.00967351	0.975346	0.0263644	0.0271406	1.03757	0.0454633	0.00530218	1.18095	0.0401986	0.011032	1.01952	0.0194191	0.00137378	1.02926	0.0122534	0.00843615	1.01178	0.0496576	0.0165946	1.14839	0.0211326	0.00179526	1.05264	0.0166389	0.00380497	1.03359	0.0111274	0.00272234	1.10861	0.0373732	0.00909598	1.05989	0.0144368	11.76	0.00856362	0.00194809
1.06442	0.0292107	0.0129174	1.10514	0.0622344	0.0075047	1.01831	#DIV/0!	0.0287652	1.00766	0.0186698	0.00407531	1.06135	0.0143334	0.00942554	0.954962	0.0257265	0.020384	1.03814	0.0333999	0.000568147	1.154	0.0406406	0.0269533	1.02108	0.0158082	0.00156179	1.03689	0.0124745	0.00763217	0.994894	0.0268039	0.0168911	1.15384	0.0304219	0.00545552	1.06681	0.0124018	0.0141703	1.01907	0.0184959	0.0145183	1.10659	0.0288962	0.00202058	1.05354	0.0146783	12.6	0.0117247	0.00263059
1.07817	0.0345436	0.0137515	1.09671	0.0562237	0.00843621	1.04459	#DIV/0!	0.026287	1.00085	0.0199246	0.00680816	1.05732	0.0132025	0.00403068	0.941023	0.0281233	0.0139386	1.03088	0.0418556	0.00726429	1.18802	0.0404168	0.0340222	1.0224	0.0155825	0.00132647	1.04179	0.00972839	0.00490624	0.984311	0.0398933	0.0105833	1.14212	0.03072	0.0117273	1.05755	0.0251724	0.00925894	1.0288	0.0097837	0.0097253	1.10093	0.0226629	0.00566039	1.05436	0.0159177	13.44	0.0111953	0.00255269
1.07837	0.0333218	0.000191249	1.10441	0.0514278	0.00770087	1.01815	#DIV/0!	0.0264407	0.991343	0.0195927	0.00951043	1.06087	0.0129237	0.00355641	0.981301	0.0311988	0.0402774	1.01727	0.0436175	0.0136061	1.1831	0.04332	0.00491854	1.02083	0.0121158	0.00157478	1.04223	0.0192086	0.000433597	0.997158	0.0269579	0.0128475	1.14986	0.0212367	0.00774271	1.07172	0.0164596	0.0141698	1.03294	0.00711859	0.00414633	1.10934	0.0140283	0.00840381	1.05726	0.0152773	14.28	0.011356	0.00307346
1.07763	0.0359023	0.000732086	1.11301	0.0602991	0.00860029	1.03702	#DIV/0!	0.0188669	0.98939	0.015986	0.00195269	1.06353	0.0123208	0.00265376	0.974098	0.0236866	0.00720304	1.05243	0.0425602	0.0351545	1.18682	0.0448753	0.00371867	1.03887	0.0107328	0.0180371	1.03815	0.0200606	0.00408069	1.00313	0.04817	0.0059709	1.15683	0.031486	0.00696904	1.06105	0.0278229	0.0106685	1.03167	0.0121091	0.00127664	1.12065	0.0234147	0.0113095	1.06295	0.0154384	15.12	0.00983553	0.00263158
1.06901	0.0347854	0.00862788	1.13184	0.0531691	0.018834	1.06546	#DIV/0!	0.0284358	0.989924	0.0219368	0.000533356	1.06189	0.00796458	0.00163666	0.974576	0.0237008	0.000478154	1.02202	0.0411707	0.0304087	1.18852	0.0466352	0.00169724	1.02799	0.0120981	0.0108754	1.04525	0.0262311	0.00710333	0.99127	0.0414864	0.0118596	1.15155	0.0260161	0.00527226	1.04101	0.0410645	0.0200427	1.03544	0.0120145	0.00377876	1.11709	0.0101981	0.00355164	1.06086	0.0160362	15.96	0.00966719	0.00287588
1.07142	0.0332046	0.00241635	1.13478	0.0406455	0.00293985	1.04845	#DIV/0!	0.0170073	0.992036	0.0202209	0.00211287	1.04047	0.00902198	0.0214209	0.978989	0.0227685	0.00441361	1.05236	0.0505986	0.0303442	1.19267	0.0476025	0.00415173	1.02299	0.0139293	0.00500046	1.04254	0.0190022	0.00271125	1.00486	0.0369559	0.013589	1.15115	0.0250705	0.000409057	1.01739	0.0528487	0.023621	1.04343	0.00552887	0.00798825	1.10538	0.0181866	0.0117132	1.05993	0.0157739	16.8	0.0111141	0.00263167
1.07177	0.0329625	0.000346711	1.18578	0.0232269	0.0509969	1.03912	#DIV/0!	0.00933095	0.986077	0.0170803	0.00595904	1.06863	0.0105717	0.0281657	0.968134	0.0313503	0.0108555	1.03457	0.0466161	0.0177887	1.22356	0.0477745	0.0308935	1.02592	0.0176663	0.00292908	1.04343	0.0184383	0.000888981	0.996163	0.033834	0.00869589	1.16337	0.0122702	0.0122224	1.03168	0.050978	0.014288	1.0194	0.0168262	0.0240319	1.11792	0.0252009	0.0125372	1.06503	0.0194439	17.64	0.0137374	0.00256265
1.07202	0.0322353	0.000255937	1.15829	0.0109248	0.027493	1.07527	#DIV/0!	0.0361524	0.997357	0.0209352	0.0112793	1.0809	0.0101698	0.0122704	0.95602	0.0259676	0.0121137	1.02572	0.0399591	0.00885398	1.21056	0.0481944	0.0129989	1.02687	0.0180322	0.000948678	1.04285	0.0233649	0.000582315	1.00097	0.0302182	0.00480425	1.16352	0.0149208	0.000148396	1.04305	0.0244606	0.0113704	1.02994	0.00899711	0.0105393	1.12245	0.0273905	0.0045359	1.06705	0.0181257	18.48	0.00973829	0.00257119
1.07378	0.0319324	0.00175546	1.13552	0.0051388	0.0227687	1.04818	#DIV/0!	0.0270887	0.991687	0.0208296	0.00566941	1.0564	0.0128266	0.0245081	0.959554	0.0277687	0.0035335	1.01669	0.0404681	0.00902938	1.19898	0.0498537	0.0115878	1.01866	0.017888	0.00820422	1.03966	0.0234477	0.00318265	1.00282	0.034689	0.00185151	1.15674	0.0046922	0.00677235	1.03039	0.0439382	0.0126582	1.05515	0.000246852	0.0252137	1.1003	0.0135409	0.022155	1.05897	0.0167973	19.32	0.0124196	0.00253592
1.06973	0.0318428	0.00404658	1.13643	0.00184187	0.000914984	1.06152	#DIV/0!	0.0133393	0.974787	0.0173834	0.0169007	1.06579	0.0107035	0.00939673	0.939821	0.0270027	0.0197327	1.0166	0.0347364	8.61721e-05	1.22295	0.0520136	0.0239707	1.00811	0.0159857	0.0105547	1.03238	0.0168742	0.00728531	0.985786	0.0457813	0.0170322	1.15499	0.0113833	0.0017528	1.03264	0.00457737	0.00224804	1.05231	0.018233	0.00284814	1.10967	0.0306032	0.00937296	1.05757	0.0191839	20.16	0.0103477	0.0020917
1.07336	0.0326599	0.00362397	1.14118	0.0177132	0.00475116	1.05174	#DIV/0!	0.00978486	0.973985	0.0193002	0.000801567	1.06069	0.0093608	0.00509912	0.938753	0.0314652	0.001068	1.0446	0.0332461	0.0279978	1.23102	0.0580097	0.00807485	1.01281	0.0166427	0.00470341	1.02215	0.0223408	0.0102253	1.00747	0.0278071	0.021687	1.16436	0.00444709	0.00937273	1.02764	0.0308543	0.00500024	1.04225	0.0265833	0.0100584	1.10631	0.0159114	0.00336316	1.05989	0.019425	21	0.00901819	0.00217457
1.06406	0.0319253	0.00929349	1.14226	0.00579697	0.00107517	1.07917	#DIV/0!	0.0274364	0.978469	0.0180496	0.00448435	1.051	0.00950273	0.0096927	0.9681	0.0259112	0.0293468	1.05769	0.0287579	0.0130913	1.22513	0.0576061	0.00589355	1.0234	0.0186243	0.0105879	1.01908	0.01889	0.00307733	1.00324	0.0140308	0.00422943	1.15234	0.0118247	0.0120255	1.0253	0.0248461	0.00234216	1.04578	0.0194041	0.00353741	1.10802	0.0290597	0.00171266	1.06287	0.0179878	21.84	0.00980443	0.00251856
1.06512	0.0302448	0.00105523	1.13686	0.0163575	0.00539649	1.03575	#DIV/0!	0.0434261	0.979179	0.017481	0.000709853	1.07594	0.0105158	0.0249396	0.941543	0.0287896	0.0265571	1.00897	0.0320127	0.0487263	1.21861	0.0594796	0.0065134	1.01394	0.0159623	0.00946205	1.03206	0.0169465	0.0129811	1.01671	0.0280611	0.0134704	1.15965	0.00834866	0.00731406	1.02099	0.0307201	0.00430768	1.04369	0.000346821	0.00209876	1.11527	0.0281165	0.00725029	1.05762	0.0188437	22.68	0.0159813	0.00429562
1.06744	0.0306584	0.00232217	1.1531	0.00181321	0.0162369	1.03165	#DIV/0!	0.00409258	0.972272	0.0177613	0.006907	1.05725	0.0130194	0.0186936	0.933897	0.0307094	0.00764586	1.02923	0.0272531	0.0202587	1.24212	0.0603728	0.023509	1.02014	0.0176338	0.00619778	1.02536	0.0118732	0.00670004	1.00531	0.0183253	0.0114064	1.15748	0.00232874	0.00216773	1.02707	0.0430541	0.00608598	1.06046	0.00179315	0.0167733	1.10864	0.0297922	0.0066305	1.05943	0.020234	23.52	0.0105437	0.00191266
1.07658	0.0347955	0.00913995	1.15806	0.000465183	0.00495959	1.03333	#DIV/0!	0.00167657	0.980578	0.0164624	0.00830616	1.05933	0.00994972	0.00208687	0.942915	0.0313462	0.00901825	1.05388	0.0279841	0.0246519	1.23301	0.0604704	0.00911077	1.01934	0.0176246	0.000796784	1.0248	0.0101986	0.000558743	0.992852	0.0196298	0.0124557	1.17406	0.00286251	0.0165766	1.01154	0.0532073	0.0155319	1.05304	0.0149609	0.0074169	1.09675	0.0496049	0.0118941	1.06067	0.020088	24.36	0.00923702	0.00197356
1.07774	0.0340715	0.00115831	1.19634	0.00862276	0.0382766	1.06008	#DIV/0!	0.0267482	0.958722	0.0265005	0.0218569	1.05542	0.0119948	0.00391338	0.937129	0.0347683	0.00578586	1.03582	0.0353197	0.0180565	1.22765	0.0578555	0.00535829	1.02155	0.0173824	0.00220584	1.02156	0.0117327	0.00323937	1.014	0.0258401	0.0211483	1.17687	0.0108413	0.00280752	1.03075	0.0458824	0.0192122	1.05681	0.0148124	0.00376391	1.09459	0.0592087	0.00215723	1.06433	0.0210985	25.2	0.010481	0.00256589
1.09212	0.0373499	0.014379	1.1705	0.0232866	0.0258359	1.0253	#DIV/0!	0.0347796	0.969555	0.0267418	0.0108334	1.05967	0.00930316	0.00424938	0.945199	0.0327302	0.00807021	1.04181	0.0402181	0.00598577	1.24052	0.0566193	0.0128634	1.0132	0.0235432	0.00834565	1.02886	0.0144864	0.00729782	0.991774	0.0337093	0.0222267	1.18731	0.0132623	0.010444	1.01696	0.0493915	0.0137921	1.06129	0.0192483	0.00448106	1.11614	0.053759	0.0215478	1.06401	0.0215484	26.04	0.0126859	0.00242842
1.07987	0.0312203	0.012247	1.17265	0.0361395	0.00215151	1.04241	#DIV/0!	0.0171134	0.983862	0.0193054	0.0143074	1.0483	0.01005	0.0113711	0.936649	0.0305951	0.00855037	1.04534	0.0350986	0.00353794	1.22248	0.0581388	0.0180422	1.00037	0.0278732	0.0128353	1.02958	0.0126142	0.000727198	1.01208	0.0371464	0.0203095	1.17766	0.00559754	0.00965587	1.04103	0.00909049	0.0240644	1.04556	0.0123338	0.0157288	1.10774	0.0528439	0.00840181	1.06304	0.0200578	26.88	0.012665	0.00182723
1.07618	0.0345187	0.00368754	1.15378	0.012336	0.0188764	1.03908	#DIV/0!	0.00333483	0.977255	0.0162633	0.0066079	1.0429	0.0136941	0.00540351	0.941978	0.0304581	0.00532913	1.0302	0.0336152	0.015148	1.23801	0.0578241	0.0155332	0.990362	0.026181	0.010003	1.05086	0.0159392	0.0212758	1.00067	0.0151805	0.0114126	1.15642	0.00155807	0.0212354	1.01233	0.0046866	0.0286944	1.05342	0.0198542	0.00785714	1.10058	0.052023	0.00715142	1.0576	0.0200907	27.72	0.0122297	0.00213175
1.07779	0.0312848	0.00160234	1.14898	0.00636246	0.00479579	1.05287	#DIV/0!	0.0137933	0.963434	0.0278001	0.013821	1.0652	0.0124784	0.0223024	0.943894	0.0312351	0.00191535	1.04678	0.0367734	0.0165854	1.2017	0.0592707	0.0363052	0.991331	0.0329179	0.000968901	1.04457	0.00648049	0.00629441	1.01584	0.00331767	0.0151703	1.17897	0.00362023	0.0225454	1.01013	0.0221602	0.0021978	1.05694	0.00493265	0.003525	1.0995	0.05015	0.00108458	1.05986	0.0190843	28.56	0.0120392	0.00298358
1.07842	0.0324175	0.000632974	1.14511	0.00992456	0.00386801	1.00908	#DIV/0!	0.0437921	0.981463	0.0162829	0.0180296	1.059	0.0127715	0.00619354	0.93201	0.0351129	0.0118836	1.04058	0.0365299	0.00620146	1.23728	0.0609112	0.0355751	1.00285	0.0280192	0.0115228	1.04173	0.00842263	0.00283206	0.995626	0.00686691	0.0202144	1.17554	0.0066665	0.00342218	1.01932	0.0365868	0.00918384	1.0466	0.00719202	0.010344	1.11313	0.0402489	0.0136258	1.05852	0.0207306	29.4	0.0148324	0.00340116
1.08317	0.032087	0.00474626	1.13707	0.0157888	0.00803827	1.01983	#DIV/0!	0.0107549	0.959793	0.0282537	0.02167	1.04821	0.0143086	0.0107896	0.95429	0.0383407	0.0222803	1.07514	0.0385112	0.0345558	1.22812	0.0630284	0.00915519	0.995057	0.03618	0.00779673	1.04849	0.00981821	0.00675308	1.00011	0.0155587	0.00448758	1.18105	0.0156569	0.00550428	1.03242	0.00764012	0.0130986	1.05387	0.00243555	0.00727622	1.08506	0.0289356	0.0280658	1.06011	0.0197551	30.24	0.0140145	0.00264548
1.07462	0.0305268	0.00854255	1.13303	0.00257849	0.00404723	1.03255	#DIV/0!	0.012717	0.958179	0.0267998	0.00161395	1.0612	0.0114952	0.0129802	0.949542	0.0379284	0.00474786	1.04321	0.0322168	0.0319254	1.23097	0.0639764	0.00284476	1.00324	0.027467	0.00818583	1.04257	0.00596804	0.00591802	0.99254	0.0106719	0.00757429	1.17156	0.00333668	0.00949293	0.99415	0.0131831	0.0382668	1.04299	0.00445957	0.0108834	1.07118	0.0196657	0.0138835	1.05343	0.0198814	31.08	0.0123872	0.00300958
1.0928	0.0360039	0.0181798	1.12795	0.0194266	0.00507506	1.03593	#DIV/0!	0.0033751	0.982807	0.0207544	0.0246281	1.0722	0.00973309	0.011008	0.937967	0.0317447	0.0115752	1.0438	0.0374442	0.000588779	1.25451	0.0642022	0.0235451	1.00074	0.0282581	0.00249994	1.02721	0.0097153	0.0153592	0.994655	0.00923954	0.00211499	1.17582	0.0075246	0.00425907	0.993437	0.00476704	0.000712943	1.03587	0.0106985	0.00712309	1.09035	0.0205908	0.0191697	1.05774	0.0211004	31.92	0.00968916	0.0023897
1.0841	0.0351233	0.00870507	1.12157	0.00522698	0.00637819	1.01243	#DIV/0!	0.0234939	0.952693	0.0284847	0.0301148	1.04125	0.0114213	0.0309547	0.926433	0.0337406	0.0115344	1.0546	0.0400181	0.0108019	1.2421	0.0726874	0.0124141	0.990727	0.0345243	0.0100164	1.04042	0.0089526	0.0132104	1.00067	0.00734254	0.00601484	1.17778	0.00311534	0.00196465	1.01185	0.0135531	0.0184135	1.03561	0.0202988	0.000259723	1.09296	0.0226891	0.00261236	1.05235	0.0212945	32.76	0.0132158	0.00278638
1.08115	0.0343132	0.00294599	1.13546	0.0102151	0.0138825	1.03855	#DIV/0!	0.0261149	0.989879	0.0271236	0.0371868	1.05995	0.0126508	0.0186985	0.934373	0.0347162	0.00794042	1.05395	0.037719	0.000649698	1.22999	0.067138	0.0121066	0.980354	0.029472	0.0103729	1.04991	0.0146944	0.00949019	0.990716	0.00622279	0.00995393	1.18276	0.00887341	0.00498131	1.01367	0.00422562	0.00181664	1.02522	0.0136927	0.0103819	1.08244	0.025587	0.0105152	1.05656	0.020264	33.6	0.0123238	0.00276581
1.07885	0.0351116	0.00230223	1.12272	0.00247129	0.0127327	1.03015	#DIV/0!	0.00839383	0.957686	0.0318585	0.0321932	1.07398	0.00949755	0.0140303	0.906817	0.0322225	0.0275565	1.06586	0.044309	0.0119055	1.23945	0.064739	0.00946048	0.998241	0.0275073	0.0178873	1.04747	0.0112538	0.00243849	0.994396	0.0139314	0.00368026	1.1847	0.00661637	0.0019357	1.00465	3.31529e-06	0.00901854	1.01707	0.012397	0.00815008	1.09442	0.0309075	0.0119778	1.05443	0.0219303	34.44	0.0122021	0.00252313
1.0839	0.0362753	0.00504908	1.12174	0.00804399	0.000980536	1.02423	#DIV/0!	0.00591924	0.984196	0.0270689	0.0265093	1.07747	0.013038	0.00349412	0.908487	0.0325215	0.00167023	1.0595	0.0351341	0.00636209	1.23957	0.0664198	0.000112995	0.986696	0.0330602	0.0115448	1.03742	0.00838787	0.0100506	1.00021	0.0232603	0.00581414	1.19057	0.000617898	0.00587513	1.00957	0.00539963	0.00492591	1.0275	0.0237426	0.0104269	1.10708	0.0328561	0.0126572	1.05721	0.0217256	35.28	0.00810482	0.00185211
1.0772	0.0352544	0.00670197	1.16016	0.00627089	0.0384229	1.04215	#DIV/0!	0.0179151	0.961327	0.0330478	0.0228687	1.08266	0.0120294	0.00518971	0.913003	0.0359688	0.00451554	1.07476	0.038481	0.0152681	1.24504	0.0695475	0.00547431	1.00204	0.0296571	0.0153396	1.03198	0.0109458	0.00543925	0.996084	0.0320805	0.00412564	1.18227	0.000859916	0.00830428	1.02739	0.0264416	0.0178147	1.01257	0.0152473	0.0149342	1.09272	0.0123556	0.0143562	1.06009	0.0223103	36.12	0.0116573	0.00176338
1.07734	0.0317981	0.000145406	1.1404	0.00388394	0.0197605	1.02683	#DIV/0!	0.0153234	0.987731	0.033335	0.0264046	1.05621	0.00874243	0.0264531	0.905527	0.0403767	0.00747559	1.07453	0.0408826	0.000237612	1.22159	0.063537	0.0234535	0.998966	0.0279085	0.00306946	1.06273	0.0175594	0.0307513	0.992766	0.0232163	0.00331792	1.18336	0.0106552	0.00109014	1.01533	0.0198798	0.0120622	1.01989	0.0154329	0.00732054	1.09522	0.0109429	0.00249784	1.05723	0.0208722	36.96	0.0122659	0.00305345
1.08364	0.034422	0.00629893	1.13956	0.0072373	0.000845863	1.0121	#DIV/0!	0.0147267	0.965511	0.0390458	0.022221	1.05635	0.00854656	0.000140222	0.908918	0.0390987	0.00339094	1.04422	0.0409596	0.0303097	1.19649	0.0571305	0.0250952	0.989428	0.0325113	0.00953812	1.07368	0.0205271	0.0109471	0.985552	0.0240382	0.00721397	1.18364	0.00905176	0.000280448	1.02261	0.00850089	0.00728617	1.02845	0.0254068	0.00856283	1.10612	0.00906299	0.0108962	1.05308	0.0206592	37.8	0.0115853	0.00257433
1.09889	0.0335407	0.0152483	1.13459	0.0216595	0.00497344	1.00558	#DIV/0!	0.00651592	0.990192	0.0346714	0.0246811	1.06725	0.0135425	0.0108979	0.905716	0.0353902	0.0032018	1.06924	0.0430501	0.0250222	1.21253	0.0602807	0.0160393	0.985812	0.0329423	0.00361674	1.06275	0.0301709	0.0109256	0.987702	0.0342259	0.00214944	1.18356	0.010621	7.78561e-05	1.02754	0.00986246	0.00493042	1.02966	0.0279868	0.00121212	1.09373	0.000325871	0.0123824	1.05698	0.0208278	38.64	0.0093579	0.00232291
1.09978	0.0386211	0.000889616	1.13102	0.0127382	0.00356126	1.01581	#DIV/0!	0.0102315	0.967867	0.0351896	0.0223243	1.0534	0.0126997	0.0138509	0.936107	0.0324878	0.0303913	1.05598	0.0349608	0.0132554	1.21615	0.0601769	0.00362294	0.984832	0.0264358	0.000979254	1.06595	0.0245273	0.00319601	0.985233	0.0261665	0.00246916	1.1735	0.0163294	0.0100626	1.03665	0.000180608	0.00910577	1.02512	0.0177359	0.00454182	1.10441	0.0209266	0.0106732	1.05679	0.020071	39.48	0.0103619	0.00233091
1.09321	0.0390592	0.00656925	1.11745	0.0204118	0.0135782	1.03432	#DIV/0!	0.0185081	0.980829	0.029139	0.0129613	1.04457	0.00812634	0.00882561	0.92043	0.0390312	0.0156775	1.07928	0.0477564	0.0232931	1.19463	0.0546271	0.021528	0.98419	0.0303632	0.000642476	1.08046	0.020076	0.0145081	0.993245	0.0204229	0.00801208	1.17539	0.0172622	0.00189469	1.0293	0.0126096	0.00735336	1.02111	0.0247529	0.00401267	1.11534	0.0228807	0.0109319	1.05758	0.0193847	40.32	0.0113961	0.00199405
1.08757	0.0349857	0.00564048	1.14059	0.00423624	0.0231485	1.06432	#DIV/0!	0.0299989	0.982794	0.0351785	0.00196582	1.05926	0.00804589	0.0146941	0.914998	0.0352538	0.0054316	1.0589	0.036636	0.0203751	1.21093	0.0524292	0.0163026	0.995725	0.0296677	0.0115355	1.08397	0.0257687	0.00351445	0.995828	0.0219532	0.00258301	1.16583	0.00257263	0.00955826	1.02892	0.00742975	0.000380793	1.01685	0.0344976	0.00425947	1.12379	0.0272864	0.00845671	1.06202	0.0199885	41.16	0.00992741	0.00237805
1.09437	0.0344911	0.00680098	1.13682	0.00359116	0.00377688	1.06039	#DIV/0!	0.00393518	0.964305	0.0398913	0.0184898	1.04851	0.00877801	0.010754	0.900372	0.0426514	0.0146267	1.0667	0.0234037	0.00780214	1.21674	0.0496666	0.00581508	0.989574	0.0313925	0.00615089	1.08591	0.019688	0.00194051	0.99033	0.00468307	0.00549735	1.16345	0.00555276	0.00238896	1.02241	0.00804695	0.00650939	1.02697	0.0279164	0.0101237	1.12855	0.0184757	0.00475827	1.05969	0.021253	42	0.00759939	0.0013299
1.08782	0.0356612	0.00654572	1.1705	0.0160323	0.0336801	1.05207	#DIV/0!	0.00831695	0.983996	0.0323555	0.0196917	1.04618	0.0118295	0.00233162	0.93781	0.0336986	0.0374387	1.05706	0.0432964	0.00963959	1.21723	0.0506889	0.000486014	0.995819	0.024515	0.00624503	1.07489	0.0278166	0.0110217	0.993018	0.0208621	0.00268708	1.15072	0.0181927	0.0127261	1.02811	0.0168125	0.00570759	1.02318	0.0215485	0.00379665	1.1196	0.0195319	0.00895328	1.06253	0.0197075	42.84	0.00992631	0.00269506
1.09464	0.0363483	0.00681423	1.14599	0.0118105	0.0245055	1.03	#DIV/0!	0.0220699	0.963692	0.0416936	0.0203043	1.05097	0.00950934	0.00478853	0.910283	0.044417	0.0275275	1.09324	0.0391857	0.0361768	1.21926	0.0489439	0.0020315	0.979509	0.0294211	0.0163104	1.08808	0.0278585	0.0131836	0.985298	0.0306378	0.0077191	1.15041	0.0197733	0.000312124	1.03836	0.00444855	0.0102499	1.02371	0.0201197	0.000532656	1.11613	0.00426566	0.00347142	1.0593	0.0211215	43.68	0.0126675	0.00312535
1.10775	0.0358809	0.0131126	1.14294	0.0143868	0.00305218	1.04941	#DIV/0!	0.0194087	0.980967	0.0373793	0.0172753	1.03978	0.0097729	0.0111846	0.900352	0.0470196	0.00993115	1.09288	0.035193	0.000361542	1.19363	0.0476045	0.0256268	0.995729	0.027256	0.0162202	1.09155	0.021818	0.00347196	0.989696	0.0207498	0.00439761	1.15168	0.0130176	0.00127604	1.06325	0.0229827	0.0248826	1.01898	0.019788	0.00472951	1.1153	0.00236325	0.000825295	1.06226	0.0199407	44.52	0.0107378	0.00252568
1.10191	0.035408	0.0058423	1.11603	0.0296079	0.0269142	1.01364	#DIV/0!	0.0357644	0.968873	0.0410619	0.0120945	1.04561	0.00977978	0.00583064	0.934474	0.0296554	0.0341229	1.06546	0.0351613	0.0274237	1.21248	0.050421	0.0188485	0.979797	0.0329053	0.015932	1.09175	0.0235138	0.000207837	1.01679	0.0115939	0.0270971	1.14972	0.0121935	0.00196726	1.03884	0.0160392	0.0244028	1.03685	0.0283342	0.0178666	1.11513	0.0199549	0.000171071	1.05916	0.019019	45.36	0.0170561	0.00344923
1.09186	0.034999	0.0100502	1.13746	0.00902314	0.0214326	1.05364	#DIV/0!	0.0399924	0.953942	0.0369429	0.0149309	1.05961	0.0109592	0.0140011	0.965492	0.0399081	0.0310175	1.08754	0.0373918	0.0220803	1.20929	0.0523392	0.00319052	0.991834	0.030792	0.0120365	1.07133	0.0234594	0.0204282	0.991552	0.00443545	0.025241	1.16605	0.0185674	0.0163372	1.0472	0.0106918	0.008352	1.03019	0.0216185	0.00665763	1.1055	0.026949	0.00963682	1.06416	0.018753	46.2	0.0172232	0.00288118
1.08638	0.0330614	0.00548208	1.11836	0.0133846	0.0191025	1.02571	#DIV/0!	0.0279233	0.979663	0.0363665	0.0257207	1.05903	0.0126764	0.000581939	0.961045	0.0327671	0.00444669	1.08841	0.0325298	0.000877831	1.20454	0.0536591	0.00475424	0.982636	0.0333372	0.00919768	1.05823	0.0234975	0.0130977	1.01561	0.0204309	0.0240568	1.16006	0.016443	0.0059897	1.04354	0.00619942	0.00365593	1.02917	0.0192241	0.00101577	1.10101	0.0257483	0.00448676	1.06089	0.017469	47.04	0.00967732	0.00274163
1.09371	0.0345511	0.00733386	1.09515	0.0255718	0.0232059	1.07688	#DIV/0!	0.051172	0.968947	0.0431622	0.0107154	1.05749	0.0100618	0.00153829	0.960783	0.0316367	0.000261977	1.07279	0.0335991	0.0156242	1.22866	0.0528087	0.0241209	0.989973	0.0321481	0.00733651	1.07991	0.0152245	0.0216761	0.976421	0.00880049	0.0391881	1.15882	0.019122	0.00123989	1.05018	0.0134609	0.00663558	1.02702	0.0133386	0.00214998	1.09597	0.029258	0.00504009	1.06218	0.0187547	47.88	0.0143615	0.00439658
1.09778	0.0322865	0.00407479	1.10322	0.0290219	0.00807286	1.03405	#DIV/0!	0.042833	0.981152	0.0397983	0.0122052	1.0548	0.010287	0.00269784	0.965517	0.0294242	0.00473366	1.09192	0.0377449	0.0191335	1.21447	0.0537892	0.0141918	0.971775	0.0320878	0.0181971	1.07982	0.0172522	8.76052e-05	0.985282	0.00836716	0.00886131	1.16382	0.0151027	0.0049987	1.02286	0.0145837	0.0273152	1.0311	0.0210204	0.0040826	1.08435	0.0323793	0.0116169	1.0588	0.0184317	48.72	0.0131503	0.00326707
1.10073	0.0312557	0.0029479	1.10797	0.0252952	0.00474285	1.06863	#DIV/0!	0.0345783	0.964544	0.0416553	0.0166086	1.04195	0.00955397	0.0128438	0.978315	0.0313539	0.012798	1.08681	0.0370082	0.00510778	1.18088	0.0498311	0.0335881	0.977797	0.0309317	0.00602164	1.07684	0.0120438	0.00298005	0.991539	0.0376464	0.00625673	1.15623	0.0139335	0.00759376	1.04583	0.0119819	0.0229677	1.03301	0.0130104	0.00190528	1.1073	0.0138757	0.0229495	1.06122	0.0168476	49.56	0.014323	0.00308777
1.09196	0.0328673	0.00877252	1.09088	0.0275751	0.017086	1.04548	#DIV/0!	0.0231462	0.986642	0.0391367	0.0220979	1.0553	0.0134511	0.0133529	0.977467	0.0423203	0.000848442	1.08779	0.0407745	0.000973537	1.20246	0.0489356	0.0215848	0.979028	0.0296842	0.00123062	1.07766	0.0130237	0.000825349	0.981123	0.0125861	0.0104162	1.16302	0.017518	0.00678898	1.02119	0.0157681	0.0246352	1.01847	0.0163879	0.0145375	1.1073	0.0259075	9.2298e-08	1.05905	0.0175426	50.4	0.0108029	0.00268879
1.09099	0.0303772	0.000974747	1.11998	0.0248292	0.0291036	1.04784	#DIV/0!	0.00236111	0.990661	0.0364664	0.0040187	1.03364	0.0123434	0.0216661	0.976686	0.0316733	0.000780663	1.09545	0.0436888	0.00766123	1.18891	0.0475168	0.0135582	0.967764	0.0297163	0.0112636	1.08249	0.0195152	0.00482762	0.9958	0.0380777	0.0146769	1.15567	0.00418403	0.00734304	1.04566	0.0152669	0.0244641	1.03123	0.0142125	0.0127609	1.09792	0.0187973	0.0093857	1.06138	0.0168684	51.24	0.0103668	0.0019711
1.10043	0.0308503	0.00944375	1.12326	0.0153032	0.00327307	1.04459	#DIV/0!	0.00325796	0.975318	0.043986	0.0153422	1.03038	0.0102394	0.00326004	0.978955	0.0283497	0.00226893	1.08814	0.0454307	0.0073099	1.17516	0.051767	0.0137442	0.994991	0.0286794	0.027227	1.08321	0.0149603	0.000721222	0.980261	0.0160651	0.0155386	1.16687	0.00163947	0.0111983	1.03144	0.0294536	0.0142208	1.03343	0.00493209	0.00219836	1.09041	0.012055	0.0075101	1.05979	0.0168374	52.08	0.00952291	0.00211428
1.09609	0.030838	0.00434186	1.13215	0.0278044	0.0088901	1.03485	#DIV/0!	0.00973362	0.981703	0.0335062	0.00638437	1.03957	0.0103646	0.00918742	0.984666	0.0453354	0.00571092	1.07598	0.0457928	0.0121603	1.18249	0.0507912	0.00733363	0.989413	0.0333428	0.00557777	1.06625	0.0187393	0.0169633	1.00331	0.0354764	0.0230464	1.16855	0.0117839	0.00167808	1.04244	0.0134841	0.0110051	1.03323	0.00868149	0.000197831	1.1003	0.0114932	0.00989664	1.06207	0.0165079	52.92	0.00914425	0.00167765
1.08592	0.0314214	0.010166	1.10799	0.010081	0.0241517	1.04574	#DIV/0!	0.0108904	0.962205	0.0361549	0.0194981	1.05031	0.0105769	0.0107436	0.978418	0.0379502	0.00624736	1.06105	0.0395518	0.0149332	1.18138	0.0487352	0.00111836	0.988062	0.0320462	0.00135144	1.08402	0.0184462	0.0177688	0.999784	0.021252	0.00352295	1.17536	0.0172152	0.00681329	1.05079	0.0335752	0.00835162	1.03315	0.0135024	8.14507e-05	1.11704	0.00795605	0.0167424	1.06142	0.0170352	53.76	0.00908176	0.00184619
1.1014	0.0346658	0.0154754	1.13709	0.0167327	0.0290993	1.02621	#DIV/0!	0.0195331	1.00137	0.0385065	0.0391686	1.03176	0.0120299	0.0185477	0.940002	0.0499679	0.0384166	1.05732	0.0460601	0.00372204	1.18503	0.0541849	0.00365358	0.994344	0.0313072	0.00628204	1.07078	0.020534	0.0132415	0.966422	0.0225019	0.0333626	1.17797	0.0211105	0.00260294	1.03632	0.0268463	0.0144675	1.03811	0.0140848	0.00495997	1.1178	0.00474335	0.000756382	1.0588	0.0188391	54.6	0.0152857	0.00383506
1.09659	0.0333225	0.00480339	1.11617	0.028336	0.0209253	1.04245	#DIV/0!	0.0162386	0.968102	0.0396129	0.0332712	1.06444	0.0131773	0.0326772	0.977766	0.0378667	0.0377638	1.04819	0.0383827	0.00913055	1.1915	0.057674	0.0064664	0.996316	0.0345406	0.00197234	1.08024	0.0223394	0.0094638	0.983544	0.0336403	0.017122	1.18605	0.0182087	0.0080878	1.02965	0.0399029	0.00667872	1.02671	0.015838	0.0114065	1.12152	0.0101998	0.00372238	1.06195	0.0181815	55.44	0.0149232	0.00333516
1.08327	0.0337969	0.0133229	1.11993	0.0440451	0.00376499	1.01117	#DIV/0!	0.0312801	0.98993	0.036036	0.0218278	1.03033	0.0106938	0.0341071	0.962747	0.0343301	0.0150181	1.07987	0.0358729	0.0316741	1.20956	0.0598507	0.0180638	1.00201	0.0302433	0.00569483	1.09146	0.0200913	0.0112195	0.981237	0.0307741	0.0023063	1.18743	0.0174188	0.00137181	1.03935	0.0423339	0.00970644	1.04134	0.0295449	0.0146364	1.10336	0.0199923	0.0181652	1.0622	0.0187597	56.28	0.016544	0.00301606
1.07659	0.0318754	0.00667929	1.10006	0.0409556	0.0198781	1.03272	#DIV/0!	0.0215501	0.964763	0.0454447	0.0251665	1.03909	0.00954674	0.00876086	0.973028	0.0405727	0.0102803	1.10779	0.03385	0.027926	1.21755	0.0584014	0.00798999	0.99016	0.0332472	0.0118515	1.07614	0.024356	0.0153158	0.974808	0.0414485	0.0064294	1.17929	0.00365839	0.00813501	1.05462	0.0280894	0.0152632	1.03915	0.0244514	0.0021931	1.11924	0.021184	0.0158855	1.063	0.0191817	57.12	0.0135959	0.00210848
1.07722	0.0388336	0.000625088	1.11387	0.0346384	0.0138153	1.01103	#DIV/0!	0.0216856	0.99003	0.0380688	0.0252672	1.03304	0.0132672	0.00605471	0.954998	0.0367407	0.0180294	1.07286	0.0286194	0.0349363	1.19703	0.0588691	0.0205191	1.02498	0.0141201	0.0348247	1.07643	0.0218596	0.000287969	0.984028	0.0508027	0.00921996	1.16018	0.0150198	0.0191135	1.05993	0.0328765	0.00531411	1.03804	0.0259481	0.00110566	1.12699	0.0278911	0.00774798	1.06138	0.0173798	57.96	0.0157005	0.00326215
1.07648	0.038756	0.000735793	1.08134	0.0598625	0.0325312	1.02726	#DIV/0!	0.0162312	0.965637	0.041102	0.0243935	1.03698	0.0100864	0.00393752	0.990668	0.0359733	0.03567	1.05548	0.0303979	0.017378	1.18536	0.0565254	0.0116692	1.02509	0.0141886	0.0001039	1.08681	0.0182158	0.0103797	0.991935	0.0397666	0.00790722	1.17653	0.0137944	0.0163505	1.05751	0.0252929	0.00242028	1.04452	0.023002	0.00647956	1.11787	0.0250281	0.00911992	1.0613	0.0162561	58.8	0.0124647	0.00269539
1.07643	0.0414372	4.81606e-05	1.09573	0.0770478	0.0143954	1.00869	#DIV/0!	0.0185777	0.975106	0.0408207	0.00946915	1.03911	0.0105738	0.00213077	0.990963	0.0289417	0.00029465	1.06712	0.025584	0.0116388	1.18487	0.053091	0.000492559	1.00243	0.02402	0.0226585	1.09163	0.0188148	0.00482002	0.973718	0.027396	0.0182176	1.19135	0.0147337	0.0148207	1.03563	0.0174785	0.0218815	1.0459	0.0321526	0.00137482	1.11064	0.0402298	0.00723209	1.05929	0.0175383	59.64	0.0102776	0.00229704
1.06734	0.0435666	0.00909673	1.07446	0.0595645	0.0212743	1.04252	#DIV/0!	0.0338315	0.952462	0.0427521	0.0226441	1.04648	0.013053	0.0073699	0.96921	0.0255787	0.0217532	1.09067	0.0344903	0.0235468	1.1831	0.0589323	0.00176951	1.01637	0.0142218	0.0139419	1.07284	0.0238824	0.0187864	0.977611	0.0317449	0.00389307	1.18161	0.0140307	0.00974346	1.03978	0.0195505	0.00415183	1.0479	0.0299234	0.00200669	1.13387	0.0407922	0.0232312	1.05975	0.0177694	60.48	0.0143592	0.00286485
1.06193	0.0404628	0.0054026	1.07017	0.0608021	0.00428543	1.02613	#DIV/0!	0.0163923	0.950546	0.0404504	0.00191635	1.03945	0.0138167	0.00702885	0.987913	0.0267388	0.0187032	1.08477	0.0266485	0.00589118	1.19512	0.0601824	0.0120224	1.00796	0.0246729	0.00841392	1.07226	0.0288113	0.000581712	0.981943	0.0387803	0.00433284	1.17788	0.0178962	0.00372477	1.05098	0.0232987	0.0112042	1.0512	0.0339702	0.00329683	1.15825	0.0509723	0.024376	1.0611	0.0183051	61.32	0.00906804	0.00198751
1.07747	0.0448853	0.0155384	1.10062	0.0659995	0.0304494	1.02537	#DIV/0!	0.00075775	0.979632	0.0372027	0.0290866	1.05201	0.0130272	0.0125619	0.963993	0.0331181	0.0239201	1.07725	0.0240828	0.00752335	1.20681	0.065812	0.0116882	1.02535	0.0155583	0.0173902	1.06988	0.0298379	0.0023837	0.976486	0.0448111	0.00545728	1.17166	0.0269805	0.0062238	1.04733	0.027358	0.00364936	1.03866	0.0300885	0.0125438	1.13695	0.052543	0.0212944	1.0633	0.0179763	62.16	0.0118831	0.00244794
1.07474	0.0463266	0.00273356	1.09125	0.0663453	0.00937323	1.01764	#DIV/0!	0.00772393	0.94811	0.0395725	0.0315219	1.04806	0.0123351	0.00394561	0.977418	0.026944	0.0134252	1.09005	0.0242262	0.0127996	1.18311	0.0579861	0.0236986	1.00918	0.0284452	0.0161674	1.0602	0.0234617	0.00968025	0.976642	0.0328352	0.000155509	1.16379	0.0242849	0.00786391	1.03433	0.015907	0.0130033	1.02835	0.0370985	0.010306	1.1443	0.0372039	0.00734506	1.05648	0.017917	63	0.0121259	0.00227765
1.0701	0.0424836	0.00464058	1.07083	0.0794657	0.0204231	1.01861	#DIV/0!	0.000970067	0.973352	0.0388773	0.0252415	1.0432	0.0124392	0.00486365	0.985419	0.0388872	0.00800141	1.09575	0.0210229	0.00570196	1.19579	0.0591947	0.0126805	1.00363	0.0264971	0.00554911	1.05852	0.0275649	0.00168097	0.973604	0.0523986	0.00303809	1.15409	0.0391769	0.00969916	1.04002	0.0165515	0.0056873	1.03828	0.0346197	0.00993081	1.1268	0.0402961	0.0174928	1.05653	0.0168542	63.84	0.00850288	0.00188289
1.06631	0.0448302	0.00379044	1.067	0.054981	0.00382665	1.03806	#DIV/0!	0.0194489	0.978686	0.0338418	0.0053342	1.04065	0.0153609	0.00255116	0.967353	0.0264692	0.0180667	1.08811	0.0213669	0.00764559	1.17136	0.0608916	0.0244365	1.02097	0.0167598	0.0173359	1.06498	0.0220303	0.0064593	0.965666	0.038656	0.00793716	1.16455	0.0472955	0.0104528	1.02474	0.0360713	0.0152768	1.03594	0.0362143	0.00234045	1.14235	0.0476465	0.0155436	1.05578	0.0167678	64.68	0.0117561	0.00195056
1.05402	0.0415258	0.0122857	1.08635	0.0536488	0.0193477	1.01849	#DIV/0!	0.0195771	0.958928	0.0421477	0.0197579	1.03432	0.0123494	0.00632735	0.966063	0.0326932	0.00129001	1.05935	0.0243108	0.0287608	1.19087	0.0675187	0.0195113	1.01826	0.0143048	0.00270625	1.05254	0.0313247	0.0124356	0.973123	0.0422943	0.00745608	1.16858	0.0463688	0.00403013	1.01955	0.0415096	0.00518883	1.03982	0.043656	0.0038776	1.15263	0.0484189	0.0102795	1.05286	0.0182928	65.52	0.0108614	0.00236294
1.0597	0.0414253	0.00567482	1.08936	0.0596135	0.00301472	1.05258	#DIV/0!	0.0340988	0.974307	0.0392806	0.0153785	1.04474	0.0116505	0.0104211	0.943995	0.0241768	0.0220679	1.07985	0.0310949	0.0205045	1.16526	0.0605677	0.025605	1.00381	0.0254419	0.0144497	1.05363	0.0330625	0.00108432	0.978024	0.0585611	0.00490132	1.1753	0.0335985	0.00672179	1.02265	0.0302175	0.00310097	1.03875	0.0387943	0.00106558	1.15402	0.04014	0.00139028	1.05573	0.0178684	66.36	0.0123684	0.00296778
1.06294	0.041683	0.00324317	1.08641	0.0520751	0.00295178	1.04896	#DIV/0!	0.00362768	0.933711	0.0392255	0.0405955	1.04387	0.0115497	0.000875066	0.949855	0.0260983	0.0058606	1.0608	0.0318747	0.0190527	1.17344	0.06475	0.00817377	1.00071	0.024101	0.00310426	1.05481	0.0302578	0.00118445	0.975326	0.0440075	0.00269762	1.18312	0.0317374	0.00782352	1.03705	0.0175212	0.014394	1.04518	0.0424485	0.00642913	1.15705	0.0308384	0.00303017	1.05421	0.0192195	67.2	0.00898835	0.00300964
1.06252	0.0401761	0.000419671	1.0654	0.0636081	0.0210132	1.03804	#DIV/0!	0.0109197	0.962086	0.0373873	0.0283749	1.05812	0.0144966	0.0142501	0.942994	0.0302139	0.00686095	1.04348	0.038902	0.0173199	1.15755	0.0656112	0.0158811	1.02044	0.0195907	0.0197349	1.06679	0.0293846	0.0119772	0.984599	0.043775	0.00927275	1.18689	0.0453054	0.00376344	1.01935	0.0240985	0.0176966	1.03534	0.0502315	0.00984598	1.1426	0.0555694	0.0144476	1.05241	0.017621	68.04	0.0138727	0.00174815
1.07123	0.0390527	0.00870866	1.07413	0.0568747	0.00873021	1.02403	#DIV/0!	0.0140092	0.947173	0.0395843	0.0149134	1.04766	0.0164784	0.0104596	0.937794	0.0304526	0.00520017	1.06689	0.038202	0.023416	1.17478	0.0639563	0.0172228	1.00445	0.0289969	0.0159944	1.03945	0.027334	0.0273388	0.992237	0.0361445	0.00763834	1.18306	0.053189	0.00383008	1.01787	0.0342946	0.0014863	1.03049	0.0454669	0.00484959	1.14276	0.0584563	0.000159154	1.05027	0.0187686	68.88	0.0112706	0.00233521
1.06968	0.0443553	0.00154667	1.09458	0.0401024	0.0204509	1.02308	#DIV/0!	0.000948103	0.963369	0.0352635	0.0161965	1.06068	0.0167603	0.0130209	0.958632	0.0389906	0.0208381	1.06607	0.0425036	0.000820951	1.17225	0.0656087	0.00252747	1.01048	0.0174862	0.00603728	1.0434	0.0220453	0.00395314	0.974379	0.0209495	0.0178582	1.18389	0.0397327	0.000838155	1.02583	0.030739	0.00796793	1.04035	0.0507584	0.00986202	1.13457	0.0657321	0.00818796	1.05475	0.0178635	69.72	0.00838897	0.0018924
1.06738	0.0441359	0.00230295	1.10758	0.0511868	0.0130009	1.02713	#DIV/0!	0.00405232	0.936886	0.0371073	0.026483	1.03555	0.0139899	0.0251277	0.959971	0.0355627	0.00133832	1.0845	0.0368505	0.0184228	1.17949	0.0647651	0.00723779	1.0236	0.0169459	0.0131177	1.03737	0.0218401	0.00603016	0.994076	0.0601475	0.0196971	1.18282	0.0432098	0.00107628	1.03161	0.0253439	0.0057791	1.04754	0.0473839	0.00719372	1.15929	0.0706598	0.0247148	1.05832	0.0190338	70.56	0.0123285	0.00260717
1.06663	0.0432278	0.000746192	1.09368	0.0492681	0.0138989	1.0352	#DIV/0!	0.00806437	0.952892	0.0362485	0.0160059	1.04228	0.0177634	0.00672925	0.964843	0.0301787	0.00487217	1.0532	0.0323165	0.0312935	1.15991	0.0646642	0.0195775	1.00556	0.0275428	0.0180438	1.04437	0.0234003	0.00699819	0.97475	0.050671	0.0193264	1.19827	0.03038	0.0154504	1.03324	0.0271933	0.00162946	1.03374	0.0509742	0.0137999	1.16472	0.0615159	0.00543455	1.05489	0.0188018	71.4	0.0128635	0.00228022
1.06461	0.042331	0.00202521	1.08854	0.0431268	0.00514476	1.00207	#DIV/0!	0.0331287	0.970699	0.030827	0.0178066	1.03169	0.0159927	0.0105933	0.951686	0.0211364	0.0131568	1.04274	0.0360777	0.0104638	1.14606	0.0624365	0.0138496	1.01506	0.0306972	0.00950531	1.02733	0.0210206	0.0170409	0.98379	0.0433777	0.00903993	1.20854	0.0413769	0.0102766	1.03896	0.0202856	0.00571329	1.03982	0.0451156	0.00607212	1.15156	0.0518624	0.0131575	1.05088	0.0184327	72.24	0.0130619	0.00195124
1.05789	0.0402239	0.00671761	1.10177	0.0459233	0.013235	0.996841	#DIV/0!	0.00522738	0.960377	0.0339898	0.0103219	1.04673	0.0140218	0.0150387	0.94751	0.0260905	0.00417587	1.08067	0.0318416	0.0379341	1.15494	0.0537063	0.00888156	1.01938	0.0167111	0.00431116	1.04113	0.0198892	0.0138047	0.97233	0.044637	0.0114597	1.18463	0.0451048	0.0239129	1.03107	0.0103831	0.00788205	1.04044	0.0420947	0.000624134	1.14675	0.0598981	0.00481388	1.05216	0.0183853	73.08	0.0114145	0.002773
1.10433	0.0315731	0.0464452	1.09519	0.048051	0.00658122	0.981287	#DIV/0!	0.015554	0.954516	0.0400413	0.00586031	1.02933	0.0175405	0.0173998	0.934852	0.0176614	0.0126579	1.0708	0.0318899	0.00987597	1.16123	0.0530614	0.00628561	0.999628	0.0277332	0.0197475	1.03993	0.0284571	0.00120794	0.980641	0.0412633	0.00831112	1.19388	0.0382755	0.00924777	1.01548	0.0174383	0.0155931	1.03794	0.0380775	0.00249954	1.17345	0.0713632	0.0267028	1.0515	0.0207041	73.92	0.011611	0.00201299
1.09663	0.0339945	0.0077079	1.10728	0.0377475	0.0120926	1.01337	#DIV/0!	0.0320854	0.948644	0.041328	0.00587214	1.05216	0.0119777	0.0228384	0.940706	0.0375938	0.0058535	1.04964	0.0323039	0.0211559	1.16602	0.0512818	0.00479496	1.0149	0.0170357	0.0152747	1.04389	0.0189518	0.00396326	0.984809	0.0399196	0.00416775	1.20479	0.0402679	0.0109071	1.02299	0.0205509	0.00751341	1.04678	0.0487385	0.00884112	1.16679	0.0644846	0.00666024	1.05729	0.0201827	74.76	0.0115329	0.00243585
1.08884	0.0305576	0.00778258	1.08369	0.0474753	0.0235888	1.02848	#DIV/0!	0.0151111	0.981148	0.0337259	0.0325033	1.04197	0.0131628	0.0101975	0.931654	0.0350668	0.00905188	1.0539	0.0226896	0.00425824	1.15639	0.0493667	0.00963585	1.01562	0.014267	0.000721323	1.04221	0.0205066	0.0016751	0.985089	0.0518987	0.000280447	1.20438	0.0396743	0.000402637	1.01749	0.0250803	0.00550843	1.05861	0.044565	0.0118299	1.17177	0.0620321	0.00498051	1.05742	0.0192325	75.6	0.00816586	0.0024199
1.1088	0.0358689	0.019959	1.08406	0.0660044	0.000366663	1.01145	#DIV/0!	0.0170293	0.970195	0.0291044	0.0109524	1.03662	0.020011	0.00534378	0.943213	0.0391408	0.011559	1.05488	0.0265319	0.00098448	1.16052	0.0506532	0.00413475	0.999645	0.0246793	0.0159786	1.03302	0.0288245	0.00919238	0.996526	0.0463841	0.0114364	1.19344	0.0327561	0.0109482	1.03079	0.0140459	0.0133038	1.05705	0.054542	0.00155975	1.16903	0.0772109	0.00274674	1.05662	0.0190838	76.44	0.0088592	0.0014921
1.0991	0.0322807	0.00969842	1.09667	0.0382561	0.0126042	1.04115	#DIV/0!	0.0296914	0.952662	0.0343455	0.0175328	1.05526	0.0141861	0.0186322	0.923203	0.0330959	0.0200096	1.06587	0.0394172	0.0109851	1.17021	0.052581	0.00968818	1.0011	0.0280047	0.00145187	1.03174	0.0190214	0.0012774	0.97985	0.0331353	0.0166755	1.19538	0.0406665	0.00194489	1.02506	0.0152004	0.00573106	1.0599	0.0459576	0.00285258	1.19692	0.0881222	0.0278891	1.0596	0.0212302	77.28	0.0126432	0.00274723
1.10154	0.0330504	0.00243381	1.08982	0.0474831	0.0068421	1.08522	#DIV/0!	0.044074	0.954089	0.0336811	0.00142623	1.06264	0.0136475	0.00738318	0.931781	0.0364889	0.00857746	1.0545	0.0466701	0.0113682	1.16459	0.0558628	0.0056177	1.02012	0.01511	0.0190189	1.03571	0.0224244	0.00396539	0.987531	0.042639	0.0076804	1.19778	0.0510784	0.0024016	1.02322	0.003024	0.00183964	1.05629	0.0509577	0.00361072	1.18304	0.0906006	0.0138714	1.06319	0.0200779	78.12	0.0100642	0.00317009
1.09713	0.0313125	0.00440424	1.05799	0.0460293	0.0318288	1.02913	#DIV/0!	0.0560918	0.976752	0.029906	0.0226637	1.05473	0.0139109	0.00791166	0.926531	0.0333095	0.00524935	1.08428	0.0485625	0.029777	1.16685	0.0540758	0.00225329	0.99396	0.0260999	0.0261564	1.02884	0.0295171	0.00686779	0.990723	0.0283367	0.00319249	1.19276	0.0484731	0.00502226	1.00825	0.00409005	0.0149705	1.06574	0.0498459	0.00945097	1.17983	0.0922138	0.00321091	1.0569	0.0199758	78.96	0.0148322	0.00429102
1.09131	0.0315742	0.00582257	1.0757	0.0339335	0.017704	1.03507	#DIV/0!	0.00594486	0.968734	0.0264828	0.00801856	1.03696	0.0131354	0.0177711	0.924408	0.038322	0.00212358	1.09569	0.0467497	0.0114143	1.13907	0.0537587	0.0277775	1.01517	0.0126137	0.0212078	1.02586	0.0286358	0.00297858	0.992307	0.0408185	0.00158374	1.18314	0.0394531	0.00962133	0.984326	0.0102903	0.0239211	1.06009	0.0550956	0.00565573	1.17849	0.0747632	0.00134702	1.05375	0.0193613	79.8	0.0107204	0.00251601
1.08969	0.0329858	0.00162159	1.08762	0.0465712	0.0119253	1.08501	#DIV/0!	0.0499347	0.947819	0.0353783	0.0209151	1.056	0.0140066	0.0190422	0.949083	0.0334202	0.0246749	1.08051	0.0407846	0.0151844	1.1481	0.0536276	0.00903306	1.00777	0.0106975	0.00739797	1.02784	0.02277	0.00197823	0.991817	0.0424761	0.000489701	1.1918	0.0496814	0.00866598	0.986568	0.0153974	0.00224159	1.05626	0.0615158	0.00383098	1.16767	0.0823689	0.0108136	1.05824	0.0192839	80.64	0.0134002	0.00371311
1.10567	0.0309656	0.0159819	1.07793	0.0578299	0.00969526	1.03793	#DIV/0!	0.0470757	0.976937	0.029775	0.0291185	1.05047	0.0149812	0.00552766	0.950395	0.0340734	0.00131272	1.08731	0.0516563	0.00680654	1.13829	0.0534236	0.00981141	0.997255	0.0261074	0.0105146	1.02231	0.0319758	0.00552827	0.98237	0.0311991	0.00944675	1.18434	0.0365364	0.00746205	1.0064	0.0209021	0.01983	1.05465	0.0608386	0.00160532	1.17231	0.0782109	0.00464125	1.05631	0.0183782	81.48	0.0122062	0.00358538
1.10436	0.0312717	0.00131643	1.07128	0.0639498	0.00664695	1.11605	#DIV/0!	0.0781142	0.9464	0.0345493	0.030537	1.05708	0.0158984	0.00660777	0.946758	0.029033	0.00363694	1.07519	0.0446536	0.0121253	1.14969	0.0588426	0.0113966	0.992898	0.0248882	0.00435643	1.01779	0.0318749	0.00452673	1.01577	0.0402915	0.0334015	1.19791	0.0370915	0.0135622	1.00072	0.0333017	0.0056812	1.0563	0.0560785	0.00164767	1.15592	0.0792721	0.0163971	1.06027	0.0194242	82.32	0.0170762	0.00578476
1.08769	0.0341069	0.016662	1.07965	0.0560213	0.0083725	1.0095	#DIV/0!	0.10655	0.939639	0.0374636	0.00676099	1.04523	0.0153127	0.0118436	0.936715	0.0296692	0.0100433	1.07482	0.052487	0.000370816	1.15389	0.055235	0.00420127	1.01613	0.0135888	0.0232271	1.01839	0.0398939	0.000598961	0.99447	0.0334233	0.0213018	1.20262	0.0662529	0.00471731	1.01143	0.0289901	0.0107129	1.05523	0.0489317	0.0010721	1.16871	0.0885197	0.0127886	1.05294	0.0200458	83.16	0.016476	0.00777236
1.10099	0.034661	0.0132932	1.09096	0.0433764	0.0113053	1.12886	#DIV/0!	0.119366	0.962913	0.0287907	0.0232734	1.04353	0.0158738	0.0017001	0.942444	0.0309868	0.00572905	1.06358	0.0374927	0.0112354	1.15681	0.0582382	0.00291907	0.990861	0.0251375	0.0252649	1.03067	0.0394373	0.0122807	0.99501	0.0273522	0.000539462	1.18896	0.0694663	0.0136599	1.01341	0.016474	0.00197724	1.0535	0.0625075	0.0017302	1.18851	0.0838304	0.0198027	1.0634	0.0201578	84	0.0184214	0.00874271
1.10707	0.0346465	0.00608249	1.10967	0.0580114	0.0187136	1.10967	#DIV/0!	0.0191963	0.959113	0.0317742	0.00379916	1.03926	0.0167255	0.00427623	0.938851	0.0394233	0.00359282	1.07875	0.0393358	0.0151705	1.15533	0.062308	0.00147956	1.02327	0.0154036	0.0324143	1.02162	0.0382262	0.00904705	0.998259	0.0349211	0.00324899	1.18434	0.0685656	0.0046266	1.01867	0.0224628	0.00525809	1.06442	0.0648663	0.0109183	1.18898	0.0918338	0.000474504	1.06648	0.0197244	84.84	0.00873095	0.00248979
1.10685	0.0351467	0.000221427	1.12191	0.0292198	0.0122392	1.02333	#DIV/0!	0.0863323	0.989355	0.0170717	0.0302419	1.04354	0.0235167	0.00427874	0.939618	0.0411693	0.000766775	1.07905	0.0440618	0.000302055	1.14589	0.0636267	0.00943387	1.02432	0.0135087	0.00104815	1.02343	0.0287112	0.001815	1.00209	0.0291401	0.00383292	1.18024	0.0595971	0.0040964	1.01619	0.0111142	0.00247025	1.06066	0.0542101	0.00375459	1.20138	0.0884865	0.012402	1.06386	0.0191452	85.68	0.0123673	0.00655223
1.11002	0.0335914	0.00317302	1.12033	0.0385792	0.00158174	1.11595	#DIV/0!	0.0926139	0.960081	0.0332128	0.0292745	1.03141	0.0165201	0.0121321	0.950828	0.0474366	0.01121	1.05308	0.0453962	0.0259787	1.15615	0.0637831	0.0102611	0.996903	0.0281825	0.0274204	1.02029	0.0325926	0.00314334	1.01395	0.0314524	0.0118592	1.1708	0.0590639	0.00943818	1.01223	0.0356507	0.00396313	1.05704	0.059113	0.00361883	1.21993	0.088992	0.0185439	1.06593	0.0205381	86.52	0.0199583	0.00654042
1.11561	0.036277	0.00559362	1.15496	0.0156073	0.0346333	1.02795	#DIV/0!	0.0879979	0.991515	0.0147066	0.0314341	1.02934	0.0227979	0.00206954	0.958824	0.0423589	0.00799622	1.0845	0.0409425	0.0314219	1.19078	0.0681008	0.0346276	0.996754	0.0264526	0.000148194	1.03397	0.0407121	0.0136804	1.00611	0.00586377	0.00784164	1.19116	0.0540193	0.0203565	1.01088	0.0216442	0.00135627	1.06248	0.0691367	0.00543967	1.21406	0.0818955	0.00586907	1.07126	0.0213526	87.36	0.0192492	0.00664985
1.11787	0.0369151	0.00225627	1.2031	0.0161895	0.0481405	1.12785	#DIV/0!	0.0998986	0.971638	0.0322314	0.0198773	1.04576	0.0166984	0.0164229	0.946514	0.0420223	0.0123107	1.06703	0.0366906	0.0174719	1.17262	0.0689023	0.018158	1.03027	0.0127746	0.0335168	1.02996	0.0368925	0.00401419	1.02402	0.00424779	0.0179065	1.19	0.0471614	0.0011555	1.01292	1.64894e-05	0.00204341	1.05934	0.0652693	0.0031456	1.21761	0.0845539	0.00354893	1.0811	0.0220838	88.2	0.01919	0.00721993
1.10542	0.0348037	0.0124502	1.21977	0.00260441	0.0166616	1.02416	#DIV/0!	0.103691	1.00019	0.0156446	0.0285507	1.03592	0.0161166	0.00984011	0.962086	0.0430904	0.0155728	1.06365	0.0460563	0.00337581	1.15211	0.0676733	0.0205142	1.00166	0.0276971	0.0286077	1.0064	0.0314365	0.023552	1.02048	0.00311911	0.00354046	1.19096	0.0459045	0.000959372	0.985152	0.0157951	0.0277664	1.05629	0.0647833	0.00305051	1.22854	0.101223	0.0109302	1.07019	0.0227375	89.04	0.0215347	0.00742318
1.10978	0.0355093	0.00436073	1.21818	0.0153453	0.00158371	1.05667	#DIV/0!	0.0325174	0.962083	0.0326408	0.0381057	1.05008	0.016986	0.0141655	0.949011	0.0305267	0.0130756	1.06511	0.0445566	0.00145772	1.15851	0.0710353	0.00639817	1.0343	0.01643	0.0326352	1.01891	0.0388752	0.0125019	1.01644	0.0185881	0.00403881	1.18578	0.0432387	0.00518615	0.983145	0.0169763	0.00200708	1.0611	0.0556958	0.00481417	1.22269	0.0876404	0.00584356	1.07279	0.0228074	89.88	0.0132882	0.00353964
1.10333	0.0337542	0.00644891	1.23653	0.0103161	0.0183447	1.13001	#DIV/0!	0.0733407	0.984853	0.0156045	0.0227708	1.05705	0.01695	0.00696507	0.931588	0.0312766	0.0174226	1.07458	0.0490377	0.00947154	1.15508	0.066142	0.00342799	1.00514	0.0280592	0.0291634	1.02394	0.0427135	0.00503472	1.02069	0.0161383	0.00425328	1.18812	0.0423657	0.00234127	0.98802	0.0172768	0.00487452	1.04561	0.0569065	0.0154861	1.2029	0.0671579	0.0197921	1.0765	0.0232314	90.72	0.016488	0.00529363
1.10687	0.0327586	0.00353588	1.24084	0.013784	0.00431197	1.02116	#DIV/0!	0.108856	0.984858	0.0138331	4.31256e-06	1.06146	0.0207272	0.00440678	0.926138	0.0444343	0.00545012	1.0687	0.0550454	0.00587852	1.17661	0.0691591	0.0215348	1.02499	0.0134583	0.0198556	1.0238	0.0343322	0.000142463	1.00895	0.0175577	0.0117439	1.18658	0.0331942	0.00153941	1.00379	0.0162189	0.0157698	1.05114	0.0618573	0.00552951	1.23371	0.0718458	0.0308027	1.07464	0.0243987	91.56	0.0178088	0.0080211
1.10935	0.0333919	0.00247696	1.27032	0.0154738	0.0294809	1.12463	#DIV/0!	0.103468	0.980778	0.0334042	0.00407959	1.03617	0.0215138	0.0252904	0.924683	0.0468428	0.00145519	1.08765	0.0394578	0.0189447	1.16977	0.0687075	0.00684859	1.0322	0.0177763	0.00720942	1.01596	0.0363643	0.00784046	1.03445	0.00550518	0.0255019	1.19021	0.0335578	0.00363238	1.0024	0.0158108	0.00138963	1.05696	0.061963	0.00582155	1.24638	0.0746931	0.0126769	1.08546	0.0255861	92.4	0.017243	0.00754393
1.1055	0.0319397	0.00384754	1.2521	0.00174324	0.0182155	1.05524	#DIV/0!	0.0693872	0.961632	0.0312489	0.0191457	1.04343	0.023609	0.00726182	0.930324	0.0463299	0.00564133	1.08253	0.0354148	0.00512015	1.15607	0.0639395	0.0136967	1.00609	0.0297004	0.0261094	1.01222	0.0345958	0.00373664	1.02897	0.0221346	0.00547914	1.17816	0.0273515	0.012053	1.00299	0.000297423	0.000589264	1.0539	0.0551231	0.00305997	1.2354	0.0589332	0.010978	1.07364	0.0245801	93.24	0.0140199	0.0050163
1.10448	0.0359133	0.00101424	1.21099	0.039316	0.0411164	1.12114	#DIV/0!	0.065906	0.988988	0.0171757	0.0273553	1.04472	0.0230004	0.00129365	0.944948	0.0486338	0.0146237	1.07551	0.0327618	0.00702013	1.17106	0.0685438	0.014995	1.03304	0.0140391	0.0269495	1.02359	0.0301836	0.0113713	1.03492	0.00887408	0.00594656	1.18678	0.0295839	0.00862297	0.985462	0.0147725	0.0175268	1.05645	0.053167	0.00254555	1.23436	0.0520752	0.00104183	1.0811	0.0226414	94.08	0.0157845	0.00481895
1.10329	0.0346335	0.00118881	1.2074	0.0521497	0.00358908	1.11243	#DIV/0!	0.00871596	0.964783	0.0301	0.0242043	1.04265	0.0168983	0.00206856	0.917708	0.044985	0.02724	1.0688	0.0321357	0.00670281	1.15577	0.0662261	0.0152943	1.00151	0.0294928	0.0315291	1.02813	0.0425866	0.00453867	1.0393	0.0249956	0.00438126	1.18327	0.0314419	0.00350921	0.988597	0.0228912	0.00313483	1.0457	0.0513892	0.0107474	1.24709	0.0690194	0.0127289	1.07376	0.0241758	94.92	0.0119073	0.00274715
1.11284	0.036504	0.00954402	1.20267	0.0484361	0.00472637	1.06637	#DIV/0!	0.0460544	0.974004	0.0153459	0.0092202	1.0633	0.0249579	0.0206441	0.930622	0.0460145	0.0129142	1.07608	0.0231881	0.00728092	1.15006	0.0673247	0.00571121	1.00061	0.0291545	0.000903048	1.02003	0.0292482	0.00810204	1.03628	0.00991578	0.00301659	1.16836	0.0260151	0.0149058	1.01262	0.0299129	0.0240262	1.04519	0.0531477	0.00051052	1.24625	0.0715614	0.000843845	1.07369	0.0226227	95.76	0.0118564	0.00352019
1.10299	0.0351364	0.00984853	1.24027	0.0305121	0.0375962	1.04338	#DIV/0!	0.0229961	0.978633	0.014568	0.0046297	1.04804	0.0234964	0.0152563	0.951286	0.058322	0.0206641	1.03561	0.0292379	0.0404783	1.16692	0.0688586	0.0168562	1.04188	0.0162286	0.0412723	1.01303	0.0376979	0.00700133	1.05307	0.0123037	0.0167868	1.17719	0.0289402	0.0088244	1.00758	0.0183561	0.0050424	1.03879	0.0512461	0.00640739	1.24489	0.0800153	0.001361	1.07624	0.0233985	96.6	0.0159674	0.00357933
1.10153	0.0346488	0.00145704	1.24302	0.0672579	0.00275409	1.11018	#DIV/0!	0.0668028	0.940915	0.0286439	0.0377184	1.03063	0.020516	0.0174095	0.914824	0.0542673	0.0364619	1.06067	0.0369591	0.0250622	1.16754	0.0676279	0.000620369	1.03965	0.0178246	0.00223122	1.0319	0.0470944	0.018874	1.04936	0.018517	0.00370284	1.17822	0.0339187	0.00103233	0.991794	0.0152551	0.0157867	1.04633	0.0685301	0.00754685	1.2571	0.0792226	0.0122128	1.07758	0.0257987	97.44	0.0188817	0.0052763
1.09437	0.0313246	0.00716099	1.21849	0.0556498	0.0245317	1.16329	#DIV/0!	0.0531084	0.980905	0.0158404	0.0399897	1.06103	0.0202058	0.0304012	0.932375	0.0552753	0.0175506	1.0715	0.0376776	0.0108352	1.18236	0.0689132	0.0148248	1.01269	0.0297387	0.026955	1.02548	0.0444141	0.00641781	1.05092	0.0119983	0.00155788	1.17382	0.0421669	0.00439829	1.00331	0.0076802	0.0115203	1.04111	0.0572675	0.00522311	1.27873	0.105851	0.0216309	1.08603	0.0251035	98.28	0.018801	0.00424515
1.1	0.0317875	0.00563084	1.18225	0.058993	0.0362368	1.03914	#DIV/0!	0.124154	0.954615	0.025777	0.0262896	1.06042	0.0198792	0.00061128	0.925996	0.0445886	0.00637855	1.06835	0.0463926	0.00315644	1.17215	0.0696818	0.0102075	1.04635	0.015757	0.0336579	1.04577	0.0492566	0.0202868	1.05448	0.027163	0.00355877	1.18683	0.0396517	0.0130063	1.00689	0.00611615	0.0035802	1.03943	0.0514609	0.00167853	1.30488	0.134015	0.0261491	1.07917	0.0251561	99.12	0.0209781	0.00911647
1.09165	0.031556	0.00835361	1.18888	0.0618698	0.00662116	1.01666	#DIV/0!	0.0224799	0.986401	0.0117627	0.031786	1.04838	0.0238726	0.0120367	0.907644	0.0493883	0.0183523	1.07177	0.035101	0.00342016	1.17132	0.0712896	0.000836892	1.00451	0.0315423	0.0418451	1.03827	0.0407588	0.00750242	1.03742	0.0245704	0.0170587	1.16192	0.036882	0.0249137	1.04782	0.055939	0.0409291	1.03908	0.0484588	0.000353986	1.30943	0.121192	0.00454856	1.07474	0.0253332	99.96	0.0173895	0.00399811
1.09065	0.0304999	0.000997854	1.18843	0.0624537	0.000447333	1.1372	#DIV/0!	0.120548	0.955957	0.0304811	0.0304443	1.03731	0.020486	0.0110712	0.93279	0.0355098	0.025146	1.03914	0.0308523	0.0326298	1.16777	0.0703815	0.00354939	1.01157	0.0358502	0.00705878	1.02178	0.0350161	0.0164926	1.05922	0.0251073	0.0218007	1.16508	0.050586	0.00316075	1.05971	0.0566126	0.0118883	1.04829	0.0549989	0.00921791	1.29498	0.107471	0.0144506	1.08066	0.024569	100.8	0.0236506	0.00849643
1.09707	0.025549	0.00641357	1.18476	0.0474686	0.00366783	1.04047	#DIV/0!	0.0967358	0.996423	0.0138354	0.0404657	1.04856	0.020265	0.0112461	0.917165	0.0469204	0.0156253	1.05707	0.0356203	0.0179286	1.17887	0.0765183	0.0111075	1.0483	0.017387	0.0367385	1.03655	0.0396662	0.0147687	1.05293	0.0165006	0.00629431	1.16348	0.0390486	0.00160128	1.05336	0.0475208	0.00635712	1.05283	0.0581851	0.0045365	1.26615	0.089106	0.0288319	1.0796	0.0222871	101.64	0.0224798	0.00704545
1.09148	0.0276448	0.00558234	1.19467	0.0575574	0.00990627	1.16375	#DIV/0!	0.123279	0.951776	0.0310753	0.0446464	1.05496	0.019658	0.00640326	0.912148	0.0353768	0.00501664	1.04949	0.0327766	0.00757424	1.17741	0.0756801	0.00146371	1.00478	0.0299876	0.0435224	1.02896	0.0364963	0.00758511	1.06292	0.0246255	0.00998773	1.17353	0.0435431	0.0100594	1.05894	0.0338649	0.00558345	1.05513	0.0660987	0.00229901	1.27309	0.0908159	0.00694935	1.08354	0.0250162	102.48	0.0211054	0.00939294
1.08555	0.0270421	0.00592924	1.21913	0.0531835	0.0244648	1.15492	#DIV/0!	0.00882944	0.9565	0.0309017	0.00472393	1.04624	0.0212505	0.00872644	0.928491	0.0401672	0.0163431	1.05087	0.0387861	0.00138031	1.17122	0.0773526	0.00619399	1.04465	0.0180267	0.0398717	1.05358	0.0336098	0.024621	1.07158	0.0362522	0.00866322	1.18189	0.0404149	0.00835262	1.06809	0.0418016	0.00915629	1.05661	0.0798754	0.00147907	1.25666	0.0790596	0.0164371	1.08973	0.0235425	103.32	0.011906	0.00292861
1.10061	0.0294213	0.0150521	1.23325	0.048568	0.0141206	1.03413	#DIV/0!	0.12079	0.983317	0.0149501	0.0268166	1.03355	0.0180603	0.0126881	0.91062	0.0404341	0.0178717	1.06993	0.0360861	0.0190599	1.17685	0.077614	0.0056361	1.05321	0.0149197	0.00855473	1.058	0.0378526	0.00441896	1.08298	0.0380775	0.0114005	1.18098	0.0404663	0.000908569	1.03082	0.0138622	0.0372714	1.05049	0.0705201	0.00612305	1.25506	0.0778987	0.00159995	1.08359	0.0239882	104.16	0.0210107	0.00880654
1.09944	0.0296162	0.00116909	1.27533	0.0190359	0.0420783	1.14954	#DIV/0!	0.115409	0.955182	0.0292478	0.0281351	1.04246	0.0200031	0.00890948	0.921743	0.0426337	0.0111234	1.08288	0.0439749	0.0129538	1.17606	0.0808354	0.000791452	1.00767	0.0320086	0.0455353	1.05583	0.0415151	0.00217335	1.05	0.0531255	0.0329801	1.19711	0.0416927	0.0161311	1.02811	0.0131413	0.0027175	1.04416	0.060694	0.00632278	1.26374	0.0698802	0.00867822	1.08995	0.0268434	105	0.0224508	0.00857791
1.10767	0.0307493	0.00823624	1.275	0.0297394	0.000333557	1.03567	#DIV/0!	0.113871	0.983498	0.0166347	0.0283164	1.06863	0.0196798	0.0261766	0.910696	0.0387312	0.011047	1.05637	0.0385498	0.0265105	1.1926	0.0823592	0.0165382	1.05991	0.0186368	0.0522366	1.03482	0.0300794	0.0210113	1.05156	0.0287559	0.00155765	1.20893	0.0515147	0.011816	1.08142	0.0551246	0.0533136	1.04557	0.0661822	0.00140743	1.25666	0.0604775	0.0070797	1.09127	0.0260462	105.84	0.0285294	0.00846471
1.11307	0.032558	0.00539713	1.24979	0.0230092	0.0252081	1.17794	#DIV/0!	0.142278	0.956013	0.0275518	0.027485	1.0421	0.0228974	0.0265374	0.942637	0.0434025	0.0319412	1.05653	0.0366179	0.000155088	1.17083	0.0811265	0.021768	1.00694	0.0343594	0.0529647	1.04122	0.0339664	0.00640968	1.06432	0.0224232	0.0127582	1.21147	0.0335626	0.00254484	1.07571	0.0505457	0.00571299	1.04796	0.0669348	0.002393	1.24958	0.0629562	0.00707229	1.09374	0.0253862	106.68	0.0261554	0.0105634
1.10803	0.0312978	0.00503993	1.25851	0.0257552	0.00872119	1.013	#DIV/0!	0.164941	0.983599	0.0137177	0.0275859	1.05964	0.0251333	0.0175466	0.950169	0.0466619	0.00753144	1.05616	0.0458903	0.000367182	1.19171	0.0812744	0.0208828	1.0497	0.0182141	0.0427517	1.0384	0.0289908	0.0028265	1.04708	0.0365807	0.0172395	1.21014	0.016109	0.00133072	1.06625	0.0574631	0.00945454	1.05788	0.0690788	0.00992111	1.23732	0.0804783	0.0122611	1.08851	0.0240797	107.52	0.0257415	0.0120432
1.10557	0.0329228	0.00246343	1.26726	0.00755016	0.00875271	1.17237	#DIV/0!	0.159369	0.987201	0.012746	0.00360213	1.04066	0.0229732	0.018987	0.945975	0.0438694	0.00419343	1.08801	0.048844	0.0318458	1.19574	0.0798077	0.00402175	1.0097	0.0377497	0.0399962	1.03764	0.0266349	0.000762172	1.05004	0.0234639	0.00296145	1.23377	0.0125186	0.0236293	1.07759	0.0523923	0.0113394	1.05177	0.0696911	0.00611257	1.24146	0.0826931	0.00413822	1.10032	0.0256158	108.36	0.0239199	0.0118029
1.10886	0.0307097	0.0032977	1.2591	0.0128282	0.00816093	1.02404	#DIV/0!	0.148329	0.953436	0.0297738	0.0337651	1.04502	0.0254356	0.00436912	0.938271	0.0385094	0.0077041	1.06702	0.0466816	0.0209846	1.19297	0.079879	0.00276657	1.00792	0.0306863	0.00177753	1.05661	0.0344201	0.0189753	1.05716	0.0300667	0.00712736	1.20347	0.0160482	0.0302989	1.06768	0.0652768	0.00990651	1.05255	0.0610611	0.000778058	1.23562	0.0840652	0.00584019	1.08465	0.025129	109.2	0.0225094	0.0109035
1.1041	0.029547	0.00476006	1.23372	0.0208374	0.0253822	1.17708	#DIV/0!	0.15304	0.969019	0.0321215	0.0155835	1.04331	0.0227645	0.00171428	0.925268	0.0455481	0.0130035	1.04445	0.0448779	0.0225773	1.18694	0.0751998	0.00602432	1.05447	0.0214912	0.0465448	1.0408	0.0267465	0.0158119	1.04836	0.0301818	0.0088012	1.21086	0.0269064	0.00738569	1.0849	0.0555363	0.017218	1.0528	0.0582632	0.000253672	1.21861	0.0891015	0.0170073	1.09298	0.0240738	110.04	0.0249973	0.0111496
1.10145	0.0314941	0.00265904	1.25465	0.00392891	0.0209319	1.0261	#DIV/0!	0.150986	0.970309	0.0149712	0.00128922	1.01771	0.0253942	0.0255974	0.924869	0.0446852	0.000398577	1.06335	0.0475815	0.0189017	1.18195	0.0761882	0.00499046	0.998646	0.031941	0.0558219	1.04059	0.0320501	0.000213157	1.05408	0.0397482	0.00571411	1.20616	0.0206476	0.00469656	1.07904	0.0637109	0.00585919	1.04935	0.0640632	0.00345431	1.23697	0.0864164	0.0183515	1.08035	0.025341	110.88	0.0227903	0.0115019
1.11173	0.033377	0.0102832	1.26466	0.00917606	0.0100057	1.03013	#DIV/0!	0.00403035	0.975737	0.0148187	0.00542875	1.03855	0.0220271	0.0208346	0.922425	0.0630285	0.00244433	1.0687	0.0487582	0.00534775	1.18721	0.075313	0.00525151	1.05371	0.02455	0.055069	1.04355	0.0193145	0.00296608	1.06655	0.0430071	0.0124775	1.20177	0.0219963	0.00439069	1.07461	0.0624562	0.00443536	1.04887	0.0585037	0.000479081	1.24966	0.0910059	0.01269	1.08919	0.0250879	111.72	0.0104496	0.00401896
1.1108	0.0301789	0.000924453	1.27987	0.00237804	0.0152162	1.1709	#DIV/0!	0.140773	0.945828	0.0293304	0.0299094	1.03221	0.0276792	0.0063404	0.921064	0.0505818	0.00136098	1.05503	0.0444561	0.0136697	1.20365	0.0802044	0.0164466	0.992252	0.0325025	0.061463	0.989296	0.011824	0.0542568	1.09478	0.0580714	0.0282204	1.18897	0.0143009	0.0127985	1.08057	0.050678	0.00596113	1.05542	0.0677315	0.00655131	1.25554	0.0989412	0.00588876	1.09175	0.0282836	112.56	0.0295108	0.0106471
1.09955	0.03054	0.011258	1.26056	0.0205367	0.0193136	1.16304	#DIV/0!	0.00785571	0.953694	0.0141302	0.00786642	1.0272	0.0241549	0.00500932	0.935135	0.0483227	0.0140709	1.07548	0.0481048	0.0204532	1.20076	0.0804487	0.00289001	1.05579	0.0310484	0.0635387	0.993885	0.0139362	0.00458877	1.0855	0.0414847	0.00927489	1.18839	0.0259442	0.000584968	1.09527	0.0624029	0.0147006	1.05476	0.0547032	0.000657757	1.26107	0.0933471	0.0055292	1.09667	0.0261387	113.4	0.0120785	0.00457732
1.10584	0.0302997	0.00629339	1.26187	0.0336085	0.00130777	1.01581	#DIV/0!	0.147238	0.932056	0.0281147	0.0216385	1.03452	0.019174	0.00732635	0.932567	0.0436722	0.0025678	1.08464	0.0487841	0.00916425	1.17731	0.0754464	0.0234534	0.995704	0.0308212	0.060087	0.979236	0.0076678	0.0146489	1.09421	0.0598052	0.00871184	1.19376	0.0074062	0.00537095	1.09352	0.0747054	0.00175353	1.04729	0.0567151	0.00747307	1.28887	0.103598	0.0277967	1.08248	0.0283041	114.24	0.0259408	0.0109938
1.10326	0.0303476	0.00257885	1.26921	0.0305267	0.00734318	1.1765	#DIV/0!	0.160694	0.949759	0.0167	0.0177029	1.03945	0.0259219	0.00492244	0.915159	0.0516276	0.017408	1.10889	0.0483018	0.0242418	1.19589	0.0791904	0.0185812	1.04738	0.0223237	0.0516746	0.987936	0.0163731	0.00869997	1.09133	0.0640118	0.00288306	1.20099	0.012413	0.0072386	1.08082	0.0723745	0.0126987	1.05873	0.0784075	0.0114385	1.30261	0.0989092	0.0137445	1.10186	0.0286896	115.08	0.0270714	0.0116456
1.10303	0.0298602	0.000227018	1.27105	0.0297995	0.00183591	1.02066	#DIV/0!	0.155837	0.920313	0.0285519	0.0294456	1.03369	0.0247769	0.00576149	0.905035	0.0459901	0.0101241	1.1115	0.0588182	0.00261705	1.18749	0.0803094	0.00840078	1.00064	0.0338965	0.0467346	0.975574	0.00754192	0.012362	1.0878	0.0867518	0.00352833	1.19356	0.0150322	0.00743085	1.07195	0.0637238	0.00886791	1.05635	0.0601476	0.00238192	1.31451	0.111852	0.0118917	1.08354	0.0306239	115.92	0.023491	0.0115531
1.10916	0.0302479	0.00612353	1.28887	0.0516257	0.0178275	0.964913	#DIV/0!	0.0557514	0.926179	0.0272598	0.00586544	1.03768	0.0237683	0.00399033	0.902164	0.0495632	0.00287109	1.08089	0.0461602	0.0306081	1.20348	0.0843366	0.0159938	1.05004	0.0263593	0.0493975	0.960741	0.00200568	0.0148327	1.10291	0.0742935	0.0151122	1.1946	0.0271937	0.0010325	1.09531	0.077123	0.0233643	1.06889	0.0736631	0.0125455	1.31828	0.113704	0.00377088	1.08694	0.0320148	116.76	0.0180874	0.004879
1.09428	0.0322605	0.0148773	1.24274	0.0274055	0.0461292	1.17489	#DIV/0!	0.209974	0.948635	0.0106391	0.0224561	1.04085	0.0258678	0.00317167	0.913004	0.0474004	0.0108402	1.08428	0.0558016	0.00338698	1.20347	0.0812907	9.27398e-06	1.05079	0.0241318	0.000752582	0.986739	0.00899604	0.0259978	1.12897	0.109723	0.0260534	1.19339	0.023851	0.00120443	1.08839	0.0716213	0.00692566	1.05772	0.0586837	0.0111778	1.30268	0.114896	0.0155939	1.10072	0.0281285	117.6	0.0259649	0.015554
1.09376	0.0310122	0.000518236	1.25122	0.0236106	0.00847677	1.01487	#DIV/0!	0.160017	0.947246	0.0156531	0.00138861	1.04443	0.0243295	0.00357807	0.919353	0.0403446	0.00634892	1.08524	0.0576282	0.000956325	1.17836	0.0777412	0.0251174	1.0031	0.0338913	0.0476975	0.968781	0.0076309	0.0179577	1.12867	0.106773	0.000301322	1.20178	0.014922	0.00839165	1.08595	0.0634531	0.00244334	1.0616	0.0708237	0.00388266	1.30908	0.0965264	0.00639927	1.08623	0.0289417	118.44	0.0218831	0.0120886
1.08084	0.0310369	0.0129215	1.23787	0.0354159	0.0133546	1.16123	#DIV/0!	0.146359	0.914048	0.0278698	0.0331977	1.02935	0.0231365	0.0150745	0.917456	0.0349496	0.0018965	1.08651	0.0522101	0.00126802	1.18556	0.0757746	0.00720164	0.991831	0.0371962	0.0112651	0.984627	0.00528708	0.0158462	1.12958	0.0959811	0.000916931	1.1843	0.0245131	0.0174853	1.06237	0.065657	0.0235772	1.05938	0.0657446	0.00221649	1.32523	0.0824051	0.0161472	1.09001	0.0299847	119.28	0.0224963	0.0106622
1.08481	0.0306788	0.00397365	1.24354	0.0303165	0.00566818	1.03616	#DIV/0!	0.125073	0.926079	0.0289726	0.0120306	1.04449	0.0283822	0.0151392	0.91788	0.0229093	0.000424	1.05162	0.0521922	0.0348886	1.20137	0.0793378	0.0158076	1.02432	0.0317553	0.0324892	0.991293	0.010859	0.00666576	1.13411	0.0980154	0.00453008	1.19202	0.0166713	0.00772263	1.09756	0.0683672	0.035187	1.05939	0.06785	1.1715e-05	1.286	0.0834562	0.0392329	1.08604	0.0279903	120.12	0.0253232	0.00916565
1.09172	0.0306883	0.00690296	1.2682	0.0435874	0.0246628	0.957679	#DIV/0!	0.0784766	0.957387	0.0163216	0.0313084	1.0461	0.0264606	0.00161182	0.894369	0.0407079	0.023511	1.09784	0.0543503	0.0462183	1.18102	0.0685465	0.0203463	0.977212	0.0330812	0.0471082	1.0054	0.00793084	0.0141064	1.16082	0.114458	0.0267102	1.17729	0.0231697	0.0147324	1.06498	0.0754321	0.0325701	1.05435	0.0620979	0.00504391	1.05107	0.334445	0.234925	1.0657	0.0260459	120.96	0.0443591	0.0168493
1.10353	0.0301931	0.0118124	1.27177	0.0493772	0.00357677	0.956021	#DIV/0!	0.00165827	0.934959	0.0284349	0.0224284	1.0217	0.0238971	0.024404	0.945191	0.0407929	0.0508223	1.09481	0.0545341	0.00302501	1.18375	0.0731037	0.00272851	1.02449	0.0313051	0.0472742	1.00844	0.00571644	0.00304506	1.1562	0.1324	0.00462377	1.18465	0.0199534	0.0073621	1.06631	0.0789683	0.00132907	1.06628	0.0753689	0.0119328	1.29936	0.102272	0.248289	1.08783	0.0291816	121.8	0.0329941	0.0185466
1.09365	0.0319919	0.00988317	1.26151	0.0304832	0.0102689	1.00821	#DIV/0!	0.0521859	0.96457	0.0163198	0.0296106	1.03365	0.0266187	0.0119499	0.948276	0.0383813	0.003085	1.10487	0.0457623	0.0100581	1.19507	0.0734512	0.0113266	0.972294	0.0342612	0.0521927	0.990008	0.00550475	0.0184367	1.00174	0.0262202	0.154463	1.18034	0.0110914	0.00430966	1.06333	0.0793455	0.00298506	1.05735	0.0633834	0.00892997	1.04604	0.345211	0.253323	1.06139	0.0236656	122.64	0.0471428	0.0206144
1.09984	0.0328636	0.00619819	1.27761	0.011608	0.0160998	1.1596	#DIV/0!	0.151396	0.960888	0.0151146	0.00368176	1.02957	0.0265731	0.00408069	0.96474	0.0509451	0.016464	1.08055	0.0468757	0.0243174	1.19536	0.0734198	0.000285152	1.00927	0.0298541	0.0369791	0.993241	0.00944408	0.00323276	1.1799	0.149872	0.178164	1.19019	0.00432315	0.00985168	1.07456	0.0782603	0.0112292	1.06546	0.0750657	0.00811145	1.30508	0.0999354	0.259042	1.10572	0.0280077	123.48	0.054372	0.0234649
1.09844	0.032096	0.00140297	1.25873	0.0246382	0.0188731	0.960743	#DIV/0!	0.19886	0.927753	0.0296012	0.0331347	1.04635	0.0251398	0.016786	0.934211	0.0443451	0.0305294	1.09122	0.0487269	0.0106692	1.16117	0.0716343	0.0341882	0.984592	0.0381333	0.0246805	1.00584	0.0174609	0.0126043	1.01409	0.0246856	0.165806	1.20116	0.0033303	0.0109704	1.0733	0.0626787	0.0012562	1.0548	0.0638405	0.0106586	1.07185	0.376216	0.233229	1.05895	0.0245449	124.32	0.0602594	0.0224786
1.09888	0.0345962	0.000442699	1.26585	0.0348244	0.00711741	1.02253	#DIV/0!	0.0617841	0.918986	0.0281598	0.0087669	1.04817	0.0252512	0.00181289	0.931523	0.0546223	0.0026879	1.04911	0.0543433	0.0421129	1.16975	0.0697694	0.00857359	1.02043	0.0297878	0.035836	0.99818	0.0198618	0.00766453	1.17586	0.16322	0.161771	1.1994	0.0013665	0.00176693	1.08466	0.0737427	0.0113566	1.05491	0.0650463	0.000102329	1.32005	0.108229	0.248196	1.09055	0.0297998	125.16	0.0455717	0.0208781
1.10798	0.0341804	0.00909583	1.28256	0.021601	0.0167111	1.15862	#DIV/0!	0.136095	0.941959	0.0138034	0.0229727	1.04185	0.0227144	0.00631263	0.931804	0.0591965	0.000280854	1.08589	0.0485025	0.0367847	1.17304	0.071119	0.00329396	1.03773	0.0334078	0.0172989	1.02254	0.0151908	0.0243566	1.02175	0.0115388	0.154112	1.19965	0.00279945	0.00025368	1.07046	0.0634351	0.0142035	1.04823	0.0545489	0.00667701	1.06323	0.360709	0.25682	1.07915	0.0242338	126	0.0522663	0.0220411
1.10506	0.0341075	0.0029222	1.26237	0.0179127	0.0201901	1.02013	#DIV/0!	0.138496	0.948074	0.0162198	0.00611472	1.03618	0.0226171	0.00567034	0.931883	0.0514568	7.88441e-05	1.11531	0.0543824	0.0294229	1.16583	0.0668094	0.00721057	0.99487	0.0364853	0.0428565	1.00044	0.025028	0.0220999	1.21754	0.200269	0.195786	1.18464	0.00452701	0.0150102	1.06793	0.104686	0.00252622	1.03627	0.0518499	0.0119614	1.32506	0.0958614	0.261828	1.09411	0.0300728	126.84	0.0568509	0.0237155
1.11444	0.0390846	0.00938587	1.27274	0.030073	0.0103714	0.953722	#DIV/0!	0.0664038	0.912117	0.0280789	0.0359566	1.02655	0.0231971	0.00963233	0.937172	0.0571957	0.00528935	1.09902	0.0516338	0.01629	1.17341	0.067928	0.0075847	1.0426	0.0314092	0.0477254	1.00752	0.0175939	0.00708179	1.00863	0.0169485	0.208906	1.19815	0.00652071	0.0135103	1.07463	0.10204	0.00669622	1.0443	0.0566434	0.00803247	1.35449	0.101173	0.0294394	1.0813	0.032156	127.68	0.0355806	0.0153623
1.10962	0.0377078	0.00482364	1.2703	0.0343	0.00243798	1.14387	#DIV/0!	0.190148	0.93238	0.0181244	0.0202634	1.0389	0.0243711	0.0123516	0.937108	0.0552746	6.41241e-05	1.09427	0.0553379	0.00475847	1.15919	0.0647875	0.0142252	0.995012	0.0419482	0.0475842	0.996744	0.0269078	0.0107748	1.20176	0.166099	0.193132	1.18757	0.00228372	0.0105799	1.09277	0.0620737	0.0181409	1.03473	0.0507411	0.00957301	1.07525	0.351208	0.279242	1.08463	0.0252616	128.52	0.0623721	0.0258893
1.11601	0.0391559	0.00639357	1.24968	0.0200974	0.0206257	0.9588	#DIV/0!	0.18507	0.920239	0.0279504	0.0121416	1.04437	0.0259345	0.00546269	0.958323	0.0506788	0.0212153	1.14082	0.0570123	0.0465585	1.17563	0.0637049	0.0164372	1.05177	0.0292156	0.0567547	1.01264	0.0078063	0.0158955	1.00523	0.0183493	0.19653	1.19866	0.0153142	0.0110886	1.06158	0.0802715	0.0311873	1.04193	0.0554432	0.00720055	1.33645	0.0970296	0.261197	1.08481	0.0301925	129.36	0.0666723	0.024152
1.10694	0.0376919	0.00907058	1.26947	0.0199698	0.0197954	1.1347	#DIV/0!	0.175901	0.944833	0.0148602	0.0245944	1.04619	0.0242712	0.00182468	0.949856	0.0598937	0.00846715	1.12611	0.0474094	0.0147182	1.1648	0.0649512	0.0108243	1.00569	0.0440923	0.0460715	1.03084	0.00491046	0.0182028	1.18569	0.161369	0.18046	1.19463	0.00598165	0.00402977	1.08216	0.0595659	0.0205806	1.03369	0.0414216	0.00824109	1.06253	0.348384	0.273917	1.08921	0.0237765	130.2	0.0606025	0.0246473
1.11231	0.0372627	0.00537086	1.26356	0.00666498	0.00591524	1.02773	#DIV/0!	0.106967	0.920889	0.0275793	0.0239439	1.05567	0.0275143	0.00947784	0.952906	0.0654743	0.00304974	1.12887	0.0470865	0.00276537	1.15816	0.0614273	0.00664103	0.994026	0.0386646	0.0116686	1.042	0.00845948	0.0111594	1.19878	0.163695	0.0130818	1.20938	0.00275276	0.0147555	1.07259	0.0617821	0.00956612	1.03641	0.0504687	0.00272025	1.08871	0.376733	0.0261793	1.08413	0.0248315	131.04	0.0186136	0.00763593
1.12284	0.0428441	0.0105305	1.25964	0.00337365	0.00391944	1.1491	#DIV/0!	0.121372	0.920233	0.0228954	0.000656384	1.05179	0.0253563	0.00387912	0.957837	0.0510221	0.00493069	1.13961	0.0611791	0.0107341	1.16159	0.0613121	0.00343017	1.04953	0.0306052	0.0555047	1.02549	0.0254963	0.0165142	1.01335	0.0240454	0.185426	1.19312	0.00168323	0.0162626	1.06748	0.0470919	0.00511165	1.03061	0.0430133	0.00579752	1.33039	0.0851521	0.241673	1.09817	0.0286032	131.88	0.0516379	0.0221736
1.11844	0.0433823	0.00439977	1.25583	0.00756699	0.00381325	1.02501	#DIV/0!	0.124095	0.926801	0.0129774	0.00656758	1.04144	0.0239169	0.0103516	0.954243	0.0561095	0.00359401	1.11395	0.0596475	0.0256532	1.16339	0.0633563	0.00179726	1.00908	0.0429017	0.040452	1.04389	0.0374524	0.0184057	1.00401	0.0226447	0.00933711	1.19308	0.000315845	4.09539e-05	1.04732	0.0642879	0.0201614	1.02727	0.0448851	0.0033394	1.33719	0.104845	0.0068066	1.08406	0.0291905	132.72	0.0208156	0.00916995
1.13379	0.0413795	0.015343	1.24226	0.0193466	0.013571	0.934588	#DIV/0!	0.0904212	0.908228	0.0239767	0.0185724	1.04696	0.0279713	0.00552659	0.942869	0.0597646	0.0113734	1.11916	0.0523597	0.00520498	1.14525	0.0663981	0.0181372	1.06295	0.032577	0.0538682	1.00341	0.034287	0.0404882	1.21541	0.186047	0.211394	1.18025	0.0075758	0.0128261	1.03844	0.0409762	0.00887641	1.04113	0.0473627	0.0138579	1.06906	0.35859	0.268133	1.07225	0.0260547	133.56	0.05836	0.023523
1.1225	0.0402249	0.0112887	1.21352	0.0174735	0.028738	0.93994	#DIV/0!	0.00535184	0.946524	0.0186551	0.038296	1.05037	0.0289878	0.00340234	0.940708	0.0577728	0.00216151	1.09924	0.0493611	0.019919	1.13493	0.0672168	0.0103157	1.00404	0.0421988	0.0589118	1.01755	0.0359873	0.0141473	1.22061	0.196935	0.00519821	1.19625	0.0151012	0.0159986	1.08852	0.0898929	0.0500775	1.03195	0.0518792	0.00917472	1.08763	0.359781	0.0185664	1.07295	0.0244349	134.4	0.0193478	0.0050881
1.12544	0.0371892	0.00294177	1.22977	0.00910124	0.0162568	1.13459	#DIV/0!	0.19465	0.897478	0.0274212	0.0490461	1.05173	0.0270032	0.00136301	0.960953	0.0654956	0.0202451	1.09605	0.0447588	0.00318449	1.09148	0.06952	0.0434583	1.05538	0.0314431	0.0513449	1.01506	0.0433972	0.00249682	1.00332	0.0218494	0.217291	1.18396	0.0227437	0.0122981	1.09029	0.0937976	0.00176646	1.04425	0.0403289	0.0122991	1.3392	0.124786	0.251576	1.08793	0.0280552	135.24	0.0662323	0.0251956
1.12485	0.0361659	0.000591971	1.24366	0.00957924	0.0138899	1.0324	#DIV/0!	0.102186	0.923544	0.0169145	0.0260656	1.05096	0.0246266	0.00077353	0.960133	0.0615706	0.000819398	1.13943	0.0506183	0.0433712	1.15644	0.0640334	0.0649662	1.00261	0.0385739	0.0527685	1.0253	0.028911	0.0102425	1.25016	0.231583	0.246844	1.20328	0.0138711	0.0193243	1.08192	0.0859026	0.00836871	1.0431	0.049414	0.00115799	1.32821	0.12788	0.0109923	1.1044	0.0298652	136.08	0.0452216	0.0187812
1.13143	0.0383229	0.00658374	1.24204	0.00809558	0.0016239	1.01319	#DIV/0!	0.0192146	0.923139	0.019436	0.000404409	1.07073	0.0248953	0.0197759	0.939318	0.0604389	0.0208153	1.11114	0.0521813	0.0282902	1.19732	0.0584294	0.0408765	1.03121	0.0266439	0.0285982	1.02656	0.0396216	0.00126659	1.03317	0.0188935	0.216995	1.1939	0.0190997	0.00938141	1.05315	0.0545009	0.0287682	1.03441	0.0365588	0.00868273	1.08182	0.36858	0.246389	1.07217	0.0233876	136.92	0.0514967	0.0224743
1.12943	0.0364365	0.00200135	1.23403	0.0141814	0.0080094	0.944131	#DIV/0!	0.0690578	0.909202	0.0311473	0.0139371	1.06373	0.0250894	0.00700172	0.9212	0.0652162	0.0181187	1.11348	0.0470125	0.00233994	1.19078	0.0564249	0.00654003	1.04514	0.03193	0.0139263	1.00773	0.0369745	0.0188378	1.24711	0.236784	0.213943	1.19236	0.0138718	0.00153786	1.05986	0.0591667	0.00670738	1.04374	0.0545239	0.00932872	1.09277	0.376014	0.0109441	1.07964	0.0277357	137.76	0.0301708	0.0160388
1.12014	0.0397365	0.00929073	1.23564	0.00723902	0.00161181	1.13167	#DIV/0!	0.187534	0.93399	0.0176112	0.0247885	1.06233	0.0304855	0.00139508	0.917933	0.0712967	0.00326653	1.08711	0.0486956	0.0263678	1.20151	0.0583892	0.0107272	1.00016	0.0437103	0.0449783	1.01313	0.0327513	0.00540628	1.02041	0.00344007	0.226701	1.19024	0.0167808	0.0021186	1.08558	0.0982187	0.0257229	1.04419	0.0402678	0.000446822	1.3221	0.11347	0.229334	1.09108	0.0289377	138.6	0.0606759	0.0247361
1.12238	0.038185	0.00224509	1.21303	0.0182893	0.0226144	1.12241	#DIV/0!	0.00925773	0.916798	0.0271863	0.0171929	1.03814	0.0254044	0.0241972	0.935973	0.0799706	0.0180399	1.08768	0.0479381	0.000569185	1.20766	0.0627571	0.00615035	0.990472	0.042062	0.00968634	1.04544	0.0266847	0.0323103	1.24363	0.223137	0.223226	1.19462	0.0174583	0.00437975	1.07993	0.093559	0.00564932	1.053	0.038136	0.00881689	1.32668	0.138678	0.00458506	1.10519	0.0299177	139.44	0.0280047	0.0164575
1.12755	0.0384307	0.00516566	1.22146	0.0327828	0.00843006	1.0133	#DIV/0!	0.109105	0.906492	0.0276878	0.0103052	1.04466	0.0295573	0.00652595	0.928555	0.0697719	0.00741835	1.09252	0.04104	0.0048404	1.18455	0.0560925	0.0231068	1.03156	0.0304183	0.0410846	1.03714	0.0256255	0.00829996	0.984901	0.0193003	0.258732	1.19377	0.0294895	0.000855358	1.06744	0.0669173	0.012494	1.04977	0.0554705	0.00323944	1.0866	0.38113	0.240085	1.06468	0.0234889	140.28	0.0558533	0.0251429
1.12233	0.0384868	0.00522184	1.1987	0.0108614	0.022762	0.945039	#DIV/0!	0.0682634	0.930779	0.0150781	0.0242866	1.06587	0.0267418	0.0212102	0.942797	0.0784622	0.0142422	1.09988	0.0362048	0.00736251	1.18484	0.0562022	0.000286715	0.996019	0.0436075	0.0355373	1.02996	0.00587244	0.00717926	1.25283	0.230313	0.267927	1.20184	0.0281969	0.00806998	1.07253	0.0857418	0.00509226	1.05468	0.0431114	0.00491915	1.10846	0.375721	0.0218562	1.08044	0.0260535	141.12	0.0374025	0.0198492
1.12024	0.0364194	0.00208861	1.20742	0.0366378	0.0087235	1.12093	#DIV/0!	0.17589	0.914633	0.0268664	0.0161456	1.05583	0.0288774	0.0100465	0.937274	0.0760921	0.00552232	1.0853	0.0423518	0.0145749	1.17462	0.0570571	0.0102119	1.03741	0.0329693	0.0413915	1.0511	0.024495	0.0211385	1.01169	0.00287401	0.241142	1.18837	0.0359261	0.0134667	1.08369	0.0944947	0.0111627	1.04776	0.0624418	0.00692552	1.32412	0.128778	0.215668	1.09069	0.027151	141.96	0.0602528	0.0242354
1.14052	0.0387862	0.0202752	1.20874	0.0296304	0.00131883	0.943608	#DIV/0!	0.177321	0.954413	0.0133998	0.03978	1.04741	0.0274762	0.00841398	0.911415	0.0778894	0.0258593	1.09618	0.0468351	0.0108721	1.17692	0.0596171	0.00229423	1.0397	0.0322546	0.00229335	1.01436	0.0217302	0.0367381	1.00972	0.00117767	0.00196474	1.17603	0.0253815	0.0123411	1.09822	0.100906	0.0145228	1.04651	0.0532041	0.00125156	1.08512	0.377337	0.239007	1.06326	0.0230026	142.8	0.0440507	0.0208028
1.13365	0.0393837	0.00686908	1.24164	0.0230844	0.0329038	1.01089	#DIV/0!	0.0672824	0.936493	0.0141443	0.0179207	1.05834	0.0300386	0.010932	0.898496	0.0650996	0.0129189	1.11148	0.0460155	0.0153073	1.16347	0.0563229	0.0134503	0.988012	0.0420571	0.0516919	1.01847	0.0246511	0.00410877	1.23159	0.224756	0.221865	1.16646	0.0360157	0.00956696	1.08743	0.0866425	0.0107898	1.05102	0.0458845	0.00451677	1.33091	0.14818	0.245793	1.09522	0.0307697	143.64	0.0527803	0.0229115
1.13096	0.0410942	0.00268846	1.19589	0.0395368	0.0457478	1.11454	#DIV/0!	0.103647	0.925457	0.0292761	0.0110356	1.0591	0.0271068	0.000752297	0.908222	0.0654663	0.00972615	1.1123	0.0551125	0.000812872	1.1796	0.0594393	0.016134	0.989498	0.0405749	0.00148639	1.03509	0.0238879	0.01662	1.00382	0.0100676	0.227767	1.15643	0.0281645	0.0100328	1.08826	0.111835	0.000830767	1.0473	0.0490118	0.00372573	1.34755	0.156783	0.0166437	1.08627	0.0289497	144.48	0.0322473	0.0179477
1.12904	0.0374189	0.00192102	1.20081	0.0408907	0.00491747	1.00529	#DIV/0!	0.109252	0.944344	0.0165642	0.0188867	1.05193	0.0282178	0.00716722	0.900204	0.0716022	0.00801839	1.09715	0.0426897	0.0151438	1.16371	0.0547214	0.0158921	1.0289	0.0284001	0.0393986	1.05718	0.0261314	0.0220902	1.23158	0.220506	0.227765	1.1551	0.0268204	0.00132724	1.07941	0.0956249	0.00884562	1.04645	0.0437125	0.000847534	1.10573	0.384699	0.241824	1.07979	0.0233949	145.32	0.0551122	0.0234632
1.13104	0.0371482	0.00200709	1.21244	0.0299516	0.0116255	0.944106	#DIV/0!	0.0611801	0.93264	0.0325929	0.0117036	1.05554	0.0288424	0.00360798	0.927818	0.0723014	0.0276139	1.09952	0.0415709	0.00237113	1.16979	0.0577668	0.00608161	0.993005	0.0435993	0.0358918	1.03815	0.0272189	0.0190367	1.01107	0.0098273	0.22051	1.14431	0.0255948	0.0107903	1.0554	0.0817816	0.024009	1.03698	0.0451229	0.00946679	1.30186	0.129588	0.196134	1.07025	0.0276876	146.16	0.0483382	0.0202309
1.12677	0.0360359	0.00427438	1.22985	0.0470411	0.0174124	1.11568	#DIV/0!	0.171574	0.922144	0.0289798	0.0104968	1.05532	0.0320851	0.000219031	0.946193	0.0895797	0.0183748	1.0602	0.03931	0.0393216	1.1781	0.0577752	0.00830604	1.03403	0.0338568	0.0410297	1.06502	0.0245128	0.0268685	1.22845	0.224547	0.217376	1.16473	0.0349646	0.0204151	1.04123	0.0556938	0.0141766	1.05981	0.0517927	0.0228284	1.08169	0.367857	0.22017	1.08728	0.0230975	147	0.0623967	0.022668
1.11842	0.0354473	0.00834532	1.20242	0.031731	0.0274282	1.02949	#DIV/0!	0.0861932	0.962054	0.0169518	0.0399105	1.05457	0.0327963	0.000746624	0.955478	0.0889206	0.00928561	1.07272	0.0373569	0.0125166	1.18533	0.0583134	0.00723153	0.9988	0.0432936	0.0352343	1.05156	0.0249827	0.0134589	1.02269	0.00569552	0.205763	1.15778	0.0372502	0.00694622	1.04867	0.0666233	0.0074468	1.05342	0.0457909	0.00639709	1.08265	0.35893	0.000952162	1.0664	0.0190094	147.84	0.0332371	0.0157836
1.11457	0.0341457	0.0038521	1.21276	0.0208421	0.0103398	1.14121	#DIV/0!	0.111726	0.941516	0.0163554	0.0205379	1.03763	0.0317306	0.0169467	0.966222	0.0845327	0.0107437	1.07961	0.0337414	0.00688722	1.17399	0.0561779	0.0113417	1.0313	0.0309272	0.0325014	1.04835	0.0162831	0.00321135	1.26068	0.259844	0.237998	1.14238	0.046753	0.0153962	1.06833	0.0900507	0.0196603	1.04492	0.0381509	0.00849393	1.3188	0.11918	0.236159	1.10549	0.0270699	148.68	0.0562772	0.0235458
1.11697	0.03867	0.00239879	1.23316	0.0367009	0.0204037	1.02095	#DIV/0!	0.120263	0.929597	0.0344139	0.0119195	1.05069	0.0284843	0.0130674	1.00796	0.0990517	0.0417375	1.08024	0.0362818	0.000630194	1.17527	0.0578095	0.00128219	0.989101	0.0452424	0.0422004	1.04608	0.0110838	0.00226736	1.02773	0.00569659	0.232952	1.14742	0.0580916	0.00503568	1.0577	0.0641334	0.0106289	1.05059	0.0510001	0.00567245	1.09366	0.361651	0.225148	1.06847	0.0197973	149.52	0.0548311	0.0232532
1.11821	0.0373118	0.00124327	1.2271	0.0337489	0.00606645	1.11058	#DIV/0!	0.0896269	0.938665	0.0311299	0.00906857	1.06385	0.0322816	0.0131608	0.999031	0.0805502	0.00892893	1.08435	0.0317015	0.00411393	1.17569	0.061552	0.000421382	1.0212	0.0303446	0.0321033	1.05082	0.0178253	0.00473808	1.27134	0.23537	0.243606	1.16569	0.0596293	0.0182741	1.08971	0.0794425	0.0320103	1.04497	0.053984	0.00562423	1.32476	0.141827	0.231104	1.1124	0.0270579	150.36	0.0532908	0.0235697
1.12519	0.0384127	0.00697934	1.24348	0.0165262	0.0163833	1.02408	#DIV/0!	0.0865007	0.953494	0.0170425	0.0148291	1.04821	0.0261143	0.0156488	0.989025	0.0793277	0.0100051	1.08158	0.0375164	0.00277376	1.18076	0.0632067	0.00507329	0.997808	0.0432793	0.0233969	1.05656	0.00996481	0.00574813	1.23446	0.222677	0.0368811	1.15507	0.0555978	0.0106266	1.07806	0.0555287	0.011656	1.04897	0.0582221	0.00400475	1.09899	0.370938	0.225766	1.08772	0.0223152	151.2	0.0348393	0.017074
1.12042	0.0348522	0.00477041	1.22315	0.0032616	0.0203349	1.0535	#DIV/0!	0.0294241	0.94736	0.0158799	0.0061339	1.05145	0.0331257	0.00324481	1.00274	0.0678059	0.0137111	1.08244	0.0289131	0.000862368	1.1992	0.0650498	0.0184363	1.05619	0.0213285	0.0583812	1.05534	0.00750749	0.00122698	1.01118	0.00494258	0.223271	1.15077	0.0576952	0.00429319	1.08333	0.0544285	0.0052694	1.0441	0.055745	0.00487565	1.32222	0.138555	0.223221	1.09356	0.0248376	152.04	0.0455655	0.0223046
1.11455	0.0357786	0.00587657	1.22349	0.0186309	0.000342106	1.10928	#DIV/0!	0.0557807	0.923179	0.0320211	0.0241814	1.05193	0.0329078	0.0004811	0.957208	0.0591783	0.0455286	1.08639	0.0273303	0.00394951	1.17021	0.0636641	0.0289882	0.98934	0.0445127	0.0668488	1.04013	0.0240093	0.0152064	1.01708	0.00516583	0.00589494	1.13957	0.062123	0.0112062	1.07632	0.0498594	0.00700999	1.0442	0.0538158	0.000103784	1.09671	0.371493	0.22551	1.06931	0.0205232	152.88	0.0377454	0.0167692
1.13314	0.0385976	0.0185951	1.23575	0.0177373	0.0122586	1.0419	#DIV/0!	0.0673776	0.957495	0.0219641	0.0343162	1.05209	0.0321828	0.000162826	0.945622	0.0602018	0.0115858	1.12094	0.0437484	0.0345543	1.19265	0.0685877	0.0224354	1.05516	0.0134103	0.0658182	1.03325	0.0275909	0.00687983	1.23548	0.212104	0.218402	1.15786	0.0609591	0.0182907	1.06361	0.0554598	0.0127059	1.05143	0.0607912	0.00722492	1.32355	0.133294	0.226842	1.10666	0.0275611	153.72	0.055892	0.0213371
1.12497	0.0372472	0.00817335	1.23513	0.00747616	0.000613883	1.11941	#DIV/0!	0.0775065	0.93126	0.0296363	0.0262347	1.04664	0.0253504	0.00545687	0.944915	0.0580281	0.000707125	1.08753	0.0472674	0.0334126	1.1876	0.073016	0.00505171	1.03711	0.030687	0.0180482	1.02695	0.028502	0.00630054	1.22968	0.181158	0.00580431	1.16837	0.0539611	0.0105095	1.06166	0.0281974	0.00194778	1.05049	0.0567863	0.000933099	1.32715	0.137184	0.00360332	1.10526	0.0283134	154.56	0.0150397	0.00591306
1.12956	0.0377556	0.00459168	1.21294	0.0195151	0.0221964	1.05343	#DIV/0!	0.0659792	0.948003	0.015298	0.0167422	1.03639	0.0311127	0.0102422	0.913895	0.0548211	0.03102	1.11049	0.046864	0.0229628	1.16853	0.0717524	0.019064	1.01591	0.0450064	0.0211994	1.03559	0.0323084	0.00863563	0.985368	0.00375901	0.244309	1.13787	0.0540255	0.0304925	1.08388	0.036159	0.0222175	1.05213	0.0531182	0.00163219	1.1072	0.372795	0.219955	1.06608	0.0211037	155.4	0.0549578	0.0222664
1.12148	0.0374501	0.00808212	1.21975	0.0143811	0.00681093	1.1355	#DIV/0!	0.0820713	0.931407	0.0303657	0.0165955	1.02738	0.0307359	0.00901964	0.931052	0.0633884	0.017157	1.13333	0.0611121	0.0228358	1.17345	0.0699319	0.00491459	1.02464	0.0435298	0.00872764	1.03891	0.0235996	0.00332053	1.0112	0.00658256	0.0258326	1.13846	0.059652	0.000582728	1.08844	0.0119269	0.00455647	1.05887	0.0594459	0.00674184	1.09559	0.377791	0.0116086	1.0753	0.0214114	156.24	0.0164588	0.00586531
1.13753	0.035985	0.0160544	1.20978	0.0224371	0.0099649	1.04067	#DIV/0!	0.0948359	0.907221	0.0317963	0.0241859	1.04926	0.0313139	0.0218897	0.970562	0.0621204	0.0395103	1.12337	0.0530621	0.00995721	1.19686	0.0706533	0.0234101	1.04362	0.0322461	0.0189832	1.0264	0.0318079	0.0125025	1.24524	0.222688	0.234038	1.1552	0.0592362	0.0167472	1.09652	0.0770473	0.00807876	1.05775	0.0633195	0.00112189	1.30872	0.138677	0.213129	1.10458	0.0277044	157.08	0.0552607	0.0217251
1.12446	0.0391164	0.0130673	1.2292	0.0300545	0.0194214	1.1368	#DIV/0!	0.0961318	0.954413	0.0167876	0.0471914	1.04798	0.0359198	0.0012847	0.94461	0.0572939	0.0259527	1.11623	0.0660638	0.0071449	1.18884	0.0719077	0.00801561	1.01554	0.041762	0.0280861	1.02529	0.0255511	0.00111898	1.01576	4.80567e-05	0.229474	1.16454	0.0695245	0.00933046	1.10254	0.0433963	0.00602677	1.05585	0.053846	0.00190002	1.32657	0.153468	0.0178517	1.09657	0.0268984	157.92	0.0368853	0.0176261
1.11887	0.0370768	0.00559628	1.20571	0.0348864	0.0234961	1.05897	#DIV/0!	0.0778287	0.912056	0.0286579	0.0423565	1.05408	0.0332788	0.00609918	0.959891	0.0505759	0.0152812	1.11518	0.0642029	0.0010507	1.22118	0.0749038	0.0323377	1.04097	0.027626	0.0254325	1.02899	0.0267047	0.00370558	1.21043	0.220209	0.194666	1.15353	0.0601725	0.0110094	1.07945	0.0441199	0.0230948	1.06067	0.0650985	0.00482436	1.10691	0.37422	0.219655	1.08846	0.0227613	158.76	0.0505647	0.0201615
1.12473	0.0359979	0.00586443	1.19803	0.0299668	0.00767725	1.13272	#DIV/0!	0.0737507	0.941403	0.016498	0.0293472	1.05165	0.0337804	0.00243299	0.957232	0.0679062	0.0026586	1.12105	0.0680982	0.0058767	1.21947	0.072042	0.00171318	1.04427	0.0280321	0.00330471	1.01912	0.0147655	0.00986606	1.22591	0.19853	0.0154763	1.16258	0.0558166	0.00905642	1.07018	0.0474229	0.00926524	1.04789	0.0522505	0.0127859	1.318	0.123757	0.211088	1.10895	0.0270119	159.6	0.0297401	0.0160308
1.13033	0.0363757	0.00559696	1.23048	0.0181889	0.032448	1.12731	#DIV/0!	0.00541041	0.94457	0.0195965	0.00316667	1.03969	0.032189	0.0119548	0.937177	0.0663664	0.0200553	1.11767	0.0639596	0.00338683	1.22295	0.0725094	0.00348527	1.0239	0.0419176	0.0203772	0.99786	0.018466	0.0212644	1.01091	0.0171508	0.214995	1.14425	0.0622156	0.0183331	1.10016	0.0652627	0.029976	1.04531	0.0481212	0.00257388	1.08092	0.34704	0.237084	1.0769	0.022876	160.44	0.0455433	0.0223871
1.13272	0.0390909	0.00239093	1.21904	0.0240165	0.0114378	1.02804	#DIV/0!	0.099269	0.92796	0.0291034	0.0166101	1.03995	0.0306751	0.000256412	0.936963	0.0502777	0.000214348	1.10516	0.0647691	0.0125085	1.21334	0.0739394	0.00960903	1.01487	0.0455605	0.00902527	1.02403	0.0157469	0.0261673	1.01858	0.0119394	0.00767337	1.16445	0.0653433	0.0202053	1.08164	0.0339561	0.0185158	1.05195	0.0566556	0.0066403	1.31862	0.1039	0.237706	1.08516	0.0279468	161.28	0.0357231	0.0182422
1.12772	0.0368505	0.00500178	1.2312	0.0136224	0.0121605	1.04407	#DIV/0!	0.0160336	0.947598	0.0144549	0.019638	1.05094	0.0328591	0.0109912	0.950253	0.0604304	0.0132905	1.14559	0.0638029	0.0404367	1.21231	0.0689277	0.00103205	1.05584	0.0141839	0.0409657	1.01899	0.0144663	0.00503275	1.22787	0.202974	0.209289	1.16494	0.0611465	0.000490315	1.09695	0.0382535	0.0153055	1.05513	0.0630691	0.00318263	1.07247	0.330365	0.246157	1.09346	0.0234094	162.12	0.0478342	0.0225283
1.13643	0.0397295	0.00871408	1.23421	0.000852158	0.00301039	1.13258	#DIV/0!	0.0885067	0.925862	0.0288754	0.021736	1.03966	0.0294467	0.0112813	0.953056	0.0692771	0.00280308	1.1175	0.0606846	0.0280992	1.20877	0.0710676	0.00353549	1.04935	0.024791	0.00648137	1.02401	0.0188571	0.00501958	1.24007	0.21092	0.0121984	1.15651	0.0785642	0.00843375	1.10143	0.0647004	0.00448565	1.04461	0.0588886	0.010525	1.30959	0.124878	0.237127	1.11158	0.0279658	162.96	0.033864	0.0180779
1.14439	0.0385994	0.00795983	1.25856	0.00134203	0.0243467	1.02083	#DIV/0!	0.111752	0.940925	0.0149003	0.0150631	1.03135	0.0308022	0.00830478	0.950662	0.0533372	0.0023944	1.12654	0.057925	0.00904351	1.21511	0.0671139	0.00633057	1.01286	0.0418883	0.0364942	1.01565	0.0272365	0.00836837	1.01846	0.0184623	0.221615	1.16355	0.0704584	0.00703469	1.09654	0.051442	0.00489441	1.06002	0.0504755	0.0154079	1.09596	0.369495	0.213634	1.07676	0.0237621	163.8	0.0507951	0.0220482
1.14866	0.0402719	0.00426765	1.22523	0.00967259	0.0333324	1.14139	#DIV/0!	0.120563	0.917067	0.0261249	0.0238581	1.02261	0.0285027	0.00874366	0.956678	0.0559855	0.00601644	1.1222	0.0536059	0.00433855	1.22012	0.0677256	0.00501829	0.998241	0.0397432	0.0146197	0.996543	0.0145931	0.019103	1.21783	0.174301	0.199377	1.14977	0.0697485	0.0137717	1.09102	0.0515092	0.00552162	1.0472	0.0553528	0.0128165	1.34658	0.123032	0.250624	1.10674	0.0304795	164.64	0.0526439	0.0230328
1.12747	0.0370846	0.0211945	1.21485	0.0220811	0.0103739	1.1326	#DIV/0!	0.00879283	0.926739	0.0239527	0.00967245	1.03066	0.0268085	0.00804956	0.975637	0.0476866	0.0189589	1.13529	0.0488485	0.0130885	1.21284	0.0672374	0.00728449	1.05353	0.015649	0.055288	1.01081	0.0193394	0.0142633	1.01019	0.00960168	0.207643	1.16073	0.0792045	0.0109512	1.08525	0.0567382	0.00576405	1.0507	0.0643957	0.00349437	1.12363	0.392387	0.222956	1.08339	0.0218456	165.48	0.0450929	0.021279
1.1294	0.0363163	0.00193014	1.19574	0.00800129	0.0191148	1.04384	#DIV/0!	0.088763	0.938493	0.0155998	0.0117541	1.01492	0.0250932	0.0157435	0.963556	0.0508718	0.0120813	1.13157	0.0472614	0.00372169	1.22787	0.0693283	0.0150321	1.0326	0.0265589	0.0209246	1.01434	0.0177232	0.00353312	1.21576	0.182542	0.205564	1.16244	0.0721238	0.0017184	1.09468	0.0436412	0.00942682	1.05575	0.0446063	0.00505685	1.36109	0.142835	0.237465	1.10547	0.0293871	166.32	0.0485219	0.022254
1.14143	0.0356811	0.0120383	1.2009	0.00634104	0.00515962	1.04671	#DIV/0!	0.00287726	0.9365	0.0152232	0.00199332	1.01542	0.0300885	0.000506903	0.985244	0.063727	0.0216884	1.10003	0.0524345	0.0315338	1.21978	0.0687354	0.00808886	1.01648	0.0394024	0.0161226	1.01589	0.0053096	0.00154753	0.993041	0.0102976	0.222714	1.15106	0.0653644	0.0113857	1.08402	0.0480508	0.010665	1.05557	0.053133	0.00017854	1.10569	0.366138	0.255395	1.07119	0.0211619	167.16	0.0449767	0.0240964
1.14136	0.0341042	7.29589e-05	1.22102	0.0141168	0.0201219	1.13403	#DIV/0!	0.0873134	0.922694	0.0324261	0.0138063	1.03714	0.0300021	0.0217224	0.972765	0.0669757	0.0124798	1.11165	0.0569108	0.0116176	1.22432	0.0674291	0.00453695	1.05716	0.0162284	0.0406795	1.01817	0.0150054	0.0022819	1.18018	0.205528	0.187143	1.1556	0.0628398	0.004541	1.06069	0.0926058	0.0233282	1.06731	0.0614446	0.0117408	1.342	0.139821	0.236308	1.10974	0.0278166	168	0.0505768	0.0209655
1.13405	0.0360164	0.00730726	1.22739	0.0125345	0.00636664	1.03766	#DIV/0!	0.0963661	0.925878	0.0310947	0.00318396	1.03009	0.0301608	0.0070542	0.962668	0.0666227	0.0100966	1.11757	0.0675684	0.00591758	1.20946	0.0626287	0.0148561	0.989045	0.0434828	0.0681163	0.998368	0.0171429	0.0198009	1.01872	0.0134605	0.16146	1.15782	0.0620601	0.00221918	1.05702	0.100332	0.00366773	1.0581	0.0582382	0.00921358	1.12782	0.375639	0.214183	1.07011	0.0230109	168.84	0.047395	0.0192122
1.13484	0.0354802	0.000785932	1.2236	0.0163793	0.0037912	1.11479	#DIV/0!	0.0771295	0.945166	0.0176639	0.019288	1.01546	0.0274225	0.0146272	0.956572	0.0412531	0.00609582	1.13412	0.0690846	0.0165477	1.2055	0.0618805	0.00396375	1.02505	0.0304467	0.0360087	1.0174	0.0290137	0.019036	0.988782	0.0162316	0.029942	1.15268	0.0582152	0.00513798	1.06135	0.117783	0.00432584	1.06328	0.0514231	0.00517909	1.35103	0.143332	0.22321	1.09264	0.0287289	169.68	0.0354224	0.0166024
1.13659	0.0347165	0.00175334	1.24487	0.00217017	0.021271	1.13139	#DIV/0!	0.016601	0.939076	0.0172992	0.00608939	1.01588	0.0261689	0.000421512	0.960428	0.0474583	0.00385618	1.10887	0.06539	0.0252409	1.22016	0.0642334	0.0146566	1.00662	0.0419352	0.018434	1.02705	0.0133783	0.0096483	1.24564	0.202897	0.256853	1.15616	0.0642803	0.00347524	1.05965	0.0965704	0.00169524	1.07241	0.064782	0.0091324	1.09305	0.347827	0.257976	1.09452	0.0249448	170.52	0.0480062	0.0258542
1.13514	0.0353217	0.00145791	1.22729	0.00848592	0.0175746	1.02076	#DIV/0!	0.110632	0.907621	0.0306229	0.0314551	1.02244	0.0285311	0.00655814	0.97889	0.0502345	0.0184613	1.11302	0.06091	0.00414394	1.22259	0.0614078	0.00243367	0.997143	0.039023	0.00947624	1.03086	0.0102936	0.00380434	1.25157	0.223271	0.00593643	1.16434	0.0647755	0.00818567	1.07094	0.0907389	0.0112891	1.05178	0.0494807	0.0206354	1.09421	0.37847	0.0011541	1.08591	0.0257557	171.36	0.0180127	0.00807769
1.12517	0.0389113	0.00996497	1.26089	0.0134155	0.0335977	1.03085	#DIV/0!	0.0100924	0.925638	0.0222619	0.0180163	1.01727	0.0256324	0.00517314	0.991691	0.0721962	0.0128016	1.0985	0.0561796	0.0145187	1.22695	0.0657586	0.00436357	1.02225	0.031892	0.0251117	1.06139	0.00150938	0.0305289	0.996666	0.0100699	0.254907	1.16568	0.063333	0.00134114	1.05344	0.100131	0.0174966	1.06299	0.0530484	0.0112099	1.33759	0.136053	0.243387	1.0918	0.029106	172.2	0.049919	0.0246336
1.13727	0.0342716	0.0120955	1.23743	0.0122317	0.0234568	1.1096	#DIV/0!	0.0787475	0.916828	0.029908	0.00880964	1.02456	0.02706	0.0072901	0.975496	0.0684463	0.0161954	1.08649	0.0626454	0.0120144	1.21278	0.0621539	0.0141732	1.02119	0.0356859	0.00106683	1.04967	0.0150745	0.0117194	0.990491	0.0254535	0.00617463	1.17273	0.0593042	0.00704422	1.05231	0.0977828	0.00112954	1.06506	0.0476259	0.00207539	1.09587	0.371081	0.241726	1.07652	0.022812	173.04	0.0313974	0.0183951
1.13265	0.0320176	0.00461602	1.24908	0.0114479	0.0116494	1.12769	#DIV/0!	0.0180945	0.929147	0.0148669	0.0123189	1.01474	0.0282502	0.00981625	0.97117	0.0686878	0.0043255	1.06942	0.0451148	0.0170669	1.21888	0.0636537	0.00609809	0.989242	0.0400087	0.0319456	1.04556	0.00694993	0.00410128	1.23593	0.216302	0.245439	1.16457	0.0579917	0.0081597	1.06703	0.108784	0.0147159	1.06842	0.0586274	0.0033552	1.37114	0.129756	0.275269	1.11031	0.0311725	173.88	0.0500543	0.0260297
1.13483	0.0361719	0.00217806	1.25948	0.00870017	0.0103956	1.02978	#DIV/0!	0.0979109	0.897525	0.0264838	0.0316222	1.01517	0.0323893	0.000427692	0.965722	0.0611149	0.00544802	1.08481	0.0592311	0.0153935	1.22556	0.0660925	0.00668684	1.01616	0.0320598	0.0269169	1.0389	0.000196545	0.00666209	1.20307	0.222708	0.032858	1.14399	0.0628014	0.0205759	1.05861	0.124423	0.00841928	1.06146	0.072522	0.00695988	1.08504	0.364245	0.286091	1.08134	0.0253845	174.72	0.0419979	0.0215144
1.13453	0.0327182	0.000295577	1.2592	0.0170526	0.000279633	1.13376	#DIV/0!	0.103977	0.926895	0.0184267	0.0293708	1.009	0.0348826	0.0061727	0.966993	0.0443239	0.00127072	1.08558	0.0605537	0.000770159	1.22414	0.0666201	0.00142451	0.99718	0.039514	0.0189793	1.04892	0.00181896	0.0100151	1.02522	0.00467828	0.17785	1.1583	0.0708017	0.0143132	1.05839	0.104789	0.000221467	1.06286	0.0512747	0.00140543	1.35928	0.12161	0.274233	1.09668	0.0302036	175.56	0.049231	0.0237116
1.12482	0.0360053	0.00971407	1.15066	0.0710623	0.108539	1.02281	#DIV/0!	0.110946	0.894978	0.0257523	0.0319172	1.02192	0.0335503	0.0129167	0.963991	0.05232	0.00300246	1.11252	0.0657173	0.0269377	1.22753	0.0658286	0.00339357	1.03098	0.023156	0.0337995	1.04683	0.00207165	0.00208781	0.987475	0.00493315	0.0377475	1.14194	0.0770237	0.0163676	1.06403	0.11473	0.00563857	1.06474	0.0587592	0.001874	1.09935	0.380345	0.259929	1.06364	0.0214817	176.4	0.0420429	0.0198875
1.124	0.0337917	0.000822176	1.26917	0.0383258	0.118509	1.00568	#DIV/0!	0.0171281	0.912622	0.0282178	0.0176442	1.00573	0.0280432	0.0161847	0.946276	0.0640986	0.0177148	1.10762	0.0618263	0.0049031	1.20729	0.0659232	0.0202406	0.972609	0.0430915	0.0583701	1.03843	0.00590834	0.00840029	1.22053	0.190809	0.233054	1.15551	0.0712988	0.0135783	1.07424	0.105472	0.0102097	1.0545	0.0613686	0.0102387	1.36188	0.106532	0.262528	1.09707	0.0328126	177.24	0.0530919	0.0242947
1.1204	0.0340735	0.00359225	1.25897	0.0196955	0.0101973	1.11193	#DIV/0!	0.10625	0.924663	0.0173644	0.0120406	1.02515	0.0301104	0.0194142	0.984464	0.0631263	0.0381878	1.1199	0.0606129	0.0122837	1.22405	0.071132	0.0167541	0.971687	0.0438933	0.000922607	1.04597	0.0028851	0.00754399	1.18671	0.225856	0.0338185	1.15636	0.075645	0.00084155	1.07435	0.104646	0.000114221	1.07047	0.0592639	0.0159681	1.11449	0.38683	0.247381	1.09264	0.024134	178.08	0.0393477	0.0189852
1.13553	0.0321272	0.0151233	1.27675	0.0169522	0.0177803	1.02519	#DIV/0!	0.0867423	0.93643	0.0204476	0.0117668	1.01302	0.0301068	0.0121288	0.973667	0.0661004	0.010797	1.09997	0.0662976	0.0199346	1.24652	0.0698277	0.0224676	1.0314	0.0306113	0.0597138	1.05805	0.000225887	0.0120777	1.01982	0.012404	0.166891	1.1495	0.076136	0.00685902	1.05856	0.0880958	0.0157909	1.06407	0.0596113	0.006395	1.41835	0.11572	0.303858	1.10045	0.0330617	178.92	0.056571	0.0242128
1.12181	0.031391	0.0137175	1.28679	0.0303992	0.0100398	1.09999	#DIV/0!	0.0747977	0.921702	0.0306831	0.0147274	1.02124	0.0311375	0.00821883	0.965283	0.0581965	0.00838356	1.08286	0.062912	0.0171041	1.2027	0.0645134	0.0438156	1.03043	0.0269753	0.000966009	1.0473	0.000645088	0.0107521	1.19912	0.217881	0.179299	1.14886	0.0783441	0.000640906	1.06924	0.106491	0.0106837	1.06527	0.0530809	0.00119548	1.13117	0.397867	0.287181	1.09292	0.0243535	179.76	0.0505973	0.0239837
1.12214	0.0327791	0.000330411	1.27792	0.037645	0.00887423	1.01168	#DIV/0!	0.088309	0.936137	0.0182829	0.0144341	1.02277	0.0321137	0.00153666	0.943828	0.0728584	0.0214553	1.09068	0.064564	0.00782054	1.20955	0.0724638	0.0068529	0.969231	0.0462565	0.061203	1.04326	0.000407281	0.00403946	1.01018	0.0121815	0.188941	1.1488	0.0812677	5.44451e-05	1.05226	0.0911518	0.016983	1.0607	0.0506997	0.00456256	1.4267	0.106929	0.29553	1.08839	0.0344026	180.6	0.0547478	0.0248998
1.13257	0.0349381	0.0104328	1.28876	0.0288457	0.0108468	1.13131	#DIV/0!	0.119629	0.909162	0.0292354	0.0269746	1.02745	0.0324422	0.00468066	0.960398	0.0565373	0.0165703	1.09608	0.0584384	0.0053994	1.21742	0.065989	0.00786579	0.991235	0.05079	0.0220036	1.07507	0.00227904	0.0318108	1.02052	0.0213849	0.0103395	1.15872	0.0795453	0.0099179	1.06075	0.111059	0.00848488	1.07116	0.0535768	0.0104572	1.14932	0.414339	0.277386	1.086	0.0255162	181.44	0.0424246	0.0213118
1.13372	0.0332521	0.00114409	1.28951	0.0282398	0.000742085	1.10652	#DIV/0!	0.0247898	0.919158	0.0346325	0.00999625	1.01777	0.0319013	0.00968165	0.961306	0.0702471	0.000908368	1.10308	0.0628728	0.00700013	1.23561	0.0659268	0.0181951	1.05783	0.0204905	0.0665974	1.05738	0.0057149	0.017691	1.19186	0.238474	0.171347	1.15506	0.0750208	0.0036642	1.04853	0.090965	0.0122127	1.07934	0.0463676	0.00818048	1.43002	0.12027	0.280706	1.11911	0.0335068	182.28	0.0485362	0.023163
1.12972	0.0324006	0.00399422	1.33331	0.0501643	0.0438059	1.01897	#DIV/0!	0.0875476	0.938673	0.0232025	0.0195147	1.02637	0.0303224	0.00859464	0.92155	0.0665773	0.039756	1.07611	0.051216	0.0269713	1.20853	0.0625972	0.0270856	1.04079	0.031365	0.0170463	1.06912	0.00182703	0.011742	1.24989	0.216569	0.0580214	1.13715	0.0839142	0.0179036	1.06298	0.107194	0.0144481	1.06614	0.066453	0.0132017	1.1391	0.408707	0.29092	1.09456	0.0284046	183.12	0.0486733	0.0211065
1.13084	0.0326903	0.00111575	1.31133	0.068114	0.0219839	1.1021	#DIV/0!	0.0831293	0.905492	0.0337215	0.0331807	1.03141	0.0287566	0.00504334	0.937855	0.0804139	0.0163043	1.10098	0.0492616	0.0248692	1.2282	0.066301	0.0196772	1.01701	0.0430169	0.0237724	1.07075	0.00174408	0.001629	0.97759	0.0183607	0.272296	1.14315	0.0804891	0.00599812	1.05505	0.101777	0.00793413	1.06023	0.064407	0.00590822	1.43233	0.123839	0.293224	1.10029	0.0358244	183.96	0.0609974	0.0279384
1.14062	0.0335372	0.00978512	1.30293	0.0440294	0.00840046	1.00604	#DIV/0!	0.0960586	0.929787	0.0210732	0.0242946	1.01903	0.0275974	0.0123783	0.945624	0.055031	0.00776892	1.09503	0.0508354	0.00594827	1.24644	0.0715925	0.0182303	1.04134	0.0237013	0.024322	1.06757	0.000173962	0.00318159	1.23536	0.2862	0.257769	1.14522	0.0765453	0.00206861	1.05008	0.0979468	0.00497044	1.05107	0.0653366	0.00916647	1.13905	0.404944	0.293273	1.09435	0.027884	184.8	0.0584176	0.0276427
1.12815	0.0298024	0.0124751	1.30802	0.0398735	0.0050899	1.11938	#DIV/0!	0.11334	0.92254	0.0245749	0.00724728	1.01504	0.0263374	0.0039943	0.935468	0.0620815	0.0101555	1.10062	0.0479143	0.00558565	1.22419	0.0673088	0.0222482	0.990916	0.0494789	0.05042	1.10251	0.00908086	0.0349373	1.01601	0.00152229	0.219344	1.1525	0.0904682	0.00727863	1.03792	0.087659	0.0121561	1.07688	0.063747	0.025813	1.42536	0.107622	0.286304	1.1037	0.0350102	185.64	0.061448	0.0252131
1.1239	0.0297365	0.00424476	1.31416	0.0391887	0.00614022	1.00859	#DIV/0!	0.110796	0.911661	0.0339852	0.0108791	1.02144	0.0273678	0.00640596	0.876173	0.0194486	0.0592955	1.10197	0.0571432	0.0013572	1.21767	0.0673553	0.00651402	1.01177	0.0431915	0.0208558	1.05496	0.0071639	0.0475425	1.00821	0.00985268	0.00780432	1.1529	0.0960244	0.000398655	1.0395	0.0943499	0.00158307	1.06598	0.0525713	0.0109005	1.45904	0.10951	0.0336817	1.0912	0.0386673	186.48	0.0244627	0.00885353
1.12585	0.0296456	0.00194708	1.30568	0.0461095	0.00847625	0.978003	#DIV/0!	0.0305846	0.935728	0.0240791	0.0240676	1.0055	0.0299865	0.0159425	0.850187	0.0288443	0.0259852	1.12908	0.0513749	0.0271026	1.22461	0.0672343	0.0069378	1.02041	0.0367717	0.00863913	1.04353	0.00778877	0.0114374	1.2564	0.299173	0.248187	1.16025	0.0903358	0.0073532	1.06205	0.105365	0.0225424	1.06833	0.0622745	0.00234979	1.13928	0.410852	0.319756	1.08699	0.0317441	187.32	0.0577604	0.0282467
1.12377	0.0325741	0.00208608	1.31311	0.0507604	0.0074251	1.13995	#DIV/0!	0.161943	0.903081	0.0316719	0.0326469	0.998156	0.0306	0.00734369	0.879059	0.0315851	0.028872	1.08212	0.0608925	0.0469565	1.20488	0.0650541	0.0197282	0.986953	0.0477915	0.0334579	1.04936	0.00297937	0.00583245	1.00808	0.000678386	0.248317	1.15031	0.0937635	0.00993615	1.05779	0.110223	0.00425856	1.05522	0.0658042	0.0131078	1.14154	0.409358	0.00225254	1.07289	0.0290871	188.16	0.0472809	0.0203841
1.10573	0.0325373	0.0180343	1.30747	0.0553606	0.00563415	1.10756	#DIV/0!	0.0323819	0.911344	0.0322369	0.00826278	1.00423	0.0282922	0.00607554	0.865566	0.0135096	0.0134935	1.11963	0.0607566	0.0375058	1.20064	0.0653147	0.00424146	1.04544	0.0266893	0.0584884	1.0487	0.000383109	0.000663055	1.24911	0.291061	0.24103	1.15091	0.0927268	0.000599148	1.06	0.113879	0.00221622	1.0567	0.0535609	0.0014803	1.42096	0.11209	0.279422	1.11027	0.0370786	189	0.0527585	0.0260887
1.11491	0.0340955	0.00918372	1.29871	0.054323	0.00876248	0.978322	#DIV/0!	0.129242	0.934667	0.0215644	0.0233226	1.00782	0.0274416	0.00359079	0.859619	0.0241758	0.00594655	1.09364	0.0572297	0.0259912	1.19619	0.0674788	0.00445373	1.04358	0.028569	0.00186141	1.05859	0.00080646	0.00989403	0.984386	0.033076	0.264724	1.14804	0.0801974	0.00287621	1.05034	0.107548	0.00966696	1.071	0.0796811	0.0142974	1.42903	0.100847	0.00806664	1.08459	0.0369037	189.84	0.0387641	0.0210323
1.11477	0.033596	0.000145872	1.3001	0.0531866	0.00139179	0.996859	#DIV/0!	0.0185374	0.929871	0.0208687	0.00479604	1.00891	0.0255156	0.00109123	0.851595	0.0174853	0.00802432	1.11607	0.0648024	0.0224326	1.14157	0.0672383	0.0546127	0.984675	0.0492124	0.0589046	1.09138	0.0123788	0.0327905	1.28905	0.260654	0.30466	1.15714	0.100068	0.00910859	1.04626	0.11399	0.00407675	1.06098	0.0576412	0.0100174	1.13729	0.397284	0.291735	1.08177	0.0312457	190.68	0.0631374	0.029392
1.11839	0.0309038	0.00362143	1.29593	0.0704131	0.00417439	1.08639	#DIV/0!	0.0895317	0.903361	0.0308527	0.02651	1.00075	0.0239813	0.00816356	0.860863	0.02258	0.00926798	1.1092	0.0623597	0.00686556	1.17004	0.0672148	0.0284678	1.05254	0.0296273	0.0678635	1.07559	0.0156948	0.0157865	1.27842	0.267205	0.0106279	1.15711	0.0901717	3.61225e-05	1.05335	0.115377	0.00709202	1.06034	0.0619997	0.000635544	1.12287	0.386169	0.0144211	1.08968	0.0300968	191.52	0.0219438	0.00746582
1.11465	0.0306711	0.00373581	1.3207	0.050188	0.0247706	1.09393	#DIV/0!	0.0075409	0.92074	0.0247735	0.0173797	1.00313	0.0273246	0.00238281	0.846913	0.0345173	0.0139497	1.11516	0.070004	0.00596182	1.21623	0.0681148	0.046189	0.995337	0.0497428	0.0572011	1.10329	0.010336	0.0276973	0.982951	0.0195545	0.295467	1.14831	0.088084	0.00879961	1.05482	0.105145	0.0014651	1.05539	0.0565324	0.00495879	1.41058	0.116166	0.287708	1.09214	0.0374695	192.36	0.0597462	0.0289277
1.11116	0.030872	0.00349275	1.33944	0.0770711	0.0187406	0.974493	#DIV/0!	0.119439	0.909278	0.0363397	0.0114622	1.02698	0.0276328	0.0238475	0.865054	0.0156311	0.0181403	1.11102	0.0714742	0.00414848	1.19659	0.0662773	0.0196378	0.994712	0.0518184	0.000625019	1.09962	0.0161308	0.00366685	1.25696	0.295727	0.27401	1.13618	0.0913471	0.012131	1.05147	0.10673	0.00334992	1.06036	0.0722734	0.00497591	1.43322	0.128424	0.0226423	1.10444	0.0397171	193.2	0.0398521	0.0213101
1.1063	0.0305583	0.00486191	1.34534	0.0722527	0.00590127	1.09227	#DIV/0!	0.117781	0.920788	0.0255595	0.0115101	1.02537	0.0245685	0.00161166	0.865553	0.0404741	0.000499816	1.11659	0.0725214	0.00557127	1.21434	0.0682313	0.0177511	1.04343	0.0234261	0.0487191	1.10907	0.0270329	0.00944206	1.02292	0.0202163	0.234038	1.14175	0.0940651	0.00557391	1.05736	0.106569	0.00589593	1.05949	0.0638913	0.000868141	1.11744	0.393728	0.315784	1.08253	0.0289865	194.04	0.0596189	0.028326
1.11761	0.0296994	0.0113116	1.33505	0.0464286	0.0102907	0.965294	#DIV/0!	0.12698	0.89836	0.0301631	0.0224282	1.00462	0.0262377	0.0207514	0.841172	0.0273414	0.0243818	1.11495	0.0748384	0.00163351	1.21861	0.0700642	0.00426105	1.03505	0.0335618	0.00837882	1.10168	0.0164034	0.00739124	1.25878	0.295398	0.235858	1.14072	0.102083	0.00103399	1.03837	0.085992	0.0189952	1.05126	0.0732832	0.0082371	1.14336	0.403328	0.0259214	1.08432	0.0338204	194.88	0.0389425	0.0187449
1.11658	0.0300006	0.00102642	1.34254	0.0403117	0.00749167	0.998488	#DIV/0!	0.0331946	0.9395	0.0193822	0.0411401	1.02309	0.0279554	0.0184774	0.83582	0.0253647	0.00535181	1.09327	0.0705116	0.0216843	1.24512	0.0684239	0.0265189	1.01502	0.0452661	0.0200327	1.08976	0.0227418	0.0119108	1.02903	0.00343901	0.229754	1.13802	0.0994107	0.00269472	1.02725	0.085027	0.0111206	1.04266	0.0633289	0.00859447	1.42047	0.113245	0.277118	1.09044	0.0387729	195.72	0.0544302	0.0248267
1.09804	0.0307269	0.018548	1.31099	0.0376819	0.0315509	1.08935	#DIV/0!	0.0908642	0.918494	0.0346642	0.0210062	1.01845	0.0223822	0.00464945	0.86165	0.0330579	0.0258303	1.11311	0.0666396	0.0198434	1.23321	0.0703883	0.0119127	1.03495	0.0372049	0.0199336	1.06234	0.0247763	0.0274209	1.03766	0.0387523	0.0086326	1.14866	0.0980009	0.0106334	1.03523	0.0934109	0.0079846	1.05847	0.0722067	0.0158118	1.42936	0.113376	0.00888789	1.09666	0.0368454	196.56	0.0210316	0.00615056
1.10674	0.0302778	0.00870247	1.31999	0.0303286	0.00900587	0.981543	#DIV/0!	0.107809	0.918278	0.0374843	0.000216296	1.02208	0.0309531	0.0036306	0.863735	0.0341181	0.00208496	1.08761	0.0569683	0.0255026	1.25802	0.0746886	0.0248109	1.02157	0.0460105	0.0133804	1.08548	0.0283197	0.0231385	1.25102	0.287403	0.213359	1.13901	0.105656	0.00964239	1.05767	0.101785	0.0224338	1.05762	0.0824	0.000849765	1.13553	0.394954	0.293831	1.08706	0.0320376	197.4	0.0569761	0.0258044
1.10618	0.0266071	0.000562092	1.33046	0.030746	0.0104631	1.11665	#DIV/0!	0.135107	0.937634	0.0246712	0.0193567	1.02021	0.029317	0.00186276	0.839275	0.0307661	0.0244599	1.08173	0.0531939	0.00587773	1.23162	0.0725721	0.0264028	1.05614	0.0227918	0.0345639	1.07273	0.0262657	0.0127522	0.975729	0.0296664	0.27529	1.14048	0.107371	0.00146079	1.03579	0.0960579	0.0218778	1.05726	0.0666833	0.000366156	1.12358	0.402689	0.0119534	1.07503	0.0299756	198.24	0.0439485	0.0215755
1.09937	0.0301233	0.00680702	1.33231	0.0292363	0.00184905	0.99877	#DIV/0!	0.11788	0.927723	0.0368933	0.00991158	1.0076	0.0318987	0.0126161	0.862755	0.0461163	0.0234803	1.1263	0.0605937	0.0445673	1.26848	0.0789752	0.0368629	0.993313	0.0488842	0.0628237	1.0889	0.0253906	0.0161702	1.25077	0.225273	0.275039	1.13118	0.120425	0.00929023	1.0375	0.0810558	0.00171641	1.06586	0.0693488	0.00859976	1.41116	0.098555	0.287584	1.1068	0.0392916	199.08	0.0697339	0.027451
1.11374	0.0290628	0.014365	1.32637	0.0343225	0.00593958	1.11978	#DIV/0!	0.121006	0.934339	0.0263088	0.00661598	1.00946	0.0279733	0.00186106	0.857855	0.0406728	0.00490042	1.09371	0.0617537	0.0325906	1.2546	0.0752432	0.0138857	1.03563	0.0364706	0.042315	1.09848	0.026041	0.00957731	0.995682	0.0214957	0.255087	1.12702	0.123165	0.00416913	1.04418	0.0874833	0.00667748	1.05507	0.0712107	0.0107905	1.40713	0.098376	0.0040352	1.0982	0.0368529	199.92	0.0395008	0.0200689
1.11404	0.0307324	0.000302454	1.32503	0.0354181	0.00134176	1.11866	#DIV/0!	0.00111283	0.935355	0.0236671	0.00101604	1.01841	0.0287179	0.00895039	0.85235	0.0426115	0.00550491	1.07295	0.0650912	0.0207567	1.25437	0.0797451	0.000224759	1.01422	0.0446122	0.0214042	1.10729	0.0213685	0.00881462	1.27252	0.246366	0.276839	1.13106	0.114313	0.00404051	1.0542	0.0901723	0.0100188	1.05856	0.060983	0.00349449	1.12974	0.415752	0.277386	1.09725	0.03189	200.76	0.0491971	0.0281168
1.1078	0.0305913	0.00623973	1.29119	0.0435953	0.0338374	1.08184	#DIV/0!	0.0368223	0.921169	0.0350387	0.0141862	1.00949	0.028529	0.00891359	0.892898	0.0594681	0.0405484	1.0896	0.0640641	0.016645	1.24113	0.0781754	0.0132403	1.0344	0.0472803	0.0201801	1.06473	0.0123022	0.0425607	1.02505	0.0104021	0.247472	1.14663	0.128013	0.0155768	1.05189	0.092229	0.00230685	1.05148	0.0580022	0.0070845	1.42175	0.0984184	0.292009	1.0954	0.0352709	201.6	0.0582728	0.0263868
1.10987	0.031612	0.00206855	1.29617	0.0395248	0.00498521	1.0877	#DIV/0!	0.00586067	0.914241	0.0330787	0.00692788	1.01016	0.0248024	0.00066051	0.864711	0.03971	0.0281878	1.12463	0.0649551	0.0350349	1.25174	0.0711808	0.0106053	1.04308	0.0302199	0.00867684	1.08558	0.00121496	0.0208457	1.23586	0.28473	0.210813	1.13672	0.125713	0.00991032	1.061	0.0974729	0.00910926	1.05904	0.0716936	0.00756687	1.09341	0.382138	0.32834	1.09159	0.0297401	202.44	0.0525031	0.0276632
1.11815	0.0299755	0.00828144	1.30774	0.0497486	0.0115624	1.11951	#DIV/0!	0.0318109	0.928178	0.0242712	0.0139375	1.02707	0.0283	0.0169173	0.900411	0.040371	0.0357005	1.10954	0.0727005	0.0150951	1.26451	0.0768534	0.0127694	0.999138	0.0562269	0.0439428	1.09617	0.00208731	0.0105955	1.28019	0.224354	0.0443276	1.14099	0.125783	0.00426466	1.0605	0.100276	0.000505034	1.0641	0.0613656	0.00505625	1.09753	0.396108	0.00412453	1.10091	0.0303059	203.28	0.0183882	0.00426025
1.1027	0.0312973	0.0154431	1.30394	0.0528467	0.00379433	1.10995	#DIV/0!	0.00956523	0.91734	0.0350984	0.0108384	1.02407	0.0279366	0.00300429	0.877371	0.045187	0.0230404	1.12408	0.0659125	0.0145386	1.23829	0.0673417	0.0262151	1.0776	0.00982857	0.0784623	1.09841	0.0114702	0.00223915	0.985379	0.0323585	0.29481	1.13	0.127473	0.010991	1.05295	0.082071	0.00755196	1.04423	0.0540876	0.0198685	1.41017	0.0904496	0.312635	1.09977	0.0356015	204.12	0.062597	0.0301807
1.10888	0.0310668	0.00617143	1.29758	0.074918	0.00636056	1.09451	#DIV/0!	0.0154369	0.933407	0.0237557	0.0160676	1.02546	0.0303644	0.00138862	0.885399	0.0389377	0.00802861	1.13652	0.0734403	0.0124426	1.25872	0.0712832	0.0204234	1.08534	0.023033	0.00773933	1.10074	0.000207309	0.00232747	0.972845	0.0355222	0.0125347	1.14558	0.12491	0.0155818	1.04448	0.0955382	0.00846241	1.06088	0.0677869	0.0166469	1.41908	0.106397	0.00891009	1.10463	0.0358302	204.96	0.01123	0.00157841
1.10707	0.0328182	0.00180973	1.29738	0.0750833	0.000202457	1.09601	#DIV/0!	0.00150452	0.930608	0.0378339	0.00279967	1.02362	0.0290591	0.00183748	0.873426	0.0483075	0.011973	1.12784	0.0695814	0.00867997	1.2544	0.073067	0.00431345	1.02989	0.0488803	0.0554466	1.10745	0.00925582	0.00671568	1.26821	0.2109	0.295367	1.13565	0.137832	0.00993035	1.03549	0.0931127	0.00899004	1.05041	0.0697583	0.0104639	1.11671	0.399462	0.302372	1.09695	0.0301423	205.8	0.0554149	0.0302139
1.11342	0.0302865	0.00635403	1.30407	0.0770978	0.00669337	1.08777	#DIV/0!	0.0082474	0.930213	0.0254532	0.000394745	1.03187	0.0301985	0.00825287	0.892261	0.0458195	0.0188351	1.10361	0.066259	0.0242288	1.26487	0.0750286	0.0104634	1.07278	0.011111	0.0428881	1.13287	0.0219893	0.0254109	0.962876	0.0260889	0.305335	1.1474	0.139255	0.011757	1.05461	0.101676	0.0191151	1.05493	0.0653076	0.00451084	1.1271	0.394359	0.0103889	1.08538	0.0284758	206.64	0.0376791	0.0225146
1.11276	0.0297823	0.000663615	1.29125	0.0875636	0.0128179	1.09192	#DIV/0!	0.00415115	0.928542	0.0336727	0.00167065	1.02071	0.0314475	0.0111604	0.898441	0.0502688	0.00617916	1.10881	0.0647189	0.00519984	1.27257	0.0721534	0.00770709	0.99601	0.0504397	0.0767716	1.14592	0.0279927	0.0130519	1.25227	0.199208	0.289398	1.15833	0.141129	0.0109296	1.05294	0.0955136	0.00166795	1.05163	0.0624712	0.00329238	1.43316	0.109911	0.306068	1.12102	0.0372516	207.48	0.0567113	0.0301795
1.10969	0.0300539	0.00306698	1.29029	0.0935699	0.000963791	1.06515	#DIV/0!	0.0267702	0.937458	0.0292996	0.0089159	1.02366	0.028567	0.00294506	0.916242	0.0586266	0.0178013	1.07781	0.0550717	0.0310013	1.27376	0.0711677	0.00119174	0.989633	0.0511284	0.00637711	1.13625	0.0235164	0.00967012	1.0272	0.0206634	0.22507	1.14583	0.136834	0.0125005	1.06403	0.10306	0.0110867	1.04753	0.0484361	0.00410767	1.37915	0.11012	0.0540157	1.09891	0.0335991	208.32	0.0316502	0.0166152
1.11057	0.0330672	0.000881624	1.27726	0.104207	0.0130281	1.07806	#DIV/0!	0.012911	0.915035	0.0345129	0.0224237	1.02455	0.0295787	0.000889299	0.880642	0.054483	0.0355997	1.09791	0.0541996	0.020099	1.24439	0.0683888	0.0293745	1.08979	0.0136494	0.100156	1.14963	0.0355068	0.0133852	1.19307	0.245864	0.165862	1.1502	0.138621	0.00436465	1.05048	0.091492	0.0135472	1.06311	0.0671137	0.015587	1.11431	0.379495	0.264836	1.09593	0.0274651	209.16	0.0537719	0.021768
1.11004	0.0308902	0.000530719	1.28736	0.107249	0.010095	1.08941	#DIV/0!	0.0113553	0.935673	0.0254727	0.0206389	1.03268	0.0277717	0.00813334	0.907351	0.0542644	0.0267086	1.10503	0.0618433	0.00712328	1.26092	0.0691924	0.0165342	1.08737	0.0111833	0.00242288	1.13095	0.0288534	0.0186855	1.20984	0.249291	0.0167722	1.15882	0.142018	0.0086215	1.04352	0.0875999	0.00695824	1.06338	0.0673708	0.000269206	1.13427	0.376252	0.0199569	1.10377	0.0269054	210	0.0126292	0.00218163
		0.00665385			0.015161			0.0604745			0.0178302			0.00986624			0.0136753			0.015402			0.0135474			0.0238934			0.0106561			0.0800113			0.00850355			0.0114127			0.0069284			0.089311				0.0278086	0.011295
																																												INTENSITY INCREMENT	10.3774	2.69054

## Sheet: Raw Fig. 7D
PTRFKO+Cav1GFP+Empty + 10mM CD																						Average	SEM
0.0779176	0.169668	0.0647117	0.0433795	0.0719183	0.131303	0.142252	0.184551	0.226307	0.0616088	0.0647602	0.0622103	0.0541781	0.310415	0.18078	0.114639	0.0493623	0.282584	0.0805855	0.133341	0.0489456	0.0765266	0.119634	0.0164995
PTRFKO+Cav1GFP+PTRF + 10mM CD																				Average	SEM
0.0320576	0.0271496	0.156746	0.0832665	0.0474482	0.0675568	0.195518	0.0302655	0.0864585	0.0380324	0.040597	0.101999	0.0857296	0.114684	0.066743	0.0311526	0.0603459	0.0983575	0.0298589	0.0849673	0.0739467	0.0100251

## Sheet: Raw Fig. 7E
Image	Condition	Genotype	Protein	GroupClusters_DiamApproxBlinks_	NumClusters	mean_Clusters_AreaBlinks__filt30	mean_Clusters_DiamApproxBlinks__filt30	mean_Clusters_SizeBlinks__filt30	median_Clusters_AreaBlinks__filt30	median_Clusters_DensityBlinks__filt30	median_Clusters_DiamApproxBlinks__filt30	median_Clusters_SizeBlinks__filt30	PercCount_filt30
PTRFKO+Cav1 NCB Cav1 Rbb647 Fab ISOOSMOTIC	Iso	PTRFKO+Cav1	CAVEOLIN	[0, 50)	25	1310.26	40.3427	63.32	1298.3	0.0394304	40.6576	53	22.5225
PTRFKO+Cav1 NCB Cav1 Rbb647 Fab ISOOSMOTIC 10	Iso	PTRFKO+Cav1	CAVEOLIN	[0, 50)	17	1304.07	40.234	47.6471	1174.14	0.0364088	38.6647	48	18.4783
PTRFKO+Cav1 NCB Cav1 Rbb647 Fab ISOOSMOTIC 11	Iso	PTRFKO+Cav1	CAVEOLIN	[0, 50)	43	1289.12	39.9565	61.2558	1243.5	0.0414373	39.7903	46	34.4
PTRFKO+Cav1 NCB Cav1 Rbb647 Fab ISOOSMOTIC 12	Iso	PTRFKO+Cav1	CAVEOLIN	[0, 50)	35	1274.34	39.5704	55.8571	1340.92	0.0460113	41.3196	41	33.0189
PTRFKO+Cav1 NCB Cav1 Rbb647 Fab ISOOSMOTIC 13	Iso	PTRFKO+Cav1	CAVEOLIN	[0, 50)	37	1295.82	40.1476	70.2162	1251.6	0.0336332	39.9198	42	35.5769
PTRFKO+Cav1 NCB Cav1 Rbb647 Fab ISOOSMOTIC 2	Iso	PTRFKO+Cav1	CAVEOLIN	[0, 50)	37	1340.68	40.8964	51.6216	1377.9	0.0367996	41.8855	44	21.3873
PTRFKO+Cav1 NCB Cav1 Rbb647 Fab ISOOSMOTIC 4	Iso	PTRFKO+Cav1	CAVEOLIN	[0, 50)	31	1231.32	39.1681	72.8387	1369.65	0.0359773	41.7599	37	31.3131
PTRFKO+Cav1 NCB Cav1 Rbb647 Fab ISOOSMOTIC 5	Iso	PTRFKO+Cav1	CAVEOLIN	[0, 50)	35	1346.25	40.818	58.1429	1435.5	0.0339644	42.7521	44	31.25
PTRFKO+Cav1 NCB Cav1 Rbb647 Fab ISOOSMOTIC 6	Iso	PTRFKO+Cav1	CAVEOLIN	[0, 50)	36	1312.28	40.2111	51.2778	1370.16	0.0304943	41.7676	37.5	31.8584
PTRFKO+Cav1 NCB Cav1 Rbb647 Fab ISOOSMOTIC 7	Iso	PTRFKO+Cav1	CAVEOLIN	[0, 50)	33	1383.88	41.5975	58.8788	1459.86	0.0358324	43.1132	45	27.2727
PTRFKO+Cav1 NCB Cav1 Rbb647 Fab ISOOSMOTIC 8	Iso	PTRFKO+Cav1	CAVEOLIN	[0, 50)	29	1509.96	43.6843	60.6552	1536.47	0.031914	44.23	43	24.5763
PTRFKO+Cav1 NCB Cav1 Rbb647 Fab ISOOSMOTIC 9	Iso	PTRFKO+Cav1	CAVEOLIN	[0, 50)	39	1324.89	40.4545	56.3846	1358.44	0.036237	41.5888	40	36.4486
PTRFKO+Cav1 NCB Cav1 Rbb647 Fab HYPOOSMOTIC 1-4	Hypo 1-4	PTRFKO+Cav1	CAVEOLIN	[0, 50)	34	1441.8	42.2589	42.1765	1577.11	0.0293966	44.8105	38	23.7762
PTRFKO+Cav1 NCB Cav1 Rbb647 Fab HYPOOSMOTIC 1-4 10	Hypo 1-4	PTRFKO+Cav1	CAVEOLIN	[0, 50)	16	1442.18	42.5718	45.375	1452.54	0.0272464	43	38	45.7143
PTRFKO+Cav1 NCB Cav1 Rbb647 Fab HYPOOSMOTIC 1-4 11	Hypo 1-4	PTRFKO+Cav1	CAVEOLIN	[0, 50)	14	1625.79	45.4167	45.5	1577.68	0.0231651	44.8191	37	35.8974
PTRFKO+Cav1 NCB Cav1 Rbb647 Fab HYPOOSMOTIC 1-4 12	Hypo 1-4	PTRFKO+Cav1	CAVEOLIN	[0, 50)	17	1420.48	42.1758	57.1176	1441.34	0.0320099	42.8389	42	39.5349
PTRFKO+Cav1 NCB Cav1 Rbb647 Fab HYPOOSMOTIC 1-4 2	Hypo 1-4	PTRFKO+Cav1	CAVEOLIN	[0, 50)	22	1502.69	43.5041	51.1364	1506.26	0.0277678	43.7921	40	17.7419
PTRFKO+Cav1 NCB Cav1 Rbb647 Fab HYPOOSMOTIC 1-4 3	Hypo 1-4	PTRFKO+Cav1	CAVEOLIN	[0, 50)	13	1418.83	42.2476	74.1538	1423.02	0.037949	42.5658	39	17.3333
PTRFKO+Cav1 NCB Cav1 Rbb647 Fab HYPOOSMOTIC 1-4 4	Hypo 1-4	PTRFKO+Cav1	CAVEOLIN	[0, 50)	36	1518.02	43.5406	53.3333	1677.18	0.0314807	46.211	41.5	28.8
PTRFKO+Cav1 NCB Cav1 Rbb647 Fab HYPOOSMOTIC 1-4 5	Hypo 1-4	PTRFKO+Cav1	CAVEOLIN	[0, 50)	32	1438.13	42.4533	60.5625	1516.8	0.0316142	43.9437	40	24.0602
PTRFKO+Cav1 NCB Cav1 Rbb647 Fab HYPOOSMOTIC 1-4 6	Hypo 1-4	PTRFKO+Cav1	CAVEOLIN	[0, 50)	30	1463.52	42.9346	50.9667	1483.54	0.0331084	43.461	46.5	30
PTRFKO+Cav1 NCB Cav1 Rbb647 Fab HYPOOSMOTIC 1-4 7	Hypo 1-4	PTRFKO+Cav1	CAVEOLIN	[0, 50)	31	1458.15	42.8451	49.3226	1478.43	0.0285749	43.3865	38	21.6783
PTRFKO+Cav1 NCB Cav1 Rbb647 Fab HYPOOSMOTIC 1-4 8	Hypo 1-4	PTRFKO+Cav1	CAVEOLIN	[0, 50)	26	1390.59	41.6178	44.2308	1451.18	0.0292092	42.9806	36	20.4724
PTRFKO+Cav1 NCB Cav1 Rbb647 Fab HYPOOSMOTIC 1-4 9	Hypo 1-4	PTRFKO+Cav1	CAVEOLIN	[0, 50)	20	1574.2	44.6127	43.9	1588.68	0.0268091	44.9745	36	21.0526
PTRFKO+Cav1 NCB Cav1 Rbb647 Fab HYPOOSMOTIC 1-20	Hypo 1-20	PTRFKO+Cav1	CAVEOLIN	[0, 50)	32	1436.19	42.3957	48.625	1420.81	0.0310597	42.527	39	25.1969
PTRFKO+Cav1 NCB Cav1 Rbb647 Fab HYPOOSMOTIC 1-20 10	Hypo 1-20	PTRFKO+Cav1	CAVEOLIN	[0, 50)	50	1370.65	41.3599	48.44	1385.75	0.0363208	42.0037	42	30.8642
PTRFKO+Cav1 NCB Cav1 Rbb647 Fab HYPOOSMOTIC 1-20 11	Hypo 1-20	PTRFKO+Cav1	CAVEOLIN	[0, 50)	35	1616.02	45.1658	57.5429	1725.2	0.0326485	46.8678	49	29.9145
PTRFKO+Cav1 NCB Cav1 Rbb647 Fab HYPOOSMOTIC 1-20 12	Hypo 1-20	PTRFKO+Cav1	CAVEOLIN	[0, 50)	36	1316.96	40.5181	47.3889	1391.6	0.0332373	42.0926	37	26.2774
PTRFKO+Cav1 NCB Cav1 Rbb647 Fab HYPOOSMOTIC 1-20 2	Hypo 1-20	PTRFKO+Cav1	CAVEOLIN	[0, 50)	33	1480.7	43.0365	49.2121	1554.26	0.0304036	44.4853	40	29.2035
PTRFKO+Cav1 NCB Cav1 Rbb647 Fab HYPOOSMOTIC 1-20 4	Hypo 1-20	PTRFKO+Cav1	CAVEOLIN	[0, 50)	20	1448.46	42.5344	49.35	1486.44	0.0280643	43.4998	39	18.8679
PTRFKO+Cav1 NCB Cav1 Rbb647 Fab HYPOOSMOTIC 1-20 5	Hypo 1-20	PTRFKO+Cav1	CAVEOLIN	[0, 50)	31	1435.75	42.0181	53.0968	1532.13	0.0304997	44.1675	43	27.9279
PTRFKO+Cav1 NCB Cav1 Rbb647 Fab HYPOOSMOTIC 1-20 6	Hypo 1-20	PTRFKO+Cav1	CAVEOLIN	[0, 50)	41	1405.19	41.8388	48.4878	1508.61	0.0292708	43.8272	39	28.6713
PTRFKO+Cav1 NCB Cav1 Rbb647 Fab HYPOOSMOTIC 1-20 7	Hypo 1-20	PTRFKO+Cav1	CAVEOLIN	[0, 50)	49	1475.19	43.0189	85.7551	1495.88	0.029941	43.6418	43	34.2657
PTRFKO+Cav1 NCB Cav1 Rbb647 Fab HYPOOSMOTIC 1-20 8	Hypo 1-20	PTRFKO+Cav1	CAVEOLIN	[0, 50)	44	1317.68	40.4532	48.3409	1379.37	0.0358494	41.9055	42	29.1391
PTRFKO+Cav1 NCB Cav1 Rbb647 Fab HYPOOSMOTIC 1-20 9	Hypo 1-20	PTRFKO+Cav1	CAVEOLIN	[0, 50)	39	1405.12	41.8413	53.359	1429.35	0.0329155	42.6603	43	29.5455
PTRFKO+Cav1 NCB Cav1 Rbb647 Fab ISOOSMOTIC	Iso	PTRFKO+Cav1	CAVEOLIN	[50, 100)	77	4039.42	70.3738	259.545	3592.85	0.0265046	67.6355	105	69.3694
PTRFKO+Cav1 NCB Cav1 Rbb647 Fab ISOOSMOTIC 10	Iso	PTRFKO+Cav1	CAVEOLIN	[50, 100)	62	3784.51	68.5722	134.919	3597.18	0.0285264	67.6761	94.5	67.3913
PTRFKO+Cav1 NCB Cav1 Rbb647 Fab ISOOSMOTIC 11	Iso	PTRFKO+Cav1	CAVEOLIN	[50, 100)	75	3742.73	67.8785	172.013	3458.02	0.0301289	66.3543	114	60
PTRFKO+Cav1 NCB Cav1 Rbb647 Fab ISOOSMOTIC 12	Iso	PTRFKO+Cav1	CAVEOLIN	[50, 100)	62	3434.19	64.9826	104.742	3040.33	0.0226221	62.2123	79.5	58.4906
PTRFKO+Cav1 NCB Cav1 Rbb647 Fab ISOOSMOTIC 13	Iso	PTRFKO+Cav1	CAVEOLIN	[50, 100)	61	3917.68	69.4667	153.475	3704.65	0.0262378	68.6798	99	58.6538
PTRFKO+Cav1 NCB Cav1 Rbb647 Fab ISOOSMOTIC 2	Iso	PTRFKO+Cav1	CAVEOLIN	[50, 100)	112	4100.12	70.7634	123.955	3731.83	0.0231341	68.9312	89	64.7399
PTRFKO+Cav1 NCB Cav1 Rbb647 Fab ISOOSMOTIC 4	Iso	PTRFKO+Cav1	CAVEOLIN	[50, 100)	59	3790.8	68.2258	216.898	3460.3	0.0254103	66.3761	85	59.596
PTRFKO+Cav1 NCB Cav1 Rbb647 Fab ISOOSMOTIC 5	Iso	PTRFKO+Cav1	CAVEOLIN	[50, 100)	67	3895.87	69.1277	146.657	3595.51	0.0236523	67.6605	80	59.8214
PTRFKO+Cav1 NCB Cav1 Rbb647 Fab ISOOSMOTIC 6	Iso	PTRFKO+Cav1	CAVEOLIN	[50, 100)	70	3606.07	66.6487	151.129	3179.65	0.0280419	63.6274	103	61.9469
PTRFKO+Cav1 NCB Cav1 Rbb647 Fab ISOOSMOTIC 7	Iso	PTRFKO+Cav1	CAVEOLIN	[50, 100)	78	4098.08	71.0211	153.859	3926.47	0.026873	70.706	105	64.4628
PTRFKO+Cav1 NCB Cav1 Rbb647 Fab ISOOSMOTIC 8	Iso	PTRFKO+Cav1	CAVEOLIN	[50, 100)	77	3706.17	67.6475	189.091	3354.13	0.0291247	65.3499	102	65.2542
PTRFKO+Cav1 NCB Cav1 Rbb647 Fab ISOOSMOTIC 9	Iso	PTRFKO+Cav1	CAVEOLIN	[50, 100)	61	3527.3	65.9734	168.984	3181.5	0.0229494	63.646	76	57.0093
PTRFKO+Cav1 NCB Cav1 Rbb647 Fab HYPOOSMOTIC 1-4	Hypo 1-4	PTRFKO+Cav1	CAVEOLIN	[50, 100)	87	3815.39	68.3287	150.908	3363.68	0.0273628	65.4428	101	60.8392
PTRFKO+Cav1 NCB Cav1 Rbb647 Fab HYPOOSMOTIC 1-4 10	Hypo 1-4	PTRFKO+Cav1	CAVEOLIN	[50, 100)	17	2902.25	60.0405	115.588	2510.09	0.0311998	56.5327	77	48.5714
PTRFKO+Cav1 NCB Cav1 Rbb647 Fab HYPOOSMOTIC 1-4 11	Hypo 1-4	PTRFKO+Cav1	CAVEOLIN	[50, 100)	25	3891.62	68.3491	119.96	3024.53	0.0236747	62.056	75	64.1026
PTRFKO+Cav1 NCB Cav1 Rbb647 Fab HYPOOSMOTIC 1-4 12	Hypo 1-4	PTRFKO+Cav1	CAVEOLIN	[50, 100)	25	3475.12	65.3018	147.16	3063.54	0.0198103	62.4549	64	58.1395
PTRFKO+Cav1 NCB Cav1 Rbb647 Fab HYPOOSMOTIC 1-4 2	Hypo 1-4	PTRFKO+Cav1	CAVEOLIN	[50, 100)	81	4254.06	72.1824	153.025	4055.14	0.021134	71.8552	97	65.3226
PTRFKO+Cav1 NCB Cav1 Rbb647 Fab HYPOOSMOTIC 1-4 3	Hypo 1-4	PTRFKO+Cav1	CAVEOLIN	[50, 100)	49	3885.9	68.9917	155.98	3216.05	0.0283577	63.9906	101	65.3333
PTRFKO+Cav1 NCB Cav1 Rbb647 Fab HYPOOSMOTIC 1-4 4	Hypo 1-4	PTRFKO+Cav1	CAVEOLIN	[50, 100)	73	4012.47	70.226	186.548	3292.6	0.0274695	64.7477	109	58.4
PTRFKO+Cav1 NCB Cav1 Rbb647 Fab HYPOOSMOTIC 1-4 5	Hypo 1-4	PTRFKO+Cav1	CAVEOLIN	[50, 100)	90	3780.31	67.8138	206.1	3057.54	0.025852	62.3937	85.5	67.6692
PTRFKO+Cav1 NCB Cav1 Rbb647 Fab HYPOOSMOTIC 1-4 6	Hypo 1-4	PTRFKO+Cav1	CAVEOLIN	[50, 100)	58	3918.99	69.2683	117.345	3514.07	0.0227211	66.8885	74.5	58
PTRFKO+Cav1 NCB Cav1 Rbb647 Fab HYPOOSMOTIC 1-4 7	Hypo 1-4	PTRFKO+Cav1	CAVEOLIN	[50, 100)	93	4212.33	71.8536	175.473	3985.61	0.0223899	71.2365	98	65.035
PTRFKO+Cav1 NCB Cav1 Rbb647 Fab HYPOOSMOTIC 1-4 8	Hypo 1-4	PTRFKO+Cav1	CAVEOLIN	[50, 100)	88	3869.57	68.8933	131.705	3497.55	0.0227992	66.7324	86.5	69.2913
PTRFKO+Cav1 NCB Cav1 Rbb647 Fab HYPOOSMOTIC 1-4 9	Hypo 1-4	PTRFKO+Cav1	CAVEOLIN	[50, 100)	63	3919.82	69.4636	128.508	3583.27	0.02053	67.5452	82	66.3158
PTRFKO+Cav1 NCB Cav1 Rbb647 Fab HYPOOSMOTIC 1-20	Hypo 1-20	PTRFKO+Cav1	CAVEOLIN	[50, 100)	84	3857.79	68.5957	117.619	3160.55	0.0229531	63.4361	86	66.1417
PTRFKO+Cav1 NCB Cav1 Rbb647 Fab HYPOOSMOTIC 1-20 10	Hypo 1-20	PTRFKO+Cav1	CAVEOLIN	[50, 100)	89	3702.57	67.3223	150.045	3260.91	0.0222637	64.4354	78	54.9383
PTRFKO+Cav1 NCB Cav1 Rbb647 Fab HYPOOSMOTIC 1-20 11	Hypo 1-20	PTRFKO+Cav1	CAVEOLIN	[50, 100)	71	3878.61	69.0741	135.62	3607.04	0.0216903	67.769	86	60.6838
PTRFKO+Cav1 NCB Cav1 Rbb647 Fab HYPOOSMOTIC 1-20 12	Hypo 1-20	PTRFKO+Cav1	CAVEOLIN	[50, 100)	84	4002.69	70.0954	193.357	3564.34	0.0233399	67.3656	95	61.3139
PTRFKO+Cav1 NCB Cav1 Rbb647 Fab HYPOOSMOTIC 1-20 2	Hypo 1-20	PTRFKO+Cav1	CAVEOLIN	[50, 100)	66	4068	70.49	118.045	3734.76	0.0242256	68.9555	85	58.4071
PTRFKO+Cav1 NCB Cav1 Rbb647 Fab HYPOOSMOTIC 1-20 4	Hypo 1-20	PTRFKO+Cav1	CAVEOLIN	[50, 100)	78	4037.62	70.2033	118.192	3588.19	0.0214771	67.5898	87	73.5849
PTRFKO+Cav1 NCB Cav1 Rbb647 Fab HYPOOSMOTIC 1-20 5	Hypo 1-20	PTRFKO+Cav1	CAVEOLIN	[50, 100)	75	4027.69	70.2274	140.827	3536.25	0.020957	67.1006	77	67.5676
PTRFKO+Cav1 NCB Cav1 Rbb647 Fab HYPOOSMOTIC 1-20 6	Hypo 1-20	PTRFKO+Cav1	CAVEOLIN	[50, 100)	91	3871.17	69.0121	165.33	3655.73	0.0228352	68.2248	79	63.6364
PTRFKO+Cav1 NCB Cav1 Rbb647 Fab HYPOOSMOTIC 1-20 7	Hypo 1-20	PTRFKO+Cav1	CAVEOLIN	[50, 100)	82	3921.05	69.1251	171.732	3487.82	0.0266733	66.6358	95.5	57.3427
PTRFKO+Cav1 NCB Cav1 Rbb647 Fab HYPOOSMOTIC 1-20 8	Hypo 1-20	PTRFKO+Cav1	CAVEOLIN	[50, 100)	95	3566.03	66.2229	122.505	3068.67	0.0224079	62.5073	74	62.9139
PTRFKO+Cav1 NCB Cav1 Rbb647 Fab HYPOOSMOTIC 1-20 9	Hypo 1-20	PTRFKO+Cav1	CAVEOLIN	[50, 100)	77	4079.2	70.8122	134.87	3679.93	0.0240311	68.4502	86	58.3333
PTRFKO+Cav1 NCB Cav1 Rbb647 Fab ISOOSMOTIC	Iso	PTRFKO+Cav1	CAVEOLIN	[100, Inf]	9	12310.7	123.634	609.222	10037	0.033402	113.046	318	8.10811
PTRFKO+Cav1 NCB Cav1 Rbb647 Fab ISOOSMOTIC 10	Iso	PTRFKO+Cav1	CAVEOLIN	[100, Inf]	13	10485.2	114.69	767.615	9454.86	0.0457621	109.719	548	14.1304
PTRFKO+Cav1 NCB Cav1 Rbb647 Fab ISOOSMOTIC 11	Iso	PTRFKO+Cav1	CAVEOLIN	[100, Inf]	7	13508.5	129.904	938.286	14035.2	0.0596357	133.679	837	5.6
PTRFKO+Cav1 NCB Cav1 Rbb647 Fab ISOOSMOTIC 12	Iso	PTRFKO+Cav1	CAVEOLIN	[100, Inf]	9	11476	119.567	1117.11	9163.92	0.0534893	108.018	459	8.49057
PTRFKO+Cav1 NCB Cav1 Rbb647 Fab ISOOSMOTIC 13	Iso	PTRFKO+Cav1	CAVEOLIN	[100, Inf]	6	9064.81	107.316	252.833	9083.4	0.026745	107.522	243.5	5.76923
PTRFKO+Cav1 NCB Cav1 Rbb647 Fab ISOOSMOTIC 2	Iso	PTRFKO+Cav1	CAVEOLIN	[100, Inf]	24	10720.5	115.992	427.917	9839.74	0.027642	111.929	340.5	13.8728
PTRFKO+Cav1 NCB Cav1 Rbb647 Fab ISOOSMOTIC 4	Iso	PTRFKO+Cav1	CAVEOLIN	[100, Inf]	9	11869.8	122.343	1099.67	10528.9	0.0603498	115.784	943	9.09091
PTRFKO+Cav1 NCB Cav1 Rbb647 Fab ISOOSMOTIC 5	Iso	PTRFKO+Cav1	CAVEOLIN	[100, Inf]	10	14754.7	134.78	751.1	13480	0.0484831	130.975	598	8.92857
PTRFKO+Cav1 NCB Cav1 Rbb647 Fab ISOOSMOTIC 6	Iso	PTRFKO+Cav1	CAVEOLIN	[100, Inf]	7	11180.9	118.885	741.714	10982.2	0.0293202	118.25	322	6.19469
PTRFKO+Cav1 NCB Cav1 Rbb647 Fab ISOOSMOTIC 7	Iso	PTRFKO+Cav1	CAVEOLIN	[100, Inf]	10	11974	120.408	464.7	9847.97	0.0367819	111.977	425.5	8.26446
PTRFKO+Cav1 NCB Cav1 Rbb647 Fab ISOOSMOTIC 8	Iso	PTRFKO+Cav1	CAVEOLIN	[100, Inf]	12	13372.8	126.536	1088.83	11665.1	0.051251	121.857	542.5	10.1695
PTRFKO+Cav1 NCB Cav1 Rbb647 Fab ISOOSMOTIC 9	Iso	PTRFKO+Cav1	CAVEOLIN	[100, Inf]	7	13035.2	127.187	1147.86	13410.4	0.100905	130.67	840	6.54206
PTRFKO+Cav1 NCB Cav1 Rbb647 Fab HYPOOSMOTIC 1-4	Hypo 1-4	PTRFKO+Cav1	CAVEOLIN	[100, Inf]	22	12004.6	121.827	426.409	9910.12	0.0290178	112.326	354	15.3846
PTRFKO+Cav1 NCB Cav1 Rbb647 Fab HYPOOSMOTIC 1-4 10	Hypo 1-4	PTRFKO+Cav1	CAVEOLIN	[100, Inf]	2	9699.32	110.837	290	9699.32	0.0278128	110.837	290	5.71429
PTRFKO+Cav1 NCB Cav1 Rbb647 Fab HYPOOSMOTIC 1-4 12	Hypo 1-4	PTRFKO+Cav1	CAVEOLIN	[100, Inf]	1	8656.55	104.985	286	8656.55	0.0330386	104.985	286	2.32558
PTRFKO+Cav1 NCB Cav1 Rbb647 Fab HYPOOSMOTIC 1-4 2	Hypo 1-4	PTRFKO+Cav1	CAVEOLIN	[100, Inf]	21	13229	127.284	789.762	10871	0.0355073	117.649	469	16.9355
PTRFKO+Cav1 NCB Cav1 Rbb647 Fab HYPOOSMOTIC 1-4 3	Hypo 1-4	PTRFKO+Cav1	CAVEOLIN	[100, Inf]	13	11243.3	119.175	1232.38	11087.9	0.029914	118.817	379	17.3333
PTRFKO+Cav1 NCB Cav1 Rbb647 Fab HYPOOSMOTIC 1-4 4	Hypo 1-4	PTRFKO+Cav1	CAVEOLIN	[100, Inf]	16	10471.9	114.59	588.125	8815.86	0.0378355	105.947	395	12.8
PTRFKO+Cav1 NCB Cav1 Rbb647 Fab HYPOOSMOTIC 1-4 5	Hypo 1-4	PTRFKO+Cav1	CAVEOLIN	[100, Inf]	11	10154.3	112.852	702.545	8751.49	0.0258242	105.559	250	8.27068
PTRFKO+Cav1 NCB Cav1 Rbb647 Fab HYPOOSMOTIC 1-4 6	Hypo 1-4	PTRFKO+Cav1	CAVEOLIN	[100, Inf]	12	13587	127.386	1009.75	10113.3	0.0339699	113.472	317	12
PTRFKO+Cav1 NCB Cav1 Rbb647 Fab HYPOOSMOTIC 1-4 7	Hypo 1-4	PTRFKO+Cav1	CAVEOLIN	[100, Inf]	19	13782.8	129.935	635.211	13260	0.0312012	129.935	376	13.2867
PTRFKO+Cav1 NCB Cav1 Rbb647 Fab HYPOOSMOTIC 1-4 8	Hypo 1-4	PTRFKO+Cav1	CAVEOLIN	[100, Inf]	13	10511.6	114.815	613.538	9511.05	0.0283051	110.045	271	10.2362
PTRFKO+Cav1 NCB Cav1 Rbb647 Fab HYPOOSMOTIC 1-4 9	Hypo 1-4	PTRFKO+Cav1	CAVEOLIN	[100, Inf]	12	16343.1	134.11	548	10723.3	0.0279035	116.842	459	12.6316
PTRFKO+Cav1 NCB Cav1 Rbb647 Fab HYPOOSMOTIC 1-20	Hypo 1-20	PTRFKO+Cav1	CAVEOLIN	[100, Inf]	11	12081.9	121.149	642.636	9640.92	0.0291592	110.794	348	8.66142
PTRFKO+Cav1 NCB Cav1 Rbb647 Fab HYPOOSMOTIC 1-20 10	Hypo 1-20	PTRFKO+Cav1	CAVEOLIN	[100, Inf]	23	11981.5	122.223	507.609	10677.2	0.0262125	116.596	332	14.1975
PTRFKO+Cav1 NCB Cav1 Rbb647 Fab HYPOOSMOTIC 1-20 11	Hypo 1-20	PTRFKO+Cav1	CAVEOLIN	[100, Inf]	11	9765.69	110.925	948	8983.17	0.0866081	106.947	859	9.40171
PTRFKO+Cav1 NCB Cav1 Rbb647 Fab HYPOOSMOTIC 1-20 12	Hypo 1-20	PTRFKO+Cav1	CAVEOLIN	[100, Inf]	17	12347.9	123.705	405.118	11377.3	0.0241829	120.358	316	12.4088
PTRFKO+Cav1 NCB Cav1 Rbb647 Fab HYPOOSMOTIC 1-20 2	Hypo 1-20	PTRFKO+Cav1	CAVEOLIN	[100, Inf]	14	12409.3	124.645	958.143	11604.7	0.0278816	121.555	331	12.3894
PTRFKO+Cav1 NCB Cav1 Rbb647 Fab HYPOOSMOTIC 1-20 4	Hypo 1-20	PTRFKO+Cav1	CAVEOLIN	[100, Inf]	8	15832	137.035	334.375	11808.3	0.0200185	122.614	244	7.54717
PTRFKO+Cav1 NCB Cav1 Rbb647 Fab HYPOOSMOTIC 1-20 5	Hypo 1-20	PTRFKO+Cav1	CAVEOLIN	[100, Inf]	5	10543	115.205	312.8	10611.1	0.0301457	116.235	302	4.5045
PTRFKO+Cav1 NCB Cav1 Rbb647 Fab HYPOOSMOTIC 1-20 6	Hypo 1-20	PTRFKO+Cav1	CAVEOLIN	[100, Inf]	11	11112.3	118.365	420.909	10635.2	0.0391052	116.366	391	7.69231
PTRFKO+Cav1 NCB Cav1 Rbb647 Fab HYPOOSMOTIC 1-20 7	Hypo 1-20	PTRFKO+Cav1	CAVEOLIN	[100, Inf]	12	13096	126.79	367.583	10448.1	0.0209746	115.337	296.5	8.39161
PTRFKO+Cav1 NCB Cav1 Rbb647 Fab HYPOOSMOTIC 1-20 8	Hypo 1-20	PTRFKO+Cav1	CAVEOLIN	[100, Inf]	12	21598.6	144.089	847.917	10310.8	0.0330333	114.574	380	7.94702
PTRFKO+Cav1 NCB Cav1 Rbb647 Fab HYPOOSMOTIC 1-20 9	Hypo 1-20	PTRFKO+Cav1	CAVEOLIN	[100, Inf]	16	12166.7	122.195	602.125	10000.7	0.0326214	112.82	348.5	12.1212
PTRFKO+PTRF NCB Cav1 Rbb647 Fab ISOOSMOTIC	Iso	PTRFKO+PTRF	CAVEOLIN	[0, 50)	35	1438.04	42.4262	69.4857	1555.87	0.0390553	44.5084	43	19.5531
PTRFKO+PTRF NCB Cav1 Rbb647 Fab ISOOSMOTIC 10	Iso	PTRFKO+PTRF	CAVEOLIN	[0, 50)	30	1315.72	40.2828	54.0333	1364.59	0.0330327	41.6822	43.5	25.4237
PTRFKO+PTRF NCB Cav1 Rbb647 Fab ISOOSMOTIC 11	Iso	PTRFKO+PTRF	CAVEOLIN	[0, 50)	25	1564.63	44.4113	50.24	1632.78	0.0266567	45.5952	46	24.0385
PTRFKO+PTRF NCB Cav1 Rbb647 Fab ISOOSMOTIC 12	Iso	PTRFKO+PTRF	CAVEOLIN	[0, 50)	54	1122.67	36.9956	95.8519	1164.23	0.0636149	38.5011	54	30.8571
PTRFKO+PTRF NCB Cav1 Rbb647 Fab ISOOSMOTIC 2	Iso	PTRFKO+PTRF	CAVEOLIN	[0, 50)	36	1361.88	41.2733	59.8333	1409.59	0.0338599	42.3621	44.5	23.6842
PTRFKO+PTRF NCB Cav1 Rbb647 Fab ISOOSMOTIC 3	Iso	PTRFKO+PTRF	CAVEOLIN	[0, 50)	39	1354.18	41.108	53.1538	1439.59	0.0379752	42.8129	45	28.6765
PTRFKO+PTRF NCB Cav1 Rbb647 Fab ISOOSMOTIC 4	Iso	PTRFKO+PTRF	CAVEOLIN	[0, 50)	42	1454.13	42.578	51.5714	1507.52	0.0319488	43.8114	40	30.6569
PTRFKO+PTRF NCB Cav1 Rbb647 Fab ISOOSMOTIC 5	Iso	PTRFKO+PTRF	CAVEOLIN	[0, 50)	38	1291.84	39.9084	84.9737	1323.66	0.042097	41.0512	49.5	20.8791
PTRFKO+PTRF NCB Cav1 Rbb647 Fab ISOOSMOTIC 6	Iso	PTRFKO+PTRF	CAVEOLIN	[0, 50)	32	1332.9	40.8082	53.6562	1378.77	0.033065	41.8987	40	25.8065
PTRFKO+PTRF NCB Cav1 Rbb647 Fab ISOOSMOTIC 7	Iso	PTRFKO+PTRF	CAVEOLIN	[0, 50)	31	1425.93	42.0327	59.1613	1510.33	0.0343539	43.8522	39	28.4404
PTRFKO+PTRF NCB Cav1 Rbb647 Fab ISOOSMOTIC 8	Iso	PTRFKO+PTRF	CAVEOLIN	[0, 50)	55	1246.77	39.23	92	1259.83	0.0442342	40.0508	48	37.931
PTRFKO+PTRF NCB Cav1 Rbb647 Fab ISOOSMOTIC 9	Iso	PTRFKO+PTRF	CAVEOLIN	[0, 50)	26	1421.99	41.6223	62.1538	1588.12	0.0386524	44.9596	40	23.0088
PTRFKO+PTRF NCB Cav1 Rbb647 Fab HYPOOSMOTIC 1-4	Hypo 1-4	PTRFKO+PTRF	CAVEOLIN	[0, 50)	24	1143.38	37.1256	52.8333	1169.46	0.0481908	38.5868	36	19.3548
PTRFKO+PTRF NCB Cav1 Rbb647 Fab HYPOOSMOTIC 1-4 10	Hypo 1-4	PTRFKO+PTRF	CAVEOLIN	[0, 50)	50	1237.55	39.1119	55.78	1324.56	0.0397943	41.066	43	36.2319
PTRFKO+PTRF NCB Cav1 Rbb647 Fab HYPOOSMOTIC 1-4 11	Hypo 1-4	PTRFKO+PTRF	CAVEOLIN	[0, 50)	31	1277.58	39.804	62.5161	1336.95	0.0321028	41.2585	41	19.6203
PTRFKO+PTRF NCB Cav1 Rbb647 Fab HYPOOSMOTIC 1-4 12	Hypo 1-4	PTRFKO+PTRF	CAVEOLIN	[0, 50)	25	1520.07	43.6642	56.36	1638.78	0.0290346	45.6788	41	23.3645
PTRFKO+PTRF NCB Cav1 Rbb647 Fab HYPOOSMOTIC 1-4 13	Hypo 1-4	PTRFKO+PTRF	CAVEOLIN	[0, 50)	34	1352.03	40.9461	56.6471	1237.4	0.036194	39.6927	40.5	22.973
PTRFKO+PTRF NCB Cav1 Rbb647 Fab HYPOOSMOTIC 1-4 2	Hypo 1-4	PTRFKO+PTRF	CAVEOLIN	[0, 50)	46	1420.05	41.7482	92.5	1599.46	0.0425893	45.1274	49.5	29.2994
PTRFKO+PTRF NCB Cav1 Rbb647 Fab HYPOOSMOTIC 1-4 3	Hypo 1-4	PTRFKO+PTRF	CAVEOLIN	[0, 50)	31	1373.56	41.2103	76.4194	1467.5	0.0380146	43.2259	47	26.0504
PTRFKO+PTRF NCB Cav1 Rbb647 Fab HYPOOSMOTIC 1-4 4	Hypo 1-4	PTRFKO+PTRF	CAVEOLIN	[0, 50)	22	1380.56	41.5494	56.5	1401.81	0.0276934	42.2449	36	23.6559
PTRFKO+PTRF NCB Cav1 Rbb647 Fab HYPOOSMOTIC 1-4 5	Hypo 1-4	PTRFKO+PTRF	CAVEOLIN	[0, 50)	29	1417.61	42.1298	48.3448	1451.57	0.030137	42.9906	44	20.5674
PTRFKO+PTRF NCB Cav1 Rbb647 Fab HYPOOSMOTIC 1-4 6	Hypo 1-4	PTRFKO+PTRF	CAVEOLIN	[0, 50)	44	1280.35	39.6929	71.0682	1292.48	0.0432543	40.5665	47.5	29.3333
PTRFKO+PTRF NCB Cav1 Rbb647 Fab HYPOOSMOTIC 1-4 7	Hypo 1-4	PTRFKO+PTRF	CAVEOLIN	[0, 50)	33	1355.67	41.0439	61.5152	1413.7	0.0313783	42.4261	43	25.7812
PTRFKO+PTRF NCB Cav1 Rbb647 Fab HYPOOSMOTIC 1-4 8	Hypo 1-4	PTRFKO+PTRF	CAVEOLIN	[0, 50)	21	1273.64	39.6363	57.1429	1277.44	0.0461343	40.3298	42	16.5354
PTRFKO+PTRF NCB Cav1 Rbb647 Fab HYPOOSMOTIC 1-4 9	Hypo 1-4	PTRFKO+PTRF	CAVEOLIN	[0, 50)	28	1312.84	40.1037	50.8929	1329.99	0.0337192	41.1463	38.5	23.3333
PTRFKO+PTRF NCB Cav1 Rbb647 Fab HYPOOSMOTIC 1-20	Hypo 1-20	PTRFKO+PTRF	CAVEOLIN	[0, 50)	11	1341.87	40.7312	44.0909	1375.45	0.0241495	41.8483	33	13.5802
PTRFKO+PTRF NCB Cav1 Rbb647 Fab HYPOOSMOTIC 1-20 10	Hypo 1-20	PTRFKO+PTRF	CAVEOLIN	[0, 50)	23	1456.83	42.7107	42.0435	1493.18	0.0264117	43.6025	34	26.1364
PTRFKO+PTRF NCB Cav1 Rbb647 Fab HYPOOSMOTIC 1-20 11	Hypo 1-20	PTRFKO+PTRF	CAVEOLIN	[0, 50)	22	1543	44.0731	39.6818	1658.89	0.0242791	45.9564	35.5	17.8862
PTRFKO+PTRF NCB Cav1 Rbb647 Fab HYPOOSMOTIC 1-20 12	Hypo 1-20	PTRFKO+PTRF	CAVEOLIN	[0, 50)	33	1470.88	42.9768	45.3939	1488.1	0.0254883	43.5283	36	22.9167
PTRFKO+PTRF NCB Cav1 Rbb647 Fab HYPOOSMOTIC 1-20 2	Hypo 1-20	PTRFKO+PTRF	CAVEOLIN	[0, 50)	32	1480.17	43.0936	47.0938	1461.4	0.0268355	43.1285	39.5	29.0909
PTRFKO+PTRF NCB Cav1 Rbb647 Fab HYPOOSMOTIC 1-20 3	Hypo 1-20	PTRFKO+PTRF	CAVEOLIN	[0, 50)	25	1589.71	44.719	43.04	1639.47	0.0245628	45.6884	35	19.5312
PTRFKO+PTRF NCB Cav1 Rbb647 Fab HYPOOSMOTIC 1-20 4	Hypo 1-20	PTRFKO+PTRF	CAVEOLIN	[0, 50)	16	1530.62	43.9084	37.5625	1585.33	0.0233432	44.9269	35.5	15.3846
PTRFKO+PTRF NCB Cav1 Rbb647 Fab HYPOOSMOTIC 1-20 5	Hypo 1-20	PTRFKO+PTRF	CAVEOLIN	[0, 50)	17	1221.66	39.0253	46.9412	1096.62	0.0410447	37.3665	47	36.9565
PTRFKO+PTRF NCB Cav1 Rbb647 Fab HYPOOSMOTIC 1-20 6	Hypo 1-20	PTRFKO+PTRF	CAVEOLIN	[0, 50)	14	1601.91	44.9245	38.5	1655.09	0.0207853	45.9052	34	10.1449
PTRFKO+PTRF NCB Cav1 Rbb647 Fab HYPOOSMOTIC 1-20 7	Hypo 1-20	PTRFKO+PTRF	CAVEOLIN	[0, 50)	28	1539.83	43.9862	76.5	1584.89	0.0296227	44.9211	42.5	25.2252
PTRFKO+PTRF NCB Cav1 Rbb647 Fab HYPOOSMOTIC 1-20 8	Hypo 1-20	PTRFKO+PTRF	CAVEOLIN	[0, 50)	20	1512.65	43.5859	47.05	1606	0.0316964	45.214	43	19.2308
PTRFKO+PTRF NCB Cav1 Rbb647 Fab HYPOOSMOTIC 1-20 9	Hypo 1-20	PTRFKO+PTRF	CAVEOLIN	[0, 50)	14	1267.96	39.7135	46.9286	1223.55	0.0357917	39.4667	40.5	10.3704
PTRFKO+PTRF NCB Cav1 Rbb647 Fab ISOOSMOTIC	Iso	PTRFKO+PTRF	CAVEOLIN	[50, 100)	113	3871.18	68.9796	157.876	3386.58	0.0236284	65.6653	98	63.1285
PTRFKO+PTRF NCB Cav1 Rbb647 Fab ISOOSMOTIC 10	Iso	PTRFKO+PTRF	CAVEOLIN	[50, 100)	72	3994.59	70.0329	178.639	3554.06	0.0237797	67.2694	93	61.0169
PTRFKO+PTRF NCB Cav1 Rbb647 Fab ISOOSMOTIC 11	Iso	PTRFKO+PTRF	CAVEOLIN	[50, 100)	62	4143.82	71.2836	196.242	3942.52	0.0252886	70.8502	100	59.6154
PTRFKO+PTRF NCB Cav1 Rbb647 Fab ISOOSMOTIC 12	Iso	PTRFKO+PTRF	CAVEOLIN	[50, 100)	104	3920.09	69.2962	251.865	3430.02	0.0303721	66.0851	119	59.4286
PTRFKO+PTRF NCB Cav1 Rbb647 Fab ISOOSMOTIC 2	Iso	PTRFKO+PTRF	CAVEOLIN	[50, 100)	106	4293.3	72.6334	212.651	4307.01	0.0276564	74.05	109.5	69.7368
PTRFKO+PTRF NCB Cav1 Rbb647 Fab ISOOSMOTIC 3	Iso	PTRFKO+PTRF	CAVEOLIN	[50, 100)	75	3767.85	68.1114	167.307	3288.8	0.0241194	64.7103	96	55.1471
PTRFKO+PTRF NCB Cav1 Rbb647 Fab ISOOSMOTIC 4	Iso	PTRFKO+PTRF	CAVEOLIN	[50, 100)	85	3552.49	66.151	124.176	3247.52	0.0215106	64.3029	69	62.0438
PTRFKO+PTRF NCB Cav1 Rbb647 Fab ISOOSMOTIC 5	Iso	PTRFKO+PTRF	CAVEOLIN	[50, 100)	122	3912.31	69.125	195.795	3298.97	0.0273838	64.8103	112.5	67.033
PTRFKO+PTRF NCB Cav1 Rbb647 Fab ISOOSMOTIC 6	Iso	PTRFKO+PTRF	CAVEOLIN	[50, 100)	71	4079.99	70.7605	176.408	3836.06	0.0237026	69.8872	91	57.2581
PTRFKO+PTRF NCB Cav1 Rbb647 Fab ISOOSMOTIC 7	Iso	PTRFKO+PTRF	CAVEOLIN	[50, 100)	62	3885.41	68.7458	209.968	3195.89	0.0208654	63.7897	90.5	56.8807
PTRFKO+PTRF NCB Cav1 Rbb647 Fab ISOOSMOTIC 8	Iso	PTRFKO+PTRF	CAVEOLIN	[50, 100)	77	3826.31	68.3718	182.883	3416.13	0.0261039	65.9511	93	53.1034
PTRFKO+PTRF NCB Cav1 Rbb647 Fab ISOOSMOTIC 9	Iso	PTRFKO+PTRF	CAVEOLIN	[50, 100)	75	4215.7	72.0722	190.773	3910.09	0.0249453	70.5583	91	66.3717
PTRFKO+PTRF NCB Cav1 Rbb647 Fab HYPOOSMOTIC 1-4	Hypo 1-4	PTRFKO+PTRF	CAVEOLIN	[50, 100)	91	4000.25	70.0468	332.099	3654.01	0.0269642	68.2088	104	73.3871
PTRFKO+PTRF NCB Cav1 Rbb647 Fab HYPOOSMOTIC 1-4 10	Hypo 1-4	PTRFKO+PTRF	CAVEOLIN	[50, 100)	73	3915.37	69.4351	184.699	3580.85	0.0248585	67.5224	100	52.8986
PTRFKO+PTRF NCB Cav1 Rbb647 Fab HYPOOSMOTIC 1-4 11	Hypo 1-4	PTRFKO+PTRF	CAVEOLIN	[50, 100)	102	3995.23	69.9884	165.392	3759.9	0.0253215	69.1899	90.5	64.557
PTRFKO+PTRF NCB Cav1 Rbb647 Fab HYPOOSMOTIC 1-4 12	Hypo 1-4	PTRFKO+PTRF	CAVEOLIN	[50, 100)	63	3804	68.5617	185.095	3490.6	0.019569	66.6662	71	58.8785
PTRFKO+PTRF NCB Cav1 Rbb647 Fab HYPOOSMOTIC 1-4 13	Hypo 1-4	PTRFKO+PTRF	CAVEOLIN	[50, 100)	90	3859.97	68.8489	125.4	3458.14	0.0223596	66.3551	90	60.8108
PTRFKO+PTRF NCB Cav1 Rbb647 Fab HYPOOSMOTIC 1-4 2	Hypo 1-4	PTRFKO+PTRF	CAVEOLIN	[50, 100)	95	3745.09	67.6693	237.832	3403.8	0.0251585	65.832	87	60.5096
PTRFKO+PTRF NCB Cav1 Rbb647 Fab HYPOOSMOTIC 1-4 3	Hypo 1-4	PTRFKO+PTRF	CAVEOLIN	[50, 100)	74	4044.47	70.5398	189.446	3374.82	0.0238879	65.5511	97	62.1849
PTRFKO+PTRF NCB Cav1 Rbb647 Fab HYPOOSMOTIC 1-4 4	Hypo 1-4	PTRFKO+PTRF	CAVEOLIN	[50, 100)	52	3891.93	68.7549	140.058	3274.75	0.0252354	64.5719	85	55.914
PTRFKO+PTRF NCB Cav1 Rbb647 Fab HYPOOSMOTIC 1-4 5	Hypo 1-4	PTRFKO+PTRF	CAVEOLIN	[50, 100)	88	4072.09	70.9997	160.489	3856.18	0.0259112	70.0701	94	62.4113
PTRFKO+PTRF NCB Cav1 Rbb647 Fab HYPOOSMOTIC 1-4 6	Hypo 1-4	PTRFKO+PTRF	CAVEOLIN	[50, 100)	86	4306.02	73.0905	295.14	4192.46	0.0429971	73.0616	192	57.3333
PTRFKO+PTRF NCB Cav1 Rbb647 Fab HYPOOSMOTIC 1-4 7	Hypo 1-4	PTRFKO+PTRF	CAVEOLIN	[50, 100)	83	4238.9	72.0794	161.518	3697.11	0.0238183	68.6099	94	64.8438
PTRFKO+PTRF NCB Cav1 Rbb647 Fab HYPOOSMOTIC 1-4 8	Hypo 1-4	PTRFKO+PTRF	CAVEOLIN	[50, 100)	78	4017.07	70.2233	132.064	3466.97	0.020693	66.4399	82.5	61.4173
PTRFKO+PTRF NCB Cav1 Rbb647 Fab HYPOOSMOTIC 1-4 9	Hypo 1-4	PTRFKO+PTRF	CAVEOLIN	[50, 100)	74	3671.59	67.0936	127.527	3170.12	0.025337	63.5304	91	61.6667
PTRFKO+PTRF NCB Cav1 Rbb647 Fab HYPOOSMOTIC 1-20	Hypo 1-20	PTRFKO+PTRF	CAVEOLIN	[50, 100)	61	3802.44	68.1812	74.1475	3217.39	0.0150222	64.004	56	75.3086
PTRFKO+PTRF NCB Cav1 Rbb647 Fab HYPOOSMOTIC 1-20 10	Hypo 1-20	PTRFKO+PTRF	CAVEOLIN	[50, 100)	62	3532.63	65.7758	108.726	2949.68	0.0202653	61.2826	62.5	70.4545
PTRFKO+PTRF NCB Cav1 Rbb647 Fab HYPOOSMOTIC 1-20 11	Hypo 1-20	PTRFKO+PTRF	CAVEOLIN	[50, 100)	86	3605.35	66.8141	81.3837	3369.18	0.0169775	65.4961	58.5	69.9187
PTRFKO+PTRF NCB Cav1 Rbb647 Fab HYPOOSMOTIC 1-20 12	Hypo 1-20	PTRFKO+PTRF	CAVEOLIN	[50, 100)	97	3802.67	68.1923	138.165	3241.37	0.019202	64.2421	71	67.3611
PTRFKO+PTRF NCB Cav1 Rbb647 Fab HYPOOSMOTIC 1-20 2	Hypo 1-20	PTRFKO+PTRF	CAVEOLIN	[50, 100)	66	3715.81	67.6427	110.364	3301.05	0.0200654	64.8292	71	60
PTRFKO+PTRF NCB Cav1 Rbb647 Fab HYPOOSMOTIC 1-20 3	Hypo 1-20	PTRFKO+PTRF	CAVEOLIN	[50, 100)	80	4034.07	70.1925	64.475	3562.85	0.0143534	67.3525	53.5	62.5
PTRFKO+PTRF NCB Cav1 Rbb647 Fab HYPOOSMOTIC 1-20 4	Hypo 1-20	PTRFKO+PTRF	CAVEOLIN	[50, 100)	77	3474.77	65.3466	79.6104	3017.88	0.014761	61.9878	49	74.0385
PTRFKO+PTRF NCB Cav1 Rbb647 Fab HYPOOSMOTIC 1-20 5	Hypo 1-20	PTRFKO+PTRF	CAVEOLIN	[50, 100)	26	3401.56	64.8381	127.423	3014.68	0.0242797	61.9507	70.5	56.5217
PTRFKO+PTRF NCB Cav1 Rbb647 Fab HYPOOSMOTIC 1-20 6	Hypo 1-20	PTRFKO+PTRF	CAVEOLIN	[50, 100)	106	3865.49	68.8354	76.9151	3348.22	0.0139456	65.2922	48	76.8116
PTRFKO+PTRF NCB Cav1 Rbb647 Fab HYPOOSMOTIC 1-20 7	Hypo 1-20	PTRFKO+PTRF	CAVEOLIN	[50, 100)	73	3795.04	68.3748	100.082	3452.73	0.017549	66.3035	60	65.7658
PTRFKO+PTRF NCB Cav1 Rbb647 Fab HYPOOSMOTIC 1-20 8	Hypo 1-20	PTRFKO+PTRF	CAVEOLIN	[50, 100)	71	3401.89	64.8302	83.1127	3025.59	0.0187204	62.0669	57	68.2692
PTRFKO+PTRF NCB Cav1 Rbb647 Fab HYPOOSMOTIC 1-20 9	Hypo 1-20	PTRFKO+PTRF	CAVEOLIN	[50, 100)	95	3678.63	67.1462	76.0947	3113.69	0.0149515	62.964	52	70.3704
PTRFKO+PTRF NCB Cav1 Rbb647 Fab ISOOSMOTIC	Iso	PTRFKO+PTRF	CAVEOLIN	[100, Inf]	31	11327.2	118.916	507.581	9722.2	0.0206603	111.26	274	17.3184
PTRFKO+PTRF NCB Cav1 Rbb647 Fab ISOOSMOTIC 10	Iso	PTRFKO+PTRF	CAVEOLIN	[100, Inf]	16	11157.8	118.024	917.5	9485.31	0.0342499	109.895	367.5	13.5593
PTRFKO+PTRF NCB Cav1 Rbb647 Fab ISOOSMOTIC 11	Iso	PTRFKO+PTRF	CAVEOLIN	[100, Inf]	17	15950.2	133.154	1239.47	10380.3	0.0547568	114.964	583	16.3462
PTRFKO+PTRF NCB Cav1 Rbb647 Fab ISOOSMOTIC 12	Iso	PTRFKO+PTRF	CAVEOLIN	[100, Inf]	17	11224.7	118.507	634	10288.1	0.0436081	114.452	486	9.71429
PTRFKO+PTRF NCB Cav1 Rbb647 Fab ISOOSMOTIC 2	Iso	PTRFKO+PTRF	CAVEOLIN	[100, Inf]	10	15137.4	134.528	591.7	12335.6	0.0241177	125.107	311.5	6.57895
PTRFKO+PTRF NCB Cav1 Rbb647 Fab ISOOSMOTIC 3	Iso	PTRFKO+PTRF	CAVEOLIN	[100, Inf]	22	13190.8	127.967	1113.45	12080.3	0.0563062	124.019	911.5	16.1765
PTRFKO+PTRF NCB Cav1 Rbb647 Fab ISOOSMOTIC 4	Iso	PTRFKO+PTRF	CAVEOLIN	[100, Inf]	10	10402.4	114.798	673.4	10560.1	0.0415628	115.945	412.5	7.29927
PTRFKO+PTRF NCB Cav1 Rbb647 Fab ISOOSMOTIC 5	Iso	PTRFKO+PTRF	CAVEOLIN	[100, Inf]	22	11468.7	120.096	621.136	11003.3	0.0355488	118.363	439	12.0879
PTRFKO+PTRF NCB Cav1 Rbb647 Fab ISOOSMOTIC 6	Iso	PTRFKO+PTRF	CAVEOLIN	[100, Inf]	21	13368.2	127.921	624	11153.9	0.0379871	119.171	508	16.9355
PTRFKO+PTRF NCB Cav1 Rbb647 Fab ISOOSMOTIC 7	Iso	PTRFKO+PTRF	CAVEOLIN	[100, Inf]	16	11787.9	121.172	539.125	10059.7	0.0243495	113.172	295	14.6789
PTRFKO+PTRF NCB Cav1 Rbb647 Fab ISOOSMOTIC 8	Iso	PTRFKO+PTRF	CAVEOLIN	[100, Inf]	13	12228.6	123.821	1433.08	11942	0.0371036	123.309	424	8.96552
PTRFKO+PTRF NCB Cav1 Rbb647 Fab ISOOSMOTIC 9	Iso	PTRFKO+PTRF	CAVEOLIN	[100, Inf]	12	11804	122.067	661.917	11021.8	0.0302621	118.461	347.5	10.6195
PTRFKO+PTRF NCB Cav1 Rbb647 Fab HYPOOSMOTIC 1-4	Hypo 1-4	PTRFKO+PTRF	CAVEOLIN	[100, Inf]	9	10967.2	117.385	951.778	9973.33	0.0581349	112.687	718	7.25806
PTRFKO+PTRF NCB Cav1 Rbb647 Fab HYPOOSMOTIC 1-4 10	Hypo 1-4	PTRFKO+PTRF	CAVEOLIN	[100, Inf]	15	10417.6	114.444	533.867	9608.86	0.0317447	110.609	380	10.8696
PTRFKO+PTRF NCB Cav1 Rbb647 Fab HYPOOSMOTIC 1-4 11	Hypo 1-4	PTRFKO+PTRF	CAVEOLIN	[100, Inf]	25	11498.7	120.236	845.72	10788.1	0.0385554	117.2	411	15.8228
PTRFKO+PTRF NCB Cav1 Rbb647 Fab HYPOOSMOTIC 1-4 12	Hypo 1-4	PTRFKO+PTRF	CAVEOLIN	[100, Inf]	19	13242.7	128.658	514.632	12552	0.0255365	126.419	301	17.757
PTRFKO+PTRF NCB Cav1 Rbb647 Fab HYPOOSMOTIC 1-4 13	Hypo 1-4	PTRFKO+PTRF	CAVEOLIN	[100, Inf]	24	12529.7	124.345	709.875	10222	0.0333178	114.081	320.5	16.2162
PTRFKO+PTRF NCB Cav1 Rbb647 Fab HYPOOSMOTIC 1-4 2	Hypo 1-4	PTRFKO+PTRF	CAVEOLIN	[100, Inf]	16	10326.8	114.049	468.312	9847.38	0.037771	111.972	401	10.1911
PTRFKO+PTRF NCB Cav1 Rbb647 Fab HYPOOSMOTIC 1-4 3	Hypo 1-4	PTRFKO+PTRF	CAVEOLIN	[100, Inf]	14	10497.9	114.779	901.5	9896.9	0.0409264	112.232	489	11.7647
PTRFKO+PTRF NCB Cav1 Rbb647 Fab HYPOOSMOTIC 1-4 4	Hypo 1-4	PTRFKO+PTRF	CAVEOLIN	[100, Inf]	19	12369	121.586	1400.16	9113.51	0.0463211	107.72	421	20.4301
PTRFKO+PTRF NCB Cav1 Rbb647 Fab HYPOOSMOTIC 1-4 5	Hypo 1-4	PTRFKO+PTRF	CAVEOLIN	[100, Inf]	24	13607	128.301	606.375	11607.5	0.0364372	121.569	426.5	17.0213
PTRFKO+PTRF NCB Cav1 Rbb647 Fab HYPOOSMOTIC 1-4 6	Hypo 1-4	PTRFKO+PTRF	CAVEOLIN	[100, Inf]	20	13917.6	131.112	640.95	12743.1	0.0371488	127.377	511	13.3333
PTRFKO+PTRF NCB Cav1 Rbb647 Fab HYPOOSMOTIC 1-4 7	Hypo 1-4	PTRFKO+PTRF	CAVEOLIN	[100, Inf]	12	11772.8	121.356	671.5	10677.1	0.0381348	116.596	415	9.375
PTRFKO+PTRF NCB Cav1 Rbb647 Fab HYPOOSMOTIC 1-4 8	Hypo 1-4	PTRFKO+PTRF	CAVEOLIN	[100, Inf]	28	11287.6	118.906	735.857	9902.07	0.0403309	112.283	491.5	22.0472
PTRFKO+PTRF NCB Cav1 Rbb647 Fab HYPOOSMOTIC 1-4 9	Hypo 1-4	PTRFKO+PTRF	CAVEOLIN	[100, Inf]	18	12528.2	125.679	698.111	11269.5	0.0383558	119.787	425	15
PTRFKO+PTRF NCB Cav1 Rbb647 Fab HYPOOSMOTIC 1-20	Hypo 1-20	PTRFKO+PTRF	CAVEOLIN	[100, Inf]	9	18872.8	150	254	12873.4	0.0129506	128.027	153	11.1111
PTRFKO+PTRF NCB Cav1 Rbb647 Fab HYPOOSMOTIC 1-20 10	Hypo 1-20	PTRFKO+PTRF	CAVEOLIN	[100, Inf]	3	10335.9	114.049	339.667	8889.88	0.0317215	106.391	307	3.40909
PTRFKO+PTRF NCB Cav1 Rbb647 Fab HYPOOSMOTIC 1-20 11	Hypo 1-20	PTRFKO+PTRF	CAVEOLIN	[100, Inf]	15	20041.4	144.091	390.2	11133.5	0.013922	119.061	155	12.1951
PTRFKO+PTRF NCB Cav1 Rbb647 Fab HYPOOSMOTIC 1-20 12	Hypo 1-20	PTRFKO+PTRF	CAVEOLIN	[100, Inf]	14	10220.7	113.86	271.5	10122.1	0.0249262	113.525	238.5	9.72222
PTRFKO+PTRF NCB Cav1 Rbb647 Fab HYPOOSMOTIC 1-20 2	Hypo 1-20	PTRFKO+PTRF	CAVEOLIN	[100, Inf]	12	17450.8	142.811	483.75	12228.8	0.0278372	124.682	345.5	10.9091
PTRFKO+PTRF NCB Cav1 Rbb647 Fab HYPOOSMOTIC 1-20 3	Hypo 1-20	PTRFKO+PTRF	CAVEOLIN	[100, Inf]	23	20757.1	153.87	449	13403.5	0.0118738	130.636	167	17.9688
PTRFKO+PTRF NCB Cav1 Rbb647 Fab HYPOOSMOTIC 1-20 4	Hypo 1-20	PTRFKO+PTRF	CAVEOLIN	[100, Inf]	11	12427.5	122.811	228.545	10802.2	0.0130448	117.276	146	10.5769
PTRFKO+PTRF NCB Cav1 Rbb647 Fab HYPOOSMOTIC 1-20 5	Hypo 1-20	PTRFKO+PTRF	CAVEOLIN	[100, Inf]	3	17472	140.462	8804.33	8911.84	0.02485	106.522	209	6.52174
PTRFKO+PTRF NCB Cav1 Rbb647 Fab HYPOOSMOTIC 1-20 6	Hypo 1-20	PTRFKO+PTRF	CAVEOLIN	[100, Inf]	18	11972.1	120.826	207.056	10130.7	0.01447	113.571	153.5	13.0435
PTRFKO+PTRF NCB Cav1 Rbb647 Fab HYPOOSMOTIC 1-20 7	Hypo 1-20	PTRFKO+PTRF	CAVEOLIN	[100, Inf]	10	10206.1	113.377	472.2	10280.2	0.034733	114.407	341.5	9.00901
PTRFKO+PTRF NCB Cav1 Rbb647 Fab HYPOOSMOTIC 1-20 8	Hypo 1-20	PTRFKO+PTRF	CAVEOLIN	[100, Inf]	13	11815.4	121.81	398.923	10779.9	0.0166338	117.156	218	12.5
PTRFKO+PTRF NCB Cav1 Rbb647 Fab HYPOOSMOTIC 1-20 9	Hypo 1-20	PTRFKO+PTRF	CAVEOLIN	[100, Inf]	26	13612.2	129.875	236.385	11932.2	0.0126753	123.257	197.5	19.2593
MEFs Kurzchalia NCB Cav1 Rbb647 Fab ISOOSMOTIC	Iso	WT	CAVEOLIN	[0, 50)	28	1158.14	37.7711	46.3571	1258.7	0.0376141	40.0313	40.5	23.5294
MEFs Kurzchalia NCB Cav1 Rbb647 Fab ISOOSMOTIC 10	Iso	WT	CAVEOLIN	[0, 50)	17	1409.48	41.965	60	1394.3	0.0320403	42.1341	43	23.2877
MEFs Kurzchalia NCB Cav1 Rbb647 Fab ISOOSMOTIC 11	Iso	WT	CAVEOLIN	[0, 50)	25	1456.25	42.7476	83.92	1512.52	0.0352616	43.8839	47	23.8095
MEFs Kurzchalia NCB Cav1 Rbb647 Fab ISOOSMOTIC 2	Iso	WT	CAVEOLIN	[0, 50)	14	1389.09	41.6142	63	1389.88	0.0403988	42.057	48	17.9487
MEFs Kurzchalia NCB Cav1 Rbb647 Fab ISOOSMOTIC 3	Iso	WT	CAVEOLIN	[0, 50)	27	1282.99	39.7684	52.5185	1229.18	0.04288	39.5606	44	22.8814
MEFs Kurzchalia NCB Cav1 Rbb647 Fab ISOOSMOTIC 4	Iso	WT	CAVEOLIN	[0, 50)	29	1319.74	40.3762	53.1724	1323.45	0.0345258	41.0496	41	22.3077
MEFs Kurzchalia NCB Cav1 Rbb647 Fab ISOOSMOTIC 5	Iso	WT	CAVEOLIN	[0, 50)	14	1352.41	41.1914	70.0714	1344.83	0.0428666	41.3591	52.5	17.5
MEFs Kurzchalia NCB Cav1 Rbb647 Fab ISOOSMOTIC 6	Iso	WT	CAVEOLIN	[0, 50)	43	1386.83	41.5369	92.093	1421.79	0.0415443	42.5474	44	27.7419
MEFs Kurzchalia NCB Cav1 Rbb647 Fab ISOOSMOTIC 7	Iso	WT	CAVEOLIN	[0, 50)	38	1339.93	40.5578	55.5526	1459.23	0.0366868	43.1023	43	27.7372
MEFs Kurzchalia NCB Cav1 Rbb647 Fab ISOOSMOTIC 8	Iso	WT	CAVEOLIN	[0, 50)	17	1286.48	40.0529	59.1765	1178.77	0.0412925	38.7409	49	24.6377
MEFs Kurzchalia NCB Cav1 Rbb647 Fab ISOOSMOTIC 9	Iso	WT	CAVEOLIN	[0, 50)	30	1434.02	42.3976	51.8	1480.68	0.0320125	43.4194	39.5	25.2101
MEFs Kurzchalia NCB Cav1 Rbb647 Fab HYPOOSMOTIC 1-4	Hypo 1-4	WT	CAVEOLIN	[0, 50)	54	1340.09	40.9595	51.4259	1391.23	0.0307587	42.086	40.5	28.7234
MEFs Kurzchalia NCB Cav1 Rbb647 Fab HYPOOSMOTIC 1-4 10	Hypo 1-4	WT	CAVEOLIN	[0, 50)	45	1331.41	40.6016	68.6889	1381.62	0.0397982	41.942	45	24.4565
MEFs Kurzchalia NCB Cav1 Rbb647 Fab HYPOOSMOTIC 1-4 11	Hypo 1-4	WT	CAVEOLIN	[0, 50)	61	1386.99	41.5494	69.4918	1478.6	0.0375833	43.389	47	29.6117
MEFs Kurzchalia NCB Cav1 Rbb647 Fab HYPOOSMOTIC 1-4 12	Hypo 1-4	WT	CAVEOLIN	[0, 50)	53	1242.76	39.1322	53.566	1217.91	0.037594	39.3788	41	38.1295
MEFs Kurzchalia NCB Cav1 Rbb647 Fab HYPOOSMOTIC 1-4 2	Hypo 1-4	WT	CAVEOLIN	[0, 50)	32	1276.31	39.542	74.5312	1229.41	0.03839	39.564	44	31.068
MEFs Kurzchalia NCB Cav1 Rbb647 Fab HYPOOSMOTIC 1-4 3	Hypo 1-4	WT	CAVEOLIN	[0, 50)	40	1359.09	41.1428	54.6	1387.53	0.0388232	42.0214	48	24.3902
MEFs Kurzchalia NCB Cav1 Rbb647 Fab HYPOOSMOTIC 1-4 4	Hypo 1-4	WT	CAVEOLIN	[0, 50)	47	1300.4	40.1885	50.1702	1319.26	0.0356224	40.9845	40	25.2688
MEFs Kurzchalia NCB Cav1 Rbb647 Fab HYPOOSMOTIC 1-4 5	Hypo 1-4	WT	CAVEOLIN	[0, 50)	37	1309.34	40.1933	65.7568	1409.94	0.036949	42.3698	45	27.6119
MEFs Kurzchalia NCB Cav1 Rbb647 Fab HYPOOSMOTIC 1-4 6	Hypo 1-4	WT	CAVEOLIN	[0, 50)	40	1325.05	40.6238	63.975	1331.33	0.0418982	41.1716	46.5	24.0964
MEFs Kurzchalia NCB Cav1 Rbb647 Fab HYPOOSMOTIC 1-4 7	Hypo 1-4	WT	CAVEOLIN	[0, 50)	47	1358.99	41.0439	72.0426	1489.86	0.0414375	43.5539	47	38.5246
MEFs Kurzchalia NCB Cav1 Rbb647 Fab HYPOOSMOTIC 1-4 8	Hypo 1-4	WT	CAVEOLIN	[0, 50)	50	1320.75	40.3149	72.84	1368.51	0.0434417	41.7419	47.5	33.7838
MEFs Kurzchalia NCB Cav1 Rbb647 Fab HYPOOSMOTIC 1-4 9	Hypo 1-4	WT	CAVEOLIN	[0, 50)	17	1374.68	41.52	41.2941	1419.4	0.0296529	42.5116	39	16.1905
MEFs Kurzchalia NCB Cav1 Rbb647 Fab HYPOOSMOTIC 1-20	Hypo 1-20	WT	CAVEOLIN	[0, 50)	47	1358	41.2458	53.234	1368.46	0.0333416	41.7418	41	37.3016
MEFs Kurzchalia NCB Cav1 Rbb647 Fab HYPOOSMOTIC 1-20 10	Hypo 1-20	WT	CAVEOLIN	[0, 50)	41	1423.62	42.1208	62.3902	1539.63	0.0352295	44.2755	50	23.6994
MEFs Kurzchalia NCB Cav1 Rbb647 Fab HYPOOSMOTIC 1-20 11	Hypo 1-20	WT	CAVEOLIN	[0, 50)	29	1548.48	44.0168	49.5517	1679.85	0.0265447	46.2477	37	17.9012
MEFs Kurzchalia NCB Cav1 Rbb647 Fab HYPOOSMOTIC 1-20 12	Hypo 1-20	WT	CAVEOLIN	[0, 50)	46	1379.09	41.4317	74.1957	1355.93	0.0315102	41.5491	43.5	27.0588
MEFs Kurzchalia NCB Cav1 Rbb647 Fab HYPOOSMOTIC 1-20 2	Hypo 1-20	WT	CAVEOLIN	[0, 50)	30	1416.54	42.0395	53.8667	1438.81	0.0296157	42.8012	36	24.7934
MEFs Kurzchalia NCB Cav1 Rbb647 Fab HYPOOSMOTIC 1-20 3	Hypo 1-20	WT	CAVEOLIN	[0, 50)	47	1492.96	43.2372	65.2553	1599.5	0.0367239	45.1281	50	27.3256
MEFs Kurzchalia NCB Cav1 Rbb647 Fab HYPOOSMOTIC 1-20 4	Hypo 1-20	WT	CAVEOLIN	[0, 50)	49	1336.91	40.8154	64.2857	1456.4	0.0346022	43.0621	39	37.6923
MEFs Kurzchalia NCB Cav1 Rbb647 Fab HYPOOSMOTIC 1-20 5	Hypo 1-20	WT	CAVEOLIN	[0, 50)	47	1385.23	41.7333	69.0213	1385.22	0.0343272	41.9966	43	28.6585
MEFs Kurzchalia NCB Cav1 Rbb647 Fab HYPOOSMOTIC 1-20 6	Hypo 1-20	WT	CAVEOLIN	[0, 50)	37	1422.2	42.0674	50.3784	1495.13	0.0307489	43.631	39	23.4177
MEFs Kurzchalia NCB Cav1 Rbb647 Fab HYPOOSMOTIC 1-20 7	Hypo 1-20	WT	CAVEOLIN	[0, 50)	15	1406.47	41.7456	44.8	1490.05	0.0355482	43.5567	36	13.1579
MEFs Kurzchalia NCB Cav1 Rbb647 Fab HYPOOSMOTIC 1-20 8	Hypo 1-20	WT	CAVEOLIN	[0, 50)	28	1371.24	41.4136	48.9286	1337.53	0.0336103	41.2662	40	24.5614
MEFs Kurzchalia NCB Cav1 Rbb647 Fab HYPOOSMOTIC 1-20 9	Hypo 1-20	WT	CAVEOLIN	[0, 50)	34	1472.67	42.862	54.9706	1534.71	0.0278201	44.2047	41	19.883
MEFs Kurzchalia NCB Cav1 Rbb647 Fab ISOOSMOTIC	Iso	WT	CAVEOLIN	[50, 100)	80	3595.96	66.307	112.975	3032.74	0.0212598	62.1379	74.5	67.2269
MEFs Kurzchalia NCB Cav1 Rbb647 Fab ISOOSMOTIC 10	Iso	WT	CAVEOLIN	[50, 100)	53	3712.99	67.7903	158.736	3564.58	0.0256204	67.3689	87	72.6027
MEFs Kurzchalia NCB Cav1 Rbb647 Fab ISOOSMOTIC 11	Iso	WT	CAVEOLIN	[50, 100)	73	4126.17	71.0586	130.041	3756.38	0.0219382	69.1576	94	69.5238
MEFs Kurzchalia NCB Cav1 Rbb647 Fab ISOOSMOTIC 2	Iso	WT	CAVEOLIN	[50, 100)	56	3951.02	69.5323	189.714	3419.03	0.027938	65.9734	104.5	71.7949
MEFs Kurzchalia NCB Cav1 Rbb647 Fab ISOOSMOTIC 3	Iso	WT	CAVEOLIN	[50, 100)	85	3959.29	69.6741	183.235	3751.65	0.0294512	69.1141	121	72.0339
MEFs Kurzchalia NCB Cav1 Rbb647 Fab ISOOSMOTIC 4	Iso	WT	CAVEOLIN	[50, 100)	87	3759.98	67.8924	187.149	3235.04	0.0253134	64.1792	88	66.9231
MEFs Kurzchalia NCB Cav1 Rbb647 Fab ISOOSMOTIC 5	Iso	WT	CAVEOLIN	[50, 100)	60	3909.15	69.187	127.633	3390.55	0.0276631	65.694	107.5	75
MEFs Kurzchalia NCB Cav1 Rbb647 Fab ISOOSMOTIC 6	Iso	WT	CAVEOLIN	[50, 100)	98	3760.8	67.9333	110.306	3197.08	0.0176906	63.8016	68	63.2258
MEFs Kurzchalia NCB Cav1 Rbb647 Fab ISOOSMOTIC 7	Iso	WT	CAVEOLIN	[50, 100)	90	3543.44	66.1514	129.756	3017.77	0.0223352	61.9864	79.5	65.6934
MEFs Kurzchalia NCB Cav1 Rbb647 Fab ISOOSMOTIC 8	Iso	WT	CAVEOLIN	[50, 100)	43	3742.96	67.8581	116.302	3069.16	0.0238436	62.5122	74	62.3188
MEFs Kurzchalia NCB Cav1 Rbb647 Fab ISOOSMOTIC 9	Iso	WT	CAVEOLIN	[50, 100)	82	3766.3	67.877	199.098	3251.78	0.0275536	64.3424	96	68.9076
MEFs Kurzchalia NCB Cav1 Rbb647 Fab HYPOOSMOTIC 1-4	Hypo 1-4	WT	CAVEOLIN	[50, 100)	111	4112	70.9949	161.468	3704.81	0.0257209	68.6812	106	59.0426
MEFs Kurzchalia NCB Cav1 Rbb647 Fab HYPOOSMOTIC 1-4 10	Hypo 1-4	WT	CAVEOLIN	[50, 100)	124	4024.18	70.4024	150.427	3855.4	0.0235761	70.0625	79.5	67.3913
MEFs Kurzchalia NCB Cav1 Rbb647 Fab HYPOOSMOTIC 1-4 11	Hypo 1-4	WT	CAVEOLIN	[50, 100)	123	3748.26	67.7781	141.106	3295.89	0.0252902	64.7801	87	59.7087
MEFs Kurzchalia NCB Cav1 Rbb647 Fab HYPOOSMOTIC 1-4 12	Hypo 1-4	WT	CAVEOLIN	[50, 100)	71	4005.68	70.0212	262.423	3486.58	0.0314928	66.6277	127	51.0791
MEFs Kurzchalia NCB Cav1 Rbb647 Fab HYPOOSMOTIC 1-4 2	Hypo 1-4	WT	CAVEOLIN	[50, 100)	62	3802.16	68.1575	195.613	3123.04	0.0298439	63.0584	105	60.1942
MEFs Kurzchalia NCB Cav1 Rbb647 Fab HYPOOSMOTIC 1-4 3	Hypo 1-4	WT	CAVEOLIN	[50, 100)	107	3991.18	69.976	173.542	3481.2	0.0304327	66.5763	106	65.2439
MEFs Kurzchalia NCB Cav1 Rbb647 Fab HYPOOSMOTIC 1-4 4	Hypo 1-4	WT	CAVEOLIN	[50, 100)	120	3878.51	68.9414	162.275	3397.23	0.0248485	65.7679	93.5	64.5161
MEFs Kurzchalia NCB Cav1 Rbb647 Fab HYPOOSMOTIC 1-4 5	Hypo 1-4	WT	CAVEOLIN	[50, 100)	85	3956.59	69.8208	187.765	3445.99	0.0285537	66.2387	118	63.4328
MEFs Kurzchalia NCB Cav1 Rbb647 Fab HYPOOSMOTIC 1-4 6	Hypo 1-4	WT	CAVEOLIN	[50, 100)	112	3956.54	69.5546	147.991	3532.01	0.0261908	67.0601	108.5	67.4699
MEFs Kurzchalia NCB Cav1 Rbb647 Fab HYPOOSMOTIC 1-4 7	Hypo 1-4	WT	CAVEOLIN	[50, 100)	67	3480.91	65.3381	115.209	2951.41	0.0284698	61.3013	91	54.918
MEFs Kurzchalia NCB Cav1 Rbb647 Fab HYPOOSMOTIC 1-4 8	Hypo 1-4	WT	CAVEOLIN	[50, 100)	86	4029.36	70.0713	185.267	3865.29	0.028621	70.1526	101.5	58.1081
MEFs Kurzchalia NCB Cav1 Rbb647 Fab HYPOOSMOTIC 1-4 9	Hypo 1-4	WT	CAVEOLIN	[50, 100)	76	3803.41	68.3974	152.5	3405.95	0.01929	65.8527	72.5	72.381
MEFs Kurzchalia NCB Cav1 Rbb647 Fab HYPOOSMOTIC 1-20	Hypo 1-20	WT	CAVEOLIN	[50, 100)	71	3846.07	68.8316	181.817	3565.52	0.0288876	67.3778	106	56.3492
MEFs Kurzchalia NCB Cav1 Rbb647 Fab HYPOOSMOTIC 1-20 10	Hypo 1-20	WT	CAVEOLIN	[50, 100)	120	3766.82	68.0236	145.842	3457.82	0.0211477	66.3497	69	69.3642
MEFs Kurzchalia NCB Cav1 Rbb647 Fab HYPOOSMOTIC 1-20 11	Hypo 1-20	WT	CAVEOLIN	[50, 100)	111	4040.28	70.4272	135.982	3770.46	0.0229982	69.2871	84	68.5185
MEFs Kurzchalia NCB Cav1 Rbb647 Fab HYPOOSMOTIC 1-20 12	Hypo 1-20	WT	CAVEOLIN	[50, 100)	114	3820.11	68.2678	152.965	3207.98	0.0233117	63.9099	73.5	67.0588
MEFs Kurzchalia NCB Cav1 Rbb647 Fab HYPOOSMOTIC 1-20 2	Hypo 1-20	WT	CAVEOLIN	[50, 100)	84	3863.6	68.9165	119.976	3564.84	0.0224638	67.3711	82.5	69.4215
MEFs Kurzchalia NCB Cav1 Rbb647 Fab HYPOOSMOTIC 1-20 3	Hypo 1-20	WT	CAVEOLIN	[50, 100)	110	3987.57	69.999	156.427	3607.5	0.0191049	67.7732	75	63.9535
MEFs Kurzchalia NCB Cav1 Rbb647 Fab HYPOOSMOTIC 1-20 4	Hypo 1-20	WT	CAVEOLIN	[50, 100)	75	3542.43	66.0345	158.747	3089.33	0.0252522	62.7173	86	57.6923
MEFs Kurzchalia NCB Cav1 Rbb647 Fab HYPOOSMOTIC 1-20 5	Hypo 1-20	WT	CAVEOLIN	[50, 100)	105	3547.95	65.9915	154.81	3122.26	0.0197374	63.0506	79	64.0244
MEFs Kurzchalia NCB Cav1 Rbb647 Fab HYPOOSMOTIC 1-20 6	Hypo 1-20	WT	CAVEOLIN	[50, 100)	106	3643.5	66.9336	147.604	3223.95	0.0250739	64.0692	81	67.0886
MEFs Kurzchalia NCB Cav1 Rbb647 Fab HYPOOSMOTIC 1-20 7	Hypo 1-20	WT	CAVEOLIN	[50, 100)	87	3706.27	67.3031	124.862	3057.18	0.0218041	62.3901	86	76.3158
MEFs Kurzchalia NCB Cav1 Rbb647 Fab HYPOOSMOTIC 1-20 8	Hypo 1-20	WT	CAVEOLIN	[50, 100)	77	3766.79	68.0602	154.377	3353.4	0.0297277	65.3428	100	67.5439
MEFs Kurzchalia NCB Cav1 Rbb647 Fab HYPOOSMOTIC 1-20 9	Hypo 1-20	WT	CAVEOLIN	[50, 100)	115	4010.96	70.2054	93.6696	3679.85	0.0156208	68.4495	63	67.2515
MEFs Kurzchalia NCB Cav1 Rbb647 Fab ISOOSMOTIC	Iso	WT	CAVEOLIN	[100, Inf]	11	11136.4	118.123	413.455	10177.7	0.0351552	113.836	397	9.2437
MEFs Kurzchalia NCB Cav1 Rbb647 Fab ISOOSMOTIC 10	Iso	WT	CAVEOLIN	[100, Inf]	3	10617.6	115.81	654	11887.8	0.0380491	123.029	306	4.10959
MEFs Kurzchalia NCB Cav1 Rbb647 Fab ISOOSMOTIC 11	Iso	WT	CAVEOLIN	[100, Inf]	7	11185.5	118.566	322.857	11335	0.0207317	120.134	281	6.66667
MEFs Kurzchalia NCB Cav1 Rbb647 Fab ISOOSMOTIC 2	Iso	WT	CAVEOLIN	[100, Inf]	8	11756.8	121.459	582.875	11124.1	0.0445337	119.011	526.5	10.2564
MEFs Kurzchalia NCB Cav1 Rbb647 Fab ISOOSMOTIC 3	Iso	WT	CAVEOLIN	[100, Inf]	6	13317.5	130.057	654.333	13423.1	0.0144187	130.727	197	5.08475
MEFs Kurzchalia NCB Cav1 Rbb647 Fab ISOOSMOTIC 4	Iso	WT	CAVEOLIN	[100, Inf]	14	11208.1	118.208	622.643	9908.57	0.0427052	112.321	535.5	10.7692
MEFs Kurzchalia NCB Cav1 Rbb647 Fab ISOOSMOTIC 5	Iso	WT	CAVEOLIN	[100, Inf]	6	10281.6	113.814	315.667	9767.42	0.0209464	111.248	203.5	7.5
MEFs Kurzchalia NCB Cav1 Rbb647 Fab ISOOSMOTIC 6	Iso	WT	CAVEOLIN	[100, Inf]	14	13497.9	125.145	533.071	9849.51	0.0207963	111.986	311	9.03226
MEFs Kurzchalia NCB Cav1 Rbb647 Fab ISOOSMOTIC 7	Iso	WT	CAVEOLIN	[100, Inf]	9	12235.7	123.525	678.333	11290.1	0.0541517	119.896	525	6.56934
MEFs Kurzchalia NCB Cav1 Rbb647 Fab ISOOSMOTIC 8	Iso	WT	CAVEOLIN	[100, Inf]	9	13492.1	128.508	582.778	12067.8	0.0439699	123.957	606	13.0435
MEFs Kurzchalia NCB Cav1 Rbb647 Fab ISOOSMOTIC 9	Iso	WT	CAVEOLIN	[100, Inf]	7	13521.7	129.505	481.143	11564.1	0.0218731	121.342	236	5.88235
MEFs Kurzchalia NCB Cav1 Rbb647 Fab HYPOOSMOTIC 1-4	Hypo 1-4	WT	CAVEOLIN	[100, Inf]	23	11907.3	120.702	559.913	9390.78	0.0361117	109.347	426	12.234
MEFs Kurzchalia NCB Cav1 Rbb647 Fab HYPOOSMOTIC 1-4 10	Hypo 1-4	WT	CAVEOLIN	[100, Inf]	15	12012.7	122.707	762.133	12481.7	0.0438995	126.064	433	8.15217
MEFs Kurzchalia NCB Cav1 Rbb647 Fab HYPOOSMOTIC 1-4 11	Hypo 1-4	WT	CAVEOLIN	[100, Inf]	22	10499.1	115.103	581.727	10374.4	0.0439033	114.93	488	10.6796
MEFs Kurzchalia NCB Cav1 Rbb647 Fab HYPOOSMOTIC 1-4 12	Hypo 1-4	WT	CAVEOLIN	[100, Inf]	15	14944.8	133.12	687.933	11752.2	0.033014	122.325	422	10.7914
MEFs Kurzchalia NCB Cav1 Rbb647 Fab HYPOOSMOTIC 1-4 2	Hypo 1-4	WT	CAVEOLIN	[100, Inf]	9	15491.6	137.569	908.111	13895.8	0.0464694	133.014	663	8.73786
MEFs Kurzchalia NCB Cav1 Rbb647 Fab HYPOOSMOTIC 1-4 3	Hypo 1-4	WT	CAVEOLIN	[100, Inf]	17	11876.2	121.867	424	10243.1	0.0273236	114.201	309	10.3659
MEFs Kurzchalia NCB Cav1 Rbb647 Fab HYPOOSMOTIC 1-4 4	Hypo 1-4	WT	CAVEOLIN	[100, Inf]	19	10041.8	112.553	574.895	9825	0.037765	111.846	373	10.2151
MEFs Kurzchalia NCB Cav1 Rbb647 Fab HYPOOSMOTIC 1-4 5	Hypo 1-4	WT	CAVEOLIN	[100, Inf]	12	13675	129.179	574.333	11677.2	0.0392044	121.85	520.5	8.95522
MEFs Kurzchalia NCB Cav1 Rbb647 Fab HYPOOSMOTIC 1-4 6	Hypo 1-4	WT	CAVEOLIN	[100, Inf]	14	11798.1	119.765	485.857	9438.83	0.0347998	109.625	349	8.43373
MEFs Kurzchalia NCB Cav1 Rbb647 Fab HYPOOSMOTIC 1-4 7	Hypo 1-4	WT	CAVEOLIN	[100, Inf]	8	10829.9	116.609	569	9587.79	0.0225929	110.478	304.5	6.55738
MEFs Kurzchalia NCB Cav1 Rbb647 Fab HYPOOSMOTIC 1-4 8	Hypo 1-4	WT	CAVEOLIN	[100, Inf]	12	11999.7	121.335	721.333	9583.29	0.0300448	110.44	391	8.10811
MEFs Kurzchalia NCB Cav1 Rbb647 Fab HYPOOSMOTIC 1-4 9	Hypo 1-4	WT	CAVEOLIN	[100, Inf]	12	12464.5	124.47	473.583	11756.5	0.0202133	122.347	250	11.4286
MEFs Kurzchalia NCB Cav1 Rbb647 Fab HYPOOSMOTIC 1-20	Hypo 1-20	WT	CAVEOLIN	[100, Inf]	8	12503.5	124.098	485.875	10338.2	0.0267493	114.716	268.5	6.34921
MEFs Kurzchalia NCB Cav1 Rbb647 Fab HYPOOSMOTIC 1-20 10	Hypo 1-20	WT	CAVEOLIN	[100, Inf]	12	12499.4	124.75	354.333	11692.6	0.0202319	121.94	288	6.93642
MEFs Kurzchalia NCB Cav1 Rbb647 Fab HYPOOSMOTIC 1-20 11	Hypo 1-20	WT	CAVEOLIN	[100, Inf]	22	10234	113.805	519.455	10523.6	0.0413766	115.753	410	13.5802
MEFs Kurzchalia NCB Cav1 Rbb647 Fab HYPOOSMOTIC 1-20 12	Hypo 1-20	WT	CAVEOLIN	[100, Inf]	10	9990.54	112.371	766.3	9385.82	0.0413058	109.264	363	5.88235
MEFs Kurzchalia NCB Cav1 Rbb647 Fab HYPOOSMOTIC 1-20 2	Hypo 1-20	WT	CAVEOLIN	[100, Inf]	7	11163.5	117.996	555.714	9787.7	0.0364743	111.634	393	5.78512
MEFs Kurzchalia NCB Cav1 Rbb647 Fab HYPOOSMOTIC 1-20 3	Hypo 1-20	WT	CAVEOLIN	[100, Inf]	15	13158.4	126.902	852.533	10987.8	0.0202059	118.28	303	8.72093
MEFs Kurzchalia NCB Cav1 Rbb647 Fab HYPOOSMOTIC 1-20 4	Hypo 1-20	WT	CAVEOLIN	[100, Inf]	6	10252.9	114.069	805.833	10094.8	0.052103	113.371	520.5	4.61538
MEFs Kurzchalia NCB Cav1 Rbb647 Fab HYPOOSMOTIC 1-20 5	Hypo 1-20	WT	CAVEOLIN	[100, Inf]	12	14689.6	133.256	539.917	11365.2	0.0276126	120.252	339	7.31707
MEFs Kurzchalia NCB Cav1 Rbb647 Fab HYPOOSMOTIC 1-20 6	Hypo 1-20	WT	CAVEOLIN	[100, Inf]	15	12242.7	123.609	463.667	11435.9	0.0195666	120.667	198	9.49367
MEFs Kurzchalia NCB Cav1 Rbb647 Fab HYPOOSMOTIC 1-20 7	Hypo 1-20	WT	CAVEOLIN	[100, Inf]	12	12540.9	125.317	1474.08	11353.3	0.0461143	120.23	670.5	10.5263
MEFs Kurzchalia NCB Cav1 Rbb647 Fab HYPOOSMOTIC 1-20 8	Hypo 1-20	WT	CAVEOLIN	[100, Inf]	9	10802.6	116.697	593.667	10118.8	0.0279231	113.506	320	7.89474
MEFs Kurzchalia NCB Cav1 Rbb647 Fab HYPOOSMOTIC 1-20 9	Hypo 1-20	WT	CAVEOLIN	[100, Inf]	22	15643.1	135.543	379.545	11459.5	0.0129616	120.781	185.5	12.8655

## Sheet: Raw Fig. 7F
PTRFKO+PTRF CONTROL	Area	Percentage										PTRFKO+PTRF CD	Area	Percentage
Fraction 1	481.406	0.106										Fraction 1	7186.99	3.246
Fraction 2	6104.38	1.344										Fraction 2	38717.2	17.485
Fraction 3	20533.8	4.522										Fraction 3	67111.3	30.308
Fraction 4	43587.5	9.599										Fraction 4	35971.6	16.245
Fraction 5	40175	8.847										Fraction 5	24737	11.172
Fraction 6	40725.1	8.968										Fraction 6	19866.9	8.972
Fraction 7	34955.6	7.698										Fraction 7	8241.76	3.722
Fraction 8	40739.3	8.972										Fraction 8	3085.93	1.394
Fraction 9	54154.4	11.926										Fraction 9	3192.93	1.442
Fraction 10	46170.3	10.168										Fraction 10	2272.57	1.026
Fraction 11	46912.7	10.331										Fraction 11	2503.18	1.13
Fraction 12	23419.8	5.157										Fraction 12	2304.52	1.041
Fraction 13	21398.6	4.712										Fraction 13	2268.47	1.024
Fraction 14	34735	7.649										Fraction 14	3969	1.792
PTRFKO+Cav1 CONTROL	Area	Percentage										PTRFKO+Cav1 CD	Area	Percentage
Fraction 1	8773.28	3.057										Fraction 1	7922.57	2.055
Fraction 2	21441.4	7.47										Fraction 2	32264.9	8.367
Fraction 3	43146.5	15.033										Fraction 3	48106.3	12.475
Fraction 4	50674.8	17.656										Fraction 4	54258.6	14.071
Fraction 5	42083.9	14.663										Fraction 5	49122.9	12.739
Fraction 6	35322.9	12.307										Fraction 6	45164.8	11.713
Fraction 7	28536.8	9.943										Fraction 7	38815.5	10.066
Fraction 8	21724.6	7.569										Fraction 8	32044.2	8.31
Fraction 9	14285.8	4.977										Fraction 9	24865.6	6.448
Fraction 10	4611.98	1.607										Fraction 10	16646.2	4.317
Fraction 11	3892.05	1.356										Fraction 11	9252.81	2.4
Fraction 12	4185.05	1.458										Fraction 12	8594.23	2.229
Fraction 13	7345.37	2.559										Fraction 13	7248.35	1.88
Fraction 14	989.861	0.345										Fraction 14	11302.3	2.931
