# Supplementary material for: Caveolin-1 dolines form a distinct and rapid caveolae-independent mechanoadaptation system
Source: Nat Cell Biol. 2022 Dec 21;25(1):120–33. doi: 10.1038/s41556-022-01034-3 (PMC9859760; doi:10.1038/s41556-022-01034-3)
Supplement: Source Data Extended Data Fig. 1 — Statistical source data from Extended Data Fig. 1. [file 41556_2022_1034_MOESM26_ESM.xlsx]

## Sheet: Raw Suppl. Fig 1C
	First WB							Second WB							Third WB							Fourth WB
		Relative to Control							Relative to Control							Relative to Control							Relative to Control
	Cav1	Area	Percent	Relat Den				Cav1	Area	Percent	Relat Den				Cav1	Area	Percent	Relat Den				Cav1	Area	Percent	Relat Den
	PTRFKO	9627.1	13.764	0.754068				PTRFKO	7869.5	27.782	0.930159				PTRFKO	4774.6	36.439	1.73066				PTRFKO	5355.38	20.855	0.455967
	PTRFKO+Cav1	16598.1	23.731	1.30012				PTRFKO+Cav1	11996.1	42.35	1.41791				PTRFKO+Cav1	5569.53	42.506	2.01881				PTRFKO+Cav1	8578.35	33.407	0.730399
	PTRFKO+PTRF	12766.6	18.253	1				PTRFKO+PTRF	8460.55	29.868	1				PTRFKO+PTRF	2758.77	21.055	1				PTRFKO+PTRF	11744.9	45.738	1
	tubulin	Area	Percent	Relat Den	Adj den	Percentage		tubulin	Area	Percent	Relat Den	Adj den	Percentage		tubulin	Area	Percent	Relat Den	Adj den	Percentage		tubulin	Area	Percent	Relat Den	Adj den	Percentage
	PTRFKO	8809.72	13.189	0.809936	0.931021	93.1021		PTRFKO	9020.67	35.695	1.15119	0.807997	80.7997		PTRFKO	8493.89	39.702	1.61102	1.07426	107.426		PTRFKO	9854.84	30.335	0.860665	0.529784	52.9784
	PTRFKO+Cav1	9203.96	13.779	0.846168	1.53647	153.647		PTRFKO+Cav1	8415.06	33.298	1.07389	1.32035	132.035		PTRFKO+Cav1	7627.99	35.654	1.44676	1.3954	139.54		PTRFKO+Cav1	11181.5	34.419	0.976536	0.747949	74.7949
	PTRFKO+PTRF	10877.4	16.284	1	1	100		PTRFKO+PTRF	7835.94	31.007	1	1	100		PTRFKO+PTRF	5272.48	24.644	1	1	100		PTRFKO+PTRF	11450.4	35.246	1	1	100
								TOTAL
								Cav1/tub	Mean	SEM
								PTRFKO	83.5766	11.5596
								PTRFKO+Cav1	125.004	17.3256
								PTRFKO+PTRF	100	0

## Sheet: Raw Suppl. Fig 1D
	First WB							Second WB							Third WB
		Relative to Control							Relative to Control							Relative to Control
	Cav1	Area	Percent	Relat Den				Cav1	Area	Percent	Relat Den				Cav1	Area	Percent	Relat Den
	PTRFKO	10631.6	15.828	0.535725				PTRFKO	16581.2	33.891	0.898417				PTRFKO	14002.6	31.394	0.882201
	PTRFKO+Cav1	36692.6	54.627	1.84894				PTRFKO+Cav1	13887.3	28.385	0.752459				PTRFKO+Cav1	14728.1	33.021	0.927921
	PTRFKO+PTRF	19844.7	29.545	1				PTRFKO+PTRF	18455.9	37.723	1				PTRFKO+PTRF	15872.2	35.586	1
	beta1 integrin	Area	Percent	Relat Den	Adj den	Percentage		beta1 integrin	Area	Percent	Relat Den	Adj den	Percentage		beta1 integrin	Area	Percent	Relat Den	Adj den	Percentage
	PTRFKO	4866.35	53.967	1.86074	0.28791	28.791		PTRFKO	5910.67	35.921	1.30427	0.688826	68.8826		PTRFKO	29279.4	30.825	0.772382	1.14218	114.218
	PTRFKO+Cav1	1535.6	17.03	0.587181	3.14885	314.885		PTRFKO+Cav1	6012.08	36.538	1.32668	0.567176	56.7176		PTRFKO+Cav1	27798.5	29.266	0.733318	1.26537	126.537
	PTRFKO+PTRF	2615.28	29.003	1	1	100		PTRFKO+PTRF	4531.74	27.541	1	1	100		PTRFKO+PTRF	37907.6	39.909	1	1	100
								TOTAL
								Cav1/beta1 integrin	Mean	SEM
								PTRFKO	70.6306	24.6762
								PTRFKO+Cav1	166.047	77.1002
								PTRFKO+PTRF	100	0

## Sheet: Raw Suppl. Fig 1F
		Ub signal/Cav1 signal
		2022-04-29	2022-04-27	2022-04-21	11/5/22 (1)	11/5/22 (2)	median	SD	root n	SEM	T test		Exp 21-4-22		Lane/sample	Ub signal	Ub signal-Ub signal in Cav1 KO	Cav1 Signal	Cav1 signal minus Cav1 signal in Cav1 KO	Ratio Ub minus background/Cav1 minus background	Normalized to WT
	PTRF KO	0.870711	2.46825	1.15066	4.72073	0.872341	2.01654	1.64989	2.23607	0.737852	0.240354				PTRF KO	7511.32	7007.16	20399.7	19710.5	0.355504	0.870711
	PTRF KO+Cav1	3.92938	2.52127	2.20744	4.71613	2.98339	3.27152	1.03656	2.23607	0.463564	0.00804326				PTRF KO+Cav1	60480.9	59976.7	38073.3	37384.2	1.60433	3.92938
	PTRF KO+PTRF	1.31634	1.66834	1.26324	1.25855	0.596465	1.22059	0.388085	2.23607	0.173557	0.272621				PTRF KO+PTRF	31296.7	30792.6	57983.1	57293.9	0.537449	1.31634
	WT Mefs	1	1	1	1	1	1	2.17554e-09	2.23607	9.72929e-10					WT Mefs	24592.3	24088.2	59686.7	58997.5	0.408292	1
	Cav1 KO Mefs	#DIV/0!	#DIV/0!	#DIV/0!	#DIV/0!	#DIV/0!	#DIV/0!								Cav1 KO Mefs	504.154	0	689.184	0	#DIV/0!	#DIV/0!
						PTRF KO	2.01654						Exp 27-4-22		Lane/sample	Ub signal	Ub signal-Ub signal in Cav1 KO	Cav1 Signal	Cav1 signal minus Cav1 signal in Cav1 KO	Ratio Ub minus background/Cav1 minus background	Normalized to WT
						PTRF KO+Cav1	3.27152								PTRF KO	48127	36567.1	30777.7	28500.9	1.28302	2.46825
						PTRF KO+PTRF	1.22059								PTRF KO+Cav1	51196.3	39636.5	32520.3	30243.5	1.31058	2.52127
						WT Mefs	1								PTRF KO+PTRF	49986.7	38426.9	46587.3	44310.5	0.867218	1.66834
						Cav1 KO Mefs	#DIV/0!								WT Mefs	39863.6	28303.7	56727	54450.2	0.519809	1
															Cav1 KO Mefs	11559.9	0	2276.81	0	#DIV/0!	#DIV/0!
													Exp 29-4-22		Lane/sample	Ub signal	Ub signal-Ub signal in Cav1 KO	Cav1 Signal	Cav1 signal minus Cav1 signal in Cav1 KO	Ratio Ub minus background/Cav1 minus background	Normalized to WT
															PTRF KO	18257	13958.4	26628.2	26618.6	0.524385	1.15066
															PTRF KO+Cav1	36202.1	31903.6	31723.2	31713.7	1.00599	2.20744
															PTRF KO+PTRF	31088.9	26790.3	46545.5	46536	0.575691	1.26324
															WT Mefs	29408.6	25110.1	55108.8	55099.2	0.455724	1
															Cav1 KO Mefs	4298.54	0	9.536	0	#DIV/0!	#DIV/0!
													Exp 11-5-22 exp 1		Lane/sample	Ub signal	Ub signal-Ub signal in Cav1 KO	Cav1 Signal	Cav1 signal minus Cav1 signal in Cav1 KO	Ratio Ub minus background/Cav1 minus background	Normalized to WT
															PTRF KO	18781.9	17878.1	20570	16594	1.07738	4.72073
															PTRF KO+Cav1	96893.7	95989.9	93158.4	89182.5	1.07633	4.71613
															PTRF KO+PTRF	30425.1	29521.3	106755	102779	0.287231	1.25855
															WT Mefs	22332.8	21428.9	97866.8	93890.9	0.228232	1
															Cav1 KO Mefs	903.861	0	3975.93	0	#DIV/0!	#DIV/0!
													Exp 11-5-22 exp 2		Lane/sample	Ub signal	Ub signal-Ub signal in Cav1 KO	Cav1 Signal	Cav1 signal minus Cav1 signal in Cav1 KO	Ratio Ub minus background/Cav1 minus background	Normalized to WT
															PTRF KO	13357.9	10218.1	45052.2	41927	0.243712	0.872341
															PTRF KO+Cav1	68559.8	65420	81614.5	78489.3	0.83349	2.98339
															PTRF KO+PTRF	22349.1	19209.4	118401	115276	0.166638	0.596465
															WT Mefs	28529.5	25389.7	94005	90879.8	0.279377	1
															Cav1 KO Mefs	3139.73	0	3125.13	0	#DIV/0!	#DIV/0!

## Sheet: Raw Suppl. Fig 1H
		Cav1 relative			Cav1 relative			Cav1 relative			Cav1 relative		Average	SEM
	PTRFKO+Cav1 low	100		PTRFKO+Cav1 low	100		PTRFKO+Cav1 low	100		PTRFKO+Cav1 low	100		100	0		Low
	PTRFKO+Cav1 medium	309.833		PTRFKO+Cav1 medium	594.166		PTRFKO+Cav1 medium	96.6462		PTRFKO+Cav1 medium	285.948		321.648	102.594		Medium
	PTRFKO+Cav1 high	578.407		PTRFKO+Cav1 high	684.707		PTRFKO+Cav1 high	196.853		PTRFKO+Cav1 high	741.829		550.449	122.632		High
