# Supplementary material for: Caveolin-1 dolines form a distinct and rapid caveolae-independent mechanoadaptation system
Source: Nat Cell Biol. 2022 Dec 21;25(1):120–33. doi: 10.1038/s41556-022-01034-3 (PMC9859760; doi:10.1038/s41556-022-01034-3)
Supplement: Source Data Extended Data Fig. 2 — Statistical source data from Extended Data Fig. 2. [file 41556_2022_1034_MOESM28_ESM.xlsx]

## Sheet: Raw Suppl. Fig 2F,G
Deformation at 10s	PTRF KO (Group 1)	PTRF KO + Cav1 (Group 2)	PTRF KO + PTRF (Group 3)															Compliance at 10s	PTRF KO (Group 1)	PTRF KO + Cav1 (Group 2)	PTRF KO + PTRF (Group 3)
%																		Pa-1
	n=143	n=182	n=197																n=143	n=182	n=197
	5.682	14.493	3.086																0.08774	0.22463	0.04817
	11.981	9.096	8.87																0.18501	0.14098	0.13846
	6.194	5.241	4.44																0.09565	0.08123	0.06931
	4.7	3.2	7																0.07258	0.0496	0.10927
	5.974	8.7	7.7																0.09225	0.13484	0.1202
	6.088	5.4	7.19																0.09401	0.08369	0.11224
	6.914	3.8	5.184																0.10676	0.0589	0.08092
	6.891	4.668	5.4																0.10641	0.07235	0.0843
	5.094	4.587	7.5																0.07866	0.07109	0.11708
	5.779	9.861	4.399																0.08924	0.15284	0.06867
	3.7	5.6	8.186																0.05713	0.08679	0.12779
	7.088	4.484	3.685																0.10945	0.0695	0.05752
	5.999	12.163	6.344																0.09263	0.18852	0.09903
	5.4	5.753	6.678																0.08338	0.08917	0.10425
	7.073	6.569	8.6																0.10922	0.10181	0.13425
	6.2	6.909	6.4																0.09574	0.10708	0.09991
	2.449	7.893	7.6																0.03782	0.12233	0.11864
	4.191	12.701	6.96																0.06472	0.19685	0.10865
	7.992	4.465	10.991																0.12341	0.0692	0.17157
	6.1	3.9	6.266																0.09419	0.06045	0.09781
	5.189	8.452	10.795																0.08013	0.131	0.16851
	6.685	6.269	10.275																0.10323	0.09716	0.1604
	6.4	6.748	5.876																0.09883	0.10459	0.09173
	7.5	6.098	3.586																0.11581	0.09451	0.05598
	5.194	4.351	4.304																0.0802	0.06744	0.06719
	3.2	4.179	6.67																0.04941	0.06477	0.10412
	6.37	4.464	7.999																0.09836	0.06919	0.12487
	10	6.374	10.689																0.15442	0.09879	0.16686
	4.442	6.079	3.464																0.06859	0.09422	0.05407
	8.484	12.9	5.473																0.13101	0.19994	0.08544
	5.697	8.098	6.096																0.08797	0.12551	0.09516
	6.7	9.289	8.1																0.10346	0.14397	0.12644
	7.154	3.1	3.992																0.11047	0.04805	0.06232
	7.3	5.936	3.355																0.11272	0.092	0.05237
	7.584	10.872	8.958																0.11711	0.16851	0.13984
	4.891	6.688	5.482		PTRFKO vs PTRFKO+Cav1														0.07553	0.10366	0.08558		PTRFKO vs PTRFKO+Cav1
	5.786	6.191	10.426																0.08935	0.09595	0.16275
	8.331	9.084	12.362																0.12864	0.14079	0.19298
	4.287	6.986	5.956																0.0662	0.10828	0.09298
	4.169	6.4	3.9																0.06438	0.09919	0.06088
	4.694	4.452	8.598																0.07248	0.069	0.13422
	5.342	13.687	4.34																0.08249	0.21214	0.06775
	2.658	6.797	9.732																0.04104	0.10535	0.15192
	6.084	8.897	7.5		PTRFKO vs PTRFKO+PTRF														0.09395	0.1379	0.11708		PTRFKO vs PTRFKO+PTRF
	4.019	5.096	7.956																0.06206	0.07898	0.1242
	4.872	7.35	9.045																0.07523	0.11392	0.1412
	2.9	2.946	11.648																0.04478	0.04566	0.18183
	8.3	6.7	7.161																0.12817	0.10384	0.11179
	5.273	6.09	6.882																0.08142	0.09439	0.10743
	4.669	6.2	7.577																0.0721	0.09609	0.11828
	7.2	6.4	3.974																0.11118	0.09919	0.06204
	4.587	5.757	7.186																0.07083	0.08923	0.11218
	4.561	7.852	9.142																0.07043	0.1217	0.14271
	5.489	6.6	8.836																0.08476	0.10229	0.13793
	4.821	7.305	2.4																0.07444	0.11322	0.03746
	3.5	5.776	6.482																0.05405	0.08952	0.10119
	5.152	12.521	5.7																0.07956	0.19406	0.08898
	7	4.483	9.163																0.10809	0.06948	0.14304
	6.085	4.5	5.3																0.09396	0.06975	0.08273
	4.56	6.497	6.175																0.07041	0.1007	0.09639
	8.063	5.3	4.272																0.12451	0.08215	0.06669
	6.469	2.6	7.249																0.09989	0.0403	0.11316
	2.173	4.18	3.188																0.03355	0.06479	0.04977
	3.762	4.9	9.9																0.05809	0.07595	0.15454
	6.844	6.254	2.863																0.10568	0.09693	0.04469
	3.356	5.794	5.7																0.05182	0.0898	0.08898
	4.171	4.089	3.299																0.06441	0.06338	0.0515
	7.492	4.3	4.1																0.11569	0.06665	0.064
	5.271	5.969	3.875																0.08139	0.09251	0.06049
	4.28	3.577	3.87																0.06609	0.05544	0.06041
	6.386	4.693	5.462																0.09861	0.07274	0.08526
	6.751	3.683	6.267																0.10425	0.05708	0.09783
	4.196	9.091	6.8																0.06479	0.1409	0.10615
	1.5	6.438	6.35																0.02316	0.09978	0.09913
	6.792	4.5	4.7																0.10488	0.06975	0.07337
	7.381	6.8	7.379																0.11397	0.10539	0.11519
	4.399	11.99	7.789																0.06793	0.18583	0.12159
	3.489	4.3	5.676																0.05388	0.06665	0.0886
	6.3	6.398	5.052																0.09728	0.09916	0.07886
	3.867	9.2	7.555																0.05971	0.14259	0.11794
	5.744	6.599	3.767																0.0887	0.10228	0.0588
	2.677	3.376	4.066																0.04134	0.05232	0.06347
	6.477	3.652	3.096																0.10002	0.0566	0.04833
	6.385	6.005	3.6																0.09859	0.09307	0.0562
	4.698	8.6	8.5																0.07254	0.13329	0.13269
	3.897	5.395	4.678																0.06018	0.08362	0.07303
	6.946	7.999	7.39																0.10726	0.12398	0.11536
	3.796	4.1	4.988																0.05862	0.06355	0.07786
	7.4	7.089	6																0.11427	0.10987	0.09366
	2.6	8.379	8.574																0.04015	0.12987	0.13384
	3.8	2.882	11.039																0.05868	0.04467	0.17232
	5.094	8.75	6.1																0.07866	0.13562	0.09522
	5.5	11.15	10.481																0.08493	0.17281	0.16361
	4.5	9.78	11.335																0.06949	0.15158	0.17694
	4.4	5.099	7.039																0.06794	0.07903	0.10988
	5	6.676	8.073																0.07721	0.10347	0.12602
	8.3	6.995	6.7																0.12817	0.10842	0.10459
	5.3	5.095	4.792																0.08184	0.07897	0.0748
	6.9	9.7	11.475																0.10655	0.15034	0.17913
	5.132	7.19	6.6																0.07925	0.11144	0.10303
	6.349	4.514	5																0.09804	0.06996	0.07805
	6.47	9.662	5.9																0.09991	0.14975	0.0921
	2.588	7.2	7.784																0.03996	0.11159	0.12151
	2.9	3.387	5.8																0.04478	0.0525	0.09054
	5.6	5.798	11.181																0.08647	0.08986	0.17454
	3.384	6.2	4.886																0.05225	0.09609	0.07627
	3.17	3.4	4.996																0.04895	0.0527	0.07799
	5.255	10.593	5.068																0.08115	0.16418	0.07911
	4.298	7.339	7.261																0.06637	0.11375	0.11335
	4.7	5.815	6.987																0.07258	0.09013	0.10907
	4.89	3.076	14.232																0.07551	0.04768	0.22217
	4.4	4.975	6.7																0.06794	0.07711	0.10459
	2.281	1.986	4.059																0.03522	0.03078	0.06336
	7.585	5.29	9.243																0.11712	0.08199	0.14429
	6.874	3.6	4.361																0.10615	0.0558	0.06808
	7.46	4.89	6.877																0.11519	0.07579	0.10735
	4.965	5.675	13.988																0.07667	0.08796	0.21836
	3.787	9.5	7.332																0.05848	0.14724	0.11446
	4	4.9	9.475																0.06177	0.07595	0.14791
	4.1	3.815	7.2																0.06331	0.05913	0.11239
	7.194	5.174	5.555																0.11109	0.08019	0.08672
	2.8	3.694	4.679																0.04324	0.05725	0.07304
	1.699	5.451	8.3																0.02624	0.08449	0.12957
	6.595	6.474	6.596																0.10184	0.10034	0.10297
	5.3	8.172	4.8																0.08184	0.12666	0.07493
	3.384	7.4	4.491																0.05225	0.11469	0.07011
	4.472	9.981	5.036																0.06905	0.1547	0.07861
	5	4.5	4.678																0.07721	0.06975	0.07303
	3.4	7.275	7.638																0.0525	0.11276	0.11923
	3.074	9.465	8.472																0.04747	0.1467	0.13225
	7.671	6.7	10.196																0.11845	0.10384	0.15916
	3.373	3.172	7.697																0.05208	0.04916	0.12015
	2.81	9.464	6.202																0.04339	0.14668	0.09682
	6.7	5.88	5.867																0.10346	0.09113	0.09159
	3.705	8.872	6.196																0.05721	0.13751	0.09672
	6.975	8.4	4.581																0.10771	0.13019	0.07151
	2.7	8.454	5.3																0.04169	0.13103	0.08273
	4.386	3	4.99																0.06773	0.0465	0.0779
	6.677	9.9	5.7																0.1031	0.15344	0.08898
	1.497	8.069	5.386																0.02312	0.12506	0.08408
	3.088	2.2	6.1																0.04768	0.0341	0.09522
	4.1	12.378	8																0.06331	0.19185	0.12488
	2.1	5.8	7.098																0.03243	0.08989	0.1108
		8.256	6.83																	0.12796	0.10662
		6.2	4.6																	0.09609	0.07181
		9.373	4.8																	0.14527	0.07493
		4.4	5.167																	0.0682	0.08066
		6.996	4.19																	0.10843	0.06541
		4.8	7.316																	0.0744	0.11421
		6.5	5.3																	0.10074	0.08273
		8.7	6.7																	0.13484	0.10459
		4.897	4.263																	0.0759	0.06655
		5.872	9.895																	0.09101	0.15446
		3	5.274																	0.0465	0.08233
		4.7	2.9																	0.07285	0.04527
		6.694	3.695																	0.10375	0.05768
		6.09	8.08																	0.09439	0.12613
		14.258	12.456																	0.22099	0.19444
		7.785	7.796																	0.12066	0.1217
		4.997	2.692																	0.07745	0.04202
		5.479	6.577																	0.08492	0.10267
		15.895	8.521																	0.24636	0.13302
		8.198	5.87																	0.12706	0.09163
		3.888	5.892																	0.06026	0.09198
		9.12	6.7																	0.14135	0.10459
		6.5	5.191																	0.10074	0.08103
		7.371	6.8																	0.11424	0.10615
		5.4	7.378																	0.08369	0.11517
		5.796	8.6																	0.08983	0.13425
		2.654	4.595																	0.04113	0.07173
		8.6	9.872																	0.13329	0.15411
		5.478	7.414																	0.0849	0.11574
		6.6	3.497																	0.10229	0.05459
		8.059	9.8																	0.12491	0.15298
		9.691	7.4																	0.1502	0.11552
		4.813	6.6																	0.0746	0.10303
		5.887	3.8																	0.09124	0.05932
		8.685	4																	0.13461	0.06244
		5.2	3.083																	0.0806	0.04813
		4.945	5.097																	0.07664	0.07957
		7.496	6																	0.11618	0.09366
		6.173	4.7																	0.09568	0.07337
		2.6	7.881																	0.0403	0.12303
			3.09																		0.04824
			2.394																		0.03737
			5.974																		0.09326
			6.389																		0.09973
			13.292																		0.20749
			7.089																		0.11066
			6.6																		0.10303
			4.698																		0.07334
			8.775																		0.13698
			5.292																		0.08261
			3.896																		0.06082
			7.7																		0.1202
			6.355																		0.0992
			6																		0.09366
