# Supplementary material for: Caveolin-1 dolines form a distinct and rapid caveolae-independent mechanoadaptation system
Source: Nat Cell Biol. 2022 Dec 21;25(1):120–33. doi: 10.1038/s41556-022-01034-3 (PMC9859760; doi:10.1038/s41556-022-01034-3)
Supplement: Source Data Extended Data Fig. 3 — Statistical source data from Extended Data Fig. 3. [file 41556_2022_1034_MOESM29_ESM.xlsx]

## Sheet: Raw Suppl. Fig 3A
RAW DATA	Df/f		Mef Cells	150 mOsm					Prism stat analysis (t test)
				5 min
Df/f	WT	PTRF KO + PTRF							Table Analyzed	WT vs Rescue nTP
1	0.4658	0.376
2	0.0229	0.144							Column B	PTRF KO + PTRF
3	-0.253	0.791							vs.	vs,
4	0.434	0.172							Column A	WT
5	0.343	-0.322
6	0.634	-0.086							Unpaired t test
7	0.511	0.416							P value	0.9398
8	-0.265	-0.0706							P value summary	ns
9	-0.0342	0.297							Significantly different (P < 0.05)?	No
10	-0.188	0.0661							One- or two-tailed P value?	Two-tailed
									t, df	t=0,07659, df=18
									How big is the difference?
									Mean of column A	16.71
									Mean of column B	17.84
									Difference between means (B - A) ± SEM	1,130 ± 14,75
									95% confidence interval	-29,87 to 32,13
									R squared (eta squared)	0.0003258
									F test to compare variances
									F, DFn, Dfd	1,224, 9, 9
									P value	0.7683
									P value summary	ns
									Significantly different (P < 0.05)?	No
									Data analyzed
									Sample size, column A	10
									Sample size, column B	10
