# Supplementary material for: Caveolin-1 dolines form a distinct and rapid caveolae-independent mechanoadaptation system
Source: Nat Cell Biol. 2022 Dec 21;25(1):120–33. doi: 10.1038/s41556-022-01034-3 (PMC9859760; doi:10.1038/s41556-022-01034-3)
Supplement: Source Data Extended Data Fig. 4 — Statistical source data from Extended Data Fig. 4. [file 41556_2022_1034_MOESM30_ESM.xlsx]

## Sheet: Raw Suppl Fig 4D-E PTRFKO
	species 1	Mixture	species 2	name of file	SUM	% popul1	% popul2	% popul3
	long ns	mid ns	short ns
threshold	5.07-6.52	2.80-4.79	2.08-3.55
30	3493	28240	2729	cell1 w8p2 z-4 20220311 ref	34462	10.1358	81.9453	7.91887
30	957	51202	5195	cell2 w6p2 20220311 ref	57354	1.66858	89.2736	9.05778
50	1553	23885	4277	cell3 w7p2 z-1 20220311 ref	29715	5.22632	80.3803	14.3934
50	1010	16860	4050	cell4 w8p2 20220311 ref	21920	4.60766	76.9161	18.4763
65	862	6190	2071	11w1 z1 Dec 11 2014 ref	9123	9.44865	67.8505	22.7009
65	2026	20874	2142	cell2 w7p2 20220311 ref	25042	8.09041	83.356	8.55363
65	1157	16588	2155	cell2 w8p2 20220311 ref	19900	5.81407	83.3568	10.8291
65	2731	32788	1404	cell3 w6p2 20220311 ref	36923	7.39647	88.801	3.80251
65	974	17910	2938	cell3 w8p2 20220311 ref	21822	4.46339	82.0731	13.4635
65	2365	21346	1501	cell6 w7p2 20220311 ref	25212	9.38045	84.666	5.95351
75	826	24054	3772	cell1 w8p1 20220311 ref *	28652	2.88287	83.9523	13.1649
75	284	32465	10666	cell2 w8p1 z1 20220311 ref	43415	0.654152	74.7783	24.5675
75	1677	19449	2556	cell5 w6p2 20220311 ref	23682	7.08133	82.1257	10.793
75	1517	15740	738	cell5 w7p2 20220311 ref	17995	8.43012	87.4687	4.10114
75	63	25021	5322	cell1 w8p1 20220404 ref *	30406	0.207196	82.2897	17.5031
85	43	20548	3338	cell1 w7p1 20220404 ref	23929	0.179698	85.8707	13.9496
90	488	6452	1603	3w1 Dec 11 2014 ref	8543	5.71228	75.5238	18.7639
90	1415	11715	4822	PTRFKo test 2 Ago 10 2015 ref	17952	7.88213	65.2574	26.8605
110	768	9341	2978	6w1 Dec 11 2014 ref	13087	5.86842	71.3762	22.7554
110	1517	12321	3453	7w1 Dec 11 2014 ref	17291	8.77335	71.2567	19.9699
135	1053	8883	1923	PTRFKo test 3 Ago 6 2015 ref	11859	8.87933	74.9051	16.2155
135	1122	7787	3085	PTRFKo test 5 Ago 6 2015 ref	11994	9.35468	64.9241	25.7212
135	1291	13582	1343	cell4 w6p2 z1 20220311 ref	16216	7.96127	83.7568	8.28194
150	1818	9866	2917	3w1 z1 Dec 5 2014 ref	14601	12.4512	67.5707	19.9781
150	448	5305	1573	8w1 Dec 11 2014 ref	7326	6.11521	72.4133	21.4715
150	2410	11369	5575	PTRFKo test 4 Ago 10 2015 ref	19354	12.4522	58.7424	28.8054
180	2179	7553	5733	PTRFKo test4 Ago 4 2015 ref	15465	14.0899	48.8393	37.0708
200	1152	11662	3776	7w1 z1 Dec 5 2014 ref	16590	6.94394	70.2954	22.7607
200	2967	44384	4172	cell6 w6p2 z1 20220311 ref	51523	5.75859	86.1441	8.09735
260	1872	6971	4787	PTRFKo test 5 Ago 10 2015 ref	13630	13.7344	51.1445	35.1211
	42038	540351	102594		684983	7.0548	75.9085	17.0367
						3.68626	10.6169	8.70671	STD
	42038	540354	102596	30 images all together	684988	3.6243	10.4384	8.56037	STD.P
						0.650944	1.8748	1.53749	SEM
smooth power = 2		weighted median
						14.4273	97.1422	34.4501	2STD
						-0.317718	54.6747	-0.376678	2STD

## Sheet: Raw Suppl Fig 4D-E P+PTRF
	species 1	Mixture	species 2	name of file	SUM	% popul1	% popul2	% popul3
	long (ns)	mid (ns)	short (ns)
threshold	5.07-6.52	2.80-4.79	2.08-3.55
40	6925	14239	402	cell7 w2p1 PTRF 20220310	21566	32.1107	66.0252	1.86405
40	11222	22423	258	cell1 w7p1 PTRF 20220310	33903	33.1003	66.1387	0.760995
40	15622	29215	238	cell2 w7p1 PTRF 20220310	45075	34.6578	64.8142	0.528009
40	7336	17916	160	cell3 w7p1 PTRF 20220310	25412	28.8683	70.5021	0.629624
40	8058	30302	766	cell2 w8p1 PTRF 20220310	39126	20.595	77.4472	1.95778
40	9825	20063	390	cell4 w8p1 PTRF 20220310	30278	32.4493	66.2626	1.28806
40	7097	17522	267	cell5 w8p1 PTRF 20220310	24886	28.518	70.4091	1.07289
40	10114	33407	2475	cell6 w8p1 PTRF 20220310	45996	21.9889	72.6302	5.3809
50	16792	34074	236	cell1 w2p1 PTRF 20220310	51102	32.8598	66.6784	0.461821
50	13476	32913	435	cell6 w2p1 PTRF 20220310	46824	28.7801	70.2909	0.929011
50	9628	29337	424	cell8 w2p1 z-05 PTRF 20220310	39389	24.4434	74.4802	1.07644
50	10865	28033	390	cell10 w2p1 PTRF 20220310	39288	27.6548	71.3526	0.99267
50	13988	24015	115	cell2 p8 PTRF 20220302	38118	36.6966	63.0017	0.301695
50	9271	15850	43	cell4 p8 PTRF 20220302	25164	36.8423	62.9868	0.170879
75	8818	29462	393	cell5 w2p1 PTRF 20220310	38673	22.8014	76.1823	1.01621
75	3125	14009	31	w6p2 z-1 cell1 PTRF 20220328	17165	18.2057	81.6137	0.1806
75	8720	28956	58	w7p1 cell2 PTRF 20220328	37734	23.1091	76.7372	0.153708
110	7342	10225	6	cell1 p6 PTRF 20220302	17573	41.78	58.1859	0.0341433
110	4218	9432	10	cell4 p6 PTRF 20220302	13660	30.8785	69.0483	0.0732064
110	6941	13537	9	cell1 p7 z-3 PTRF 20220302	20487	33.88	66.076	0.0439303
110	4587	7377	59	cell2 w2p1 PTRF 20220310	12023	38.1519	61.3574	0.490726
110	15906	31236	414	cell4 w2p2 z-1 PTRF 20220310	47556	33.4469	65.6826	0.870553
110	3546	12672	0	w2p1 cell1 PTRF 20220328 raw	16218	21.8646	78.1354	0
110	1772	5917	42	w2p1 cell5 z1 PTRF 20220328	7731	22.9207	76.536	0.543267
110	8737	25067	0	w8p1 cell2 PTRF 20220328	33804	25.8461	74.1539	0
130	6983	14525	7	w8p1 cell3 PTRF 20220328	21515	32.4564	67.511	0.0325354
130	5236	12947	0	w8p1 cell5 PTRF 20220328	18183	28.7961	71.2039	0
130	6963	20058	103	w3p2 cell5 PTRF 20220328	27124	25.671	73.9493	0.379738
130	6869	12967	0	cell2 p7 PTRF 20220302	19836	34.629	65.371	0
130	4356	14138	107	cell9 w2p1 PTRF 20220310	18601	23.4181	76.0067	0.575238
260	5254	10119	2	cell3 w2p1 PTRF 20220310	15375	34.1724	65.8146	0.0130081
260	659	6060	362	PTRF KO PTRF_5 Ago11 2015	7081	9.3066	85.5811	5.11227
260	1328	7411	282	PTRF KO PTRF_cell1 Nov3 2015	9021	14.7212	82.1528	3.12604
260	1386	11228	803	PTRF KO PTRF_cell5 Nov12 2015	13417	10.3302	83.6849	5.98494
260	10927	17044	49	w3p2 cell7 PTRF 20220328	28020	38.9971	60.828	0.174875
260	9745	19868	316	w3p2 cell8 PTRF 20220328	29929	32.5604	66.3838	1.05583
260	9707	15025	42	w3p2 cell9 PTRF 20220328	24774	39.1822	60.6483	0.169533
360	735	5296	255	PTRF KO PTRF_2 Ago11 2015	6286	11.6927	84.2507	4.05663
360	415	4469	260	PTRF KO PTRF_3 Ago11 2015	5144	8.06765	86.8779	5.05443
360	2967	5549	543	PTRF KO PTRF_4 Oct19 2015	9059	32.752	61.254	5.99404
360	1405	13319	464	PTRF KO PTRF_cell1 Nov12 2015	15188	9.25072	87.6942	3.05504
650	1145	13747	340	PTRF KO PTRF_cell1 Oct27 2015	15232	7.51707	90.2508	2.23214
	300011	740969	11556		1052536	26.8088	71.8141	1.37708
						9.37211	8.36583	1.79455	STD
	300025	740961	11556	42 images all together	1052542	9.25986	8.26564	1.77305	STD.P
						1.44615	1.29088	0.276905	SEM
smooth power = 2		weighted median
						45.553	88.5457	4.96618	2STD
						8.06461	55.0824	-2.21201	2STD

## Sheet: Raw Suppl Fig 4D-E P+Cav1
	species 1	Mixture	species 2	name of file	SUM	% popul1	% popul2	% popul3
	long (ns)	mid (ns)	short (ns)
threshold	5.07-6.52	2.80-4.79	2.08-3.55
35	8046	18464	183	w7p1 cell1 20220324	26693	30.1427	69.1717	0.685573
50	4034	9214	609	P2 cell7 p3 20220309	13857	29.1116	66.4935	4.39489
50	4379	8429	15	w2p1 cell3 z1 20220324	12823	34.1496	65.7334	0.116977
50	6494	6573	68	w7p1 cell4 20220324	13135	49.4404	50.0419	0.517701
65	5210	12417	265	P2 cell1 p3 z1 20220309	17892	29.1192	69.3997	1.48111
65	4474	12928	213	P2 cell10 p3 20220309	17615	25.3988	73.392	1.2092
65	7808	7651	505	cell4 p2 20220301	15964	48.91	47.9266	3.16337
65	6784	9806	38	w2p1 cell5 20220324	16628	40.7987	58.9728	0.22853
75	5774	13309	104	P2 cell11 p3 20220309	19187	30.0933	69.3647	0.542034
75	7372	12352	26	P2 cell12 p3 20220309	19750	37.3266	62.5418	0.131646
75	4048	4013	11	cell2 p7 20220301	8072	50.1487	49.7151	0.136274
75	8016	11509	17	P1 cell4 p2 20220309	19542	41.0193	58.8937	0.0869921
75	10836	9745	10	cell5 p2 20220301	20591	52.6249	47.3265	0.0485649
75	8558	18002	80	P1 cell5 p2 20220309	26640	32.1246	67.5751	0.3003
75	5623	6227	2	cell6 p2 20220301	11852	47.4435	52.5397	0.0168748
75	5043	7692	55	P1 cell6 p2 20220309	12790	39.4292	60.1407	0.430023
75	5133	11248	39	P1 cell7 p2 20220309	16420	31.2607	68.5018	0.237515
75	6086	15262	60	w4p2 cell3 20220324	21408	28.4286	71.2911	0.280269
75	6140	10276	463	w6p1 cell2 20220324	16879	36.3766	60.8804	2.74305
90	4112	12050	20	cell1 p3 20220301	16182	25.411	74.4655	0.123594
90	7765	6640	23	cell2 p4 20220301	14428	53.819	46.0216	0.159412
90	5807	8398	12	P1 cell3 p2 20220309	14217	40.8455	59.0701	0.084406
90	4868	5112	0	cell3 p3 20220301	9980	48.7776	51.2224	0
90	4672	4720	0	cell3 p6 20220301	9392	49.7445	50.2555	0
110	7439	12018	6	cell1 p6 20220301	19463	38.2212	61.7479	0.0308277
110	9355	8082	0	cell2 p2 20220301	17437	53.6503	46.3497	0
110	8580	22160	35	P1 cell2 p2 z-05 20220309	30775	27.8798	72.0065	0.113729
110	4881	11009	11	cell2 p3 20220301	15901	30.6962	69.2346	0.069178
110	2722	6657	3	cell2 p6 20220301	9382	29.013	70.955	0.0319761
110	4210	3771	0	cell5 p3 20220301	7981	52.7503	47.2497	0
110	5394	13895	74	w2p1 cell2 20220324	19363	27.8573	71.7606	0.382172
110	9078	9882	576	w6p1 cell1 20220324	19536	46.4681	50.5835	2.9484
115	2949	10831	1030	PTRF KO Cav1_2 Nov10 2015	14810	19.9122	73.133	6.95476
160	5143	6473	0	cell3 p4 20220301	11616	44.2751	55.7249	0
160	7815	5538	0	cell7 p2 20220301	13353	58.5262	41.4738	0
160	1425	3949	302	PTRF KO Cav1_1 Ago11 2015	5676	25.1057	69.5736	5.32065
160	1904	7830	144	PTRF KO Cav1_2 Nov12 2015	9878	19.2752	79.2671	1.45778
160	2279	7789	85	PTRF KO Cav1_2 Nov3 2015	10153	22.4466	76.7162	0.837191
220	3599	14753	955	PTRF KO Cav1_5 Nov12 2015	19307	18.6409	76.4127	4.94639
220	4928	17955	286	PTRF KO Cav1_5 Oct19 2015	23169	21.2698	77.4958	1.23441
270	4544	3770	0	cell1 p7 20220301	8314	54.6548	45.3452	0
270	1095	4653	145	PTRF KO Cav1_4 Nov3 2015	5893	18.5814	78.9581	2.46055
	234422	413052	6470		653944	36.6945	62.2601	1.04539
						11.7688	11.1153	1.68648	STD
	234275	413511	6554	42 images all together	654340	11.6279	10.9821	1.66628	STD.P
						1.81597	1.71512	0.260229	SEM
smooth power = 2		weighted median
						60.2322	84.4906	4.41834	2STD
						13.1568	40.0296	-2.32757	2STD
Data sets analyzed	A-I
ANOVA summary
F	480.4
P value	<0.0001
P value summary	****
Significant diff. among means (P < 0.05)?	Yes
R squared	0.9203
Brown-Forsythe test
F (DFn, DFd)	22.23 (8, 333)
P value	<0.0001
P value summary	****
Are SDs significantly different (P < 0.05)?	Yes
Bartlett's test
Bartlett's statistic (corrected)	226
P value	<0.0001
P value summary	****
Are SDs significantly different (P < 0.05)?	Yes
ANOVA table	SS	DF	MS	F (DFn, DFd)	P value
Treatment (between columns)	269410	8	33676	F (8, 333) = 480.4	P<0.0001
Residual (within columns)	23345	333	70.11
Total	292755	341
Data summary
Number of treatments (columns)	9
Number of values (total)	342
Sidak's multiple comparisons test	Mean Diff.	95.00% CI of diff.	Significant?	Summary	Adjusted P Value
LONG LFT PTRFKO vs. LONG LFT PTRFKO+PTRF	-19.72	-25.29 to -14.15	Yes	****	<0.0001	A-D
LONG LFT PTRFKO vs. LONG LFT PTRFKO+Cav1	-29.62	-35.20 to -24.05	Yes	****	<0.0001	A-G
LONG LFT PTRFKO+PTRF vs. LONG LFT PTRFKO+Cav1	-9.902	-14.99 to -4.816	Yes	****	<0.0001	D-G
MED LFT PTRFKO vs. MED LFT PTRFKO+PTRF	4.079	-1.493 to 9.650	No	ns	0.3227	B-E
MED LFT PTRFKO vs. MED LFT PTRFKO+Cav1	13.66	8.088 to 19.23	Yes	****	<0.0001	B-H
MED LFT PTRFKO+PTRF vs. MED LFT PTRFKO+Cav1	9.581	4.495 to 14.67	Yes	****	<0.0001	E-H
SHORT LFT PTRFKO vs. SHORT LFT PTRFKO+PTRF	15.66	10.09 to 21.24	Yes	****	<0.0001	C-F
SHORT LFT PTRFKO vs. SHORT LFT PTRFKO+Cav1	16.01	10.44 to 21.58	Yes	****	<0.0001	C-I
SHORT LFT PTRFKO+PTRF vs. SHORT LFT PTRFKO+Cav1	0.3476	-4.738 to 5.434	No	ns	>0.9999	F-I
Test details	Mean 1	Mean 2	Mean Diff.	SE of diff.	n1	n2	t	DF
LONG LFT PTRFKO vs. LONG LFT PTRFKO+PTRF	7.063	26.79	-19.72	2.002	30	42	9.854	333
LONG LFT PTRFKO vs. LONG LFT PTRFKO+Cav1	7.063	36.69	-29.62	2.002	30	42	14.8	333
LONG LFT PTRFKO+PTRF vs. LONG LFT PTRFKO+Cav1	26.79	36.69	-9.902	1.827	42	42	5.42	333
MED LFT PTRFKO vs. MED LFT PTRFKO+PTRF	75.92	71.84	4.079	2.002	30	42	2.038	333
MED LFT PTRFKO vs. MED LFT PTRFKO+Cav1	75.92	62.26	13.66	2.002	30	42	6.825	333
MED LFT PTRFKO+PTRF vs. MED LFT PTRFKO+Cav1	71.84	62.26	9.581	1.827	42	42	5.244	333
SHORT LFT PTRFKO vs. SHORT LFT PTRFKO+PTRF	17.05	1.386	15.66	2.002	30	42	7.826	333
SHORT LFT PTRFKO vs. SHORT LFT PTRFKO+Cav1	17.05	1.038	16.01	2.002	30	42	8	333
SHORT LFT PTRFKO+PTRF vs. SHORT LFT PTRFKO+Cav1	1.386	1.038	0.3476	1.827	42	42	0.1903	333
