# Supplementary material for: Caveolin-1 dolines form a distinct and rapid caveolae-independent mechanoadaptation system
Source: Nat Cell Biol. 2022 Dec 21;25(1):120–33. doi: 10.1038/s41556-022-01034-3 (PMC9859760; doi:10.1038/s41556-022-01034-3)
Supplement: Source Data Extended Data Fig. 5 — Statistical source data from Extended Data Fig. 5. [file 41556_2022_1034_MOESM31_ESM.xlsx]

## Sheet: Raw Suppl Fig 5A before
-0.648	0.0024506
-0.644	0.0029182
-0.64	0.0034703
-0.636	0.0041215
-0.633	0.0046847
-0.629	0.0055508
-0.625	0.0065684
-0.621	0.0077621
-0.617	0.0091607
-0.613	0.010797
-0.609	0.012708
-0.605	0.014939
-0.602	0.01685
-0.598	0.019761
-0.594	0.023145
-0.59	0.027072
-0.586	0.031623
-0.582	0.03689
-0.578	0.042978
-0.574	0.050004
-0.571	0.055968
-0.567	0.064967
-0.563	0.075313
-0.559	0.087191
-0.555	0.10081
-0.551	0.1164
-0.547	0.13422
-0.544	0.14923
-0.54	0.17168
-0.536	0.19724
-0.532	0.22631
-0.528	0.25933
-0.524	0.29676
-0.52	0.33916
-0.516	0.38709
-0.513	0.42706
-0.509	0.48629
-0.505	0.553
-0.501	0.62802
-0.497	0.71228
-0.493	0.80678
-0.489	0.9126
-0.485	10309
-0.482	11287
-0.478	12721
-0.474	14318
-0.47	16094
-0.466	18067
-0.462	20254
-0.458	22677
-0.455	24661
-0.451	27546
-0.447	30728
-0.443	34233
-0.439	38087
-0.435	42318
-0.431	46958
-0.427	52037
-0.424	56155
-0.42	62084
-0.416	68549
-0.412	75586
-0.408	83236
-0.404	91539
-0.4	10054
-0.397	10777
-0.393	11808
-0.389	12922
-0.385	14122
-0.381	15412
-0.377	16798
-0.373	18285
-0.369	19877
-0.366	21143
-0.362	22931
-0.358	24836
-0.354	26865
-0.35	29021
-0.346	31308
-0.342	33.73
-0.338	36292
-0.335	38307
-0.331	41122
-0.327	44084
-0.323	47197
-0.319	50463
-0.315	53884
-0.311	57.46
-0.308	60245
-0.304	64094
-0.3	68.1
-0.296	72259
-0.292	76571
-0.288	81034
-0.284	85642
-0.28	90393
-0.277	94046
-0.273	99033
-0.269	104.15
-0.265	109.38
-0.261	114.72
-0.257	120.17
-0.253	125.7
-0.249	131.32
-0.246	135.58
-0.242	141.31
-0.238	147.08
-0.234	152.89
-0.23	158.72
-0.226	164.56
-0.222	170.38
-0.219	174.73
-0.215	180.49
-0.211	186.2
-0.207	191.83
-0.203	197.37
-0.199	202.8
-0.195	208.1
-0.191	213.26
-0.188	217.03
-0.184	221.89
-0.18	226.57
-0.176	231.04
-0.172	235.28
-0.168	239.28
-0.164	243.03
-0.161	245.67
-0.157	248.94
-0.153	251.92
-0.149	254.6
-0.145	256.96
-0.141	259.01
-0.137	260.72
-0.133	262.1
-0.13	262.91
-0.126	263.69
-0.122	264.12
-0.118	264.2
-0.114	263.93
-0.11	263.31
-0.106	262.34
-0.102	261.04
-0.099	259.83
-0.095	257.94
-0.091	255.72
-0.087	253.18
-0.083	250.34
-0.079	247.2
-0.075	243.77
-0.072	241.03
-0.068	237.14
-0.064	233
-0.06	228.64
-0.056	224.06
-0.052	219.27
-0.048	214.31
-0.044	209.18
-0.041	205.24
-0.037	199.86
-0.033	194.37
-0.029	188.78
-0.025	183.11
-0.021	177.37
-0.017	171.58
-0.013	165.76
-0.01	161.39
-0.006	155.56
-0.002	149.74
0.002	143.94
0.006	138.19
0.01	132.49
0.014	126.86
0.017	122.68
0.021	117.2
0.025	111.81
0.029	106.52
0.033	101.35
0.037	96309
0.041	91394
0.045	86614
0.048	83122
0.052	78593
0.056	74211
0.06	69982
0.064	65906
0.068	61985
0.072	58.22
0.075	55499
0.079	52007
0.083	48671
0.087	45488
0.091	42457
0.095	39575
0.099	36841
0.103	34249
0.106	32398
0.11	30049
0.114	27834
0.118	25748
0.122	23787
0.126	21946
0.13	20.22
0.134	18606
0.137	17465
0.141	16034
0.145	2022-07-14
0.149	13459
0.153	12307
0.157	11238
0.161	10249
0.164	95562
0.168	86947
0.172	79004
0.176	71692
0.18	6497
0.184	58801
0.188	53147
0.192	47972
0.195	44387
0.199	39972
0.203	3595
0.207	32289
0.211	28962
0.215	25944
0.219	2321
0.223	20736
0.226	19039
0.23	1697
0.234	15106
0.238	13429
0.242	11923
0.246	10571
0.25	0.93603
0.253	0.85367
0.257	0.75414
0.261	0.66533
0.265	0.5862
0.269	0.5158
0.273	0.45326
0.277	0.39776
0.281	0.34861
0.284	0.31549
0.288	0.27586
0.292	0.24089
0.296	0.21007
0.3	0.18295
0.304	0.15912
0.308	0.13821
0.311	0.12425
0.315	0.10767
0.319	0.093185
0.323	0.08054
0.327	0.069518
0.331	0.059925
0.335	0.051588
0.339	0.044351

## Sheet: Raw Suppl Fig 5A during
-0.662	0.00064303
-0.657	0.00080763
-0.653	0.00096778
-0.648	0.0012111
-0.644	0.0014471
-0.64	0.0017268
-0.635	0.0021497
-0.631	0.0025578
-0.626	0.0031727
-0.622	0.003764
-0.618	0.0044599
-0.613	0.0055033
-0.609	0.0065017
-0.604	0.0079938
-0.6	0.0094168
-0.596	0.011079
-0.591	0.01355
-0.587	0.015896
-0.582	0.019372
-0.578	0.022659
-0.574	0.02647
-0.569	0.03209
-0.565	0.037379
-0.56	0.04515
-0.556	0.05244
-0.552	0.060828
-0.547	0.073092
-0.543	0.084538
-0.538	0.10121
-0.534	0.11673
-0.53	0.13444
-0.525	0.16012
-0.521	0.18389
-0.516	0.21823
-0.512	0.2499
-0.508	0.28579
-0.503	0.33738
-0.499	0.38473
-0.494	0.45254
-0.49	0.51456
-0.486	0.58432
-0.481	0.68372
-0.477	0.77417
-0.472	0.9026
-0.468	10191
-0.464	1149
-0.459	13327
-0.455	14983
-0.45	17315
-0.446	19411
-0.442	21732
-0.437	24983
-0.433	2789
-0.428	31947
-0.424	35561
-0.42	39533
-0.415	45047
-0.411	49934
-0.406	56692
-0.402	6266
-0.398	69168
-0.393	7812
-0.389	85983
-0.384	9676
-0.38	10619
-0.375	11907
-0.371	2022-03-13
-0.367	14.24
-0.362	15884
-0.358	17309
-0.353	19237
-0.349	20903
-0.345	22684
-0.34	25079
-0.336	27137
-0.331	29893
-0.327	32253
-0.323	34753
-0.318	38084
-0.314	40918
-0.309	44678
-0.305	47863
-0.301	51.21
-0.296	55624
-0.292	59341
-0.287	64223
-0.283	68317
-0.279	72578
-0.274	78138
-0.27	82772
-0.265	88792
-0.261	93785
-0.257	98932
-0.252	105.57
-0.248	111.04
-0.243	118.07
-0.239	123.83
-0.235	129.7
-0.23	137.19
-0.226	143.28
-0.221	151.01
-0.217	157.26
-0.213	163.55
-0.208	171.47
-0.204	177.82
-0.199	185.75
-0.195	192.08
-0.191	198.36
-0.186	206.13
-0.182	212.25
-0.177	219.77
-0.173	225.64
-0.169	231.38
-0.164	238.32
-0.16	243.67
-0.155	250.08
-0.151	254.95
-0.147	259.59
-0.142	265.02
-0.138	269.06
-0.133	273.7
-0.129	277.06
-0.125	280.11
-0.12	283.45
-0.116	285.74
-0.111	288.1
-0.107	289.59
-0.102	290.93
-0.098	291.58
-0.094	291.86
-0.089	291.69
-0.085	291.12
-0.08	289.89
-0.076	288.49
-0.072	286.73
-0.067	284.03
-0.063	281.48
-0.058	277.82
-0.054	274.53
-0.05	270.93
-0.045	266.01
-0.041	261.76
-0.036	256.08
-0.032	251.27
-0.028	246.22
-0.023	239.62
-0.019	234.13
-0.014	227.03
-0.01	221.19
-0.006	215.22
-0.001	207.6
0.003	201.41
0.008	193.59
0.012	187.27
0.016	180.93
0.021	172.99
0.025	166.65
0.03	158.76
0.034	152.5
0.038	146.3
0.043	138.64
0.047	132.62
0.052	125.23
0.056	119.44
0.06	113.77
0.065	106.87
0.069	101.51
0.074	95005
0.078	89974
0.082	85.1
0.087	79234
0.091	74725
0.096	69322
0.1	65188
0.104	61222
0.109	56499
0.113	52908
0.118	48.65
0.122	45426
0.126	42361
0.131	38749
0.135	36.03
0.14	32839
0.144	30446
0.148	28191
0.153	25.56
0.157	23599
0.162	21319
0.166	19626
0.17	18045
0.175	16216
0.179	14866
0.184	13312
0.188	12168
0.193	10857
0.197	98953
0.201	90075
0.206	79945
0.21	72562
0.215	64169
0.219	58075
0.223	52491
0.228	46178
0.232	41617
0.237	36479
0.241	32782
0.245	29421
0.25	25654
0.254	22957
0.259	19946
0.263	17798
0.267	1586
0.272	13708
0.276	1218
0.281	10489
0.285	0.92934
0.289	0.82234
0.294	0.70447
0.298	0.62155
0.303	0.53054
0.307	0.46674
0.311	0.41009
0.316	0.34821
0.32	0.30506
0.325	0.25809
0.329	0.22545
0.333	0.19669
0.338	0.16554
0.342	0.144
0.347	0.12076
0.351	0.10474
0.355	0.090736
0.36	0.075693
0.364	0.06538
0.369	0.054344
0.373	0.046804
0.377	0.040259
0.382	0.033288
0.386	0.02855
0.391	0.023522
0.395	0.020115
0.399	0.01718
0.404	0.01408
0.408	0.011991
0.413	0.009792
0.417	0.0083148
0.421	0.0070514
0.426	0.0057282
0.43	0.0048438
0.435	0.0039206
0.439	0.0033057
0.443	0.0027836
0.448	0.0022414
0.452	0.0018819
0.457	0.0015098
0.461	0.001264

## Sheet: Raw Suppl Fig 5B before
-0.813	0.00012528
-0.808	0.0001531
-0.803	0.00018684
-0.797	0.00023683
-0.792	0.00028811
-0.787	0.00035
-0.782	0.00042458
-0.777	0.00051432
-0.772	0.00062215
-0.767	0.00075152
-0.762	0.00090649
-0.757	0.0010919
-0.752	0.0013133
-0.746	0.001636
-0.741	0.0019616
-0.736	0.0023487
-0.731	0.0028082
-0.726	0.0033528
-0.721	0.0039974
-0.716	0.0047591
-0.711	0.0056579
-0.706	0.0067169
-0.701	0.0079628
-0.695	0.0097482
-0.69	0.01152
-0.685	0.013595
-0.68	0.016021
-0.675	0.018853
-0.67	0.022154
-0.665	0.025996
-0.66	0.030461
-0.655	0.035642
-0.65	0.041645
-0.645	0.048591
-0.639	0.058361
-0.634	0.067881
-0.629	0.078842
-0.624	0.091444
-0.619	0.10591
-0.614	0.12249
-0.609	0.14146
-0.604	0.16314
-0.599	0.18788
-0.594	0.21605
-0.588	0.25502
-0.583	0.29236
-0.578	0.33468
-0.573	0.38259
-0.568	0.43673
-0.563	0.49783
-0.558	0.56667
-0.553	0.64411
-0.548	0.73109
-0.543	0.82865
-0.537	0.96125
-0.532	10861
-0.527	12255
-0.522	13807
-0.517	15534
-0.512	17453
-0.507	1958
-0.502	21936
-0.497	2454
-0.492	27415
-0.487	30582
-0.481	34805
-0.476	38705
-0.471	42981
-0.466	47662
-0.461	52778
-0.456	5836
-0.451	6444
-0.446	71053
-0.441	78234
-0.436	86017
-0.43	96206
-0.425	10545
-0.42	11541
-0.415	12614
-0.41	13767
-0.405	15004
-0.4	16329
-0.395	17746
-0.39	19258
-0.385	20869
-0.379	22939
-0.374	24781
-0.369	26732
-0.364	28797
-0.359	30976
-0.354	33274
-0.349	35691
-0.344	38.23
-0.339	40.89
-0.334	43674
-0.329	46581
-0.323	50232
-0.318	53409
-0.313	56706
-0.308	60.12
-0.303	63.65
-0.298	67292
-0.293	71041
-0.288	74892
-0.283	78.84
-0.278	82878
-0.272	87833
-0.267	92043
-0.262	96319
-0.257	100.65
-0.252	105.03
-0.247	109.44
-0.242	113.87
-0.237	118.32
-0.232	122.76
-0.227	127.19
-0.222	131.6
-0.216	136.83
-0.211	141.12
-0.206	145.35
-0.201	149.48
-0.196	153.52
-0.191	157.44
-0.186	161.24
-0.181	164.89
-0.176	168.38
-0.171	171.7
-0.165	175.45
-0.16	178.36
-0.155	181.05
-0.15	183.53
-0.145	185.77
-0.14	187.78
-0.135	189.53
-0.13	191.03
-0.125	192.28
-0.12	193.25
-0.114	194.06
-0.109	194.43
-0.104	194.53
-0.099	194.36
-0.094	193.9
-0.089	193.17
-0.084	192.18
-0.079	190.91
-0.074	189.39
-0.069	187.61
-0.064	185.58
-0.058	182.84
-0.053	180.3
-0.048	177.54
-0.043	174.58
-0.038	171.42
-0.033	168.08
-0.028	164.57
-0.023	160.91
-0.018	157.11
-0.013	153.17
-0.007	148.3
-0.002	144.14
0.003	139.89
0.008	135.58
0.013	131.21
0.018	126.81
0.023	122.37
0.028	117.93
0.033	113.48
0.038	109.05
0.044	103.76
0.049	99399
0.054	95083
0.059	90825
0.064	86635
0.069	82.52
0.074	78.49
0.079	74.55
0.084	70708
0.089	66968
0.094	63336
0.1	59126
0.105	55745
0.11	52483
0.115	49341
0.12	46322
0.125	43425
0.13	40652
0.135	38002
0.14	35474
0.145	33068
0.151	30337
0.156	28191
0.161	26159
0.166	24.24
0.171	22429
0.176	20724
0.181	19121
0.186	17618
0.191	16209
0.196	14892
0.202	13427
0.207	12297
0.212	11247
0.217	10272
0.222	93676
0.227	8531
0.232	77581
0.237	70451
0.242	63886
0.247	57851
0.252	52311
0.258	46272
0.263	41711
0.268	37546
0.273	33748
0.278	30292
0.283	27151
0.288	24301
0.293	2172
0.298	19385
0.303	17276
0.309	15019
0.314	13343
0.319	11838
0.324	10488
0.329	0.92781
0.334	0.81965
0.339	0.72306
0.344	0.63695
0.349	0.5603
0.354	0.49217
0.36	0.42047
0.365	0.36819
0.37	0.32196
0.375	0.28113
0.38	0.24513
0.385	0.21343
0.39	0.18557
0.395	0.16112
0.4	0.13969
0.405	0.12094
0.41	0.10456
0.416	0.087638
0.421	0.07553
0.426	0.065003
0.431	0.055863
0.436	0.047941
0.441	0.041083
0.446	0.035157
0.451	0.030042
0.456	0.025635
0.461	0.021844
0.467	0.017993
0.472	0.015284
0.477	0.012965
0.482	0.010981
0.487	0.0092884

## Sheet: Raw Suppl Fig 5B during
-0.818	0.0010792
-0.812	0.0013119
-0.807	0.0015419
-0.801	0.0018689
-0.796	0.0021912
-0.791	0.0025662
-0.785	0.0030973
-0.78	0.0036186
-0.774	0.0043549
-0.769	0.0050755
-0.763	0.0060904
-0.758	0.007081
-0.752	0.0084721
-0.747	0.0098261
-0.742	0.011384
-0.736	0.013563
-0.731	0.015675
-0.725	0.018621
-0.72	0.021468
-0.714	0.025428
-0.709	0.029246
-0.703	0.03454
-0.698	0.039628
-0.693	0.045417
-0.687	0.053411
-0.682	0.061064
-0.676	0.071603
-0.671	0.081664
-0.665	0.09548
-0.66	0.10863
-0.654	0.12664
-0.649	0.14373
-0.643	0.16707
-0.638	0.18916
-0.633	0.21394
-0.627	0.24762
-0.622	0.27937
-0.616	0.32242
-0.611	0.36288
-0.605	0.41758
-0.6	0.46884
-0.594	0.53794
-0.589	0.6025
-0.584	0.67407
-0.578	0.77014
-0.573	0.85954
-0.567	0.97918
-0.562	10902
-0.556	12383
-0.551	13754
-0.545	15577
-0.54	17259
-0.534	1949
-0.529	21541
-0.524	23783
-0.518	26744
-0.513	29455
-0.507	33025
-0.502	36285
-0.496	40565
-0.491	4446
-0.485	4956
-0.48	54187
-0.475	59182
-0.469	6569
-0.464	71571
-0.458	7921
-0.453	86091
-0.447	95004
-0.442	10301
-0.436	11334
-0.431	12259
-0.425	13449
-0.42	14511
-0.415	15.64
-0.409	17086
-0.404	18.37
-0.398	2022-01-20
-0.393	21462
-0.387	23.31
-0.382	24941
-0.376	27009
-0.371	28829
-0.366	30737
-0.36	33145
-0.355	35253
-0.349	37904
-0.344	40217
-0.338	43116
-0.333	45635
-0.327	48782
-0.322	51507
-0.316	54899
-0.311	57825
-0.306	60.84
-0.3	64572
-0.295	67774
-0.289	71721
-0.284	75095
-0.278	79237
-0.273	82763
-0.267	87074
-0.262	90728
-0.257	94.43
-0.251	98929
-0.246	102.72
-0.24	107.3
-0.235	111.13
-0.229	115.75
-0.224	119.6
-0.218	124.2
-0.213	128.02
-0.208	131.81
-0.202	136.31
-0.197	140
-0.191	144.36
-0.186	147.91
-0.18	152.07
-0.175	155.43
-0.169	159.33
-0.164	162.46
-0.158	166.06
-0.153	168.91
-0.148	171.61
-0.142	174.67
-0.137	177.04
-0.131	179.67
-0.126	181.66
-0.12	183.82
-0.115	185.41
-0.109	187.07
-0.104	188.23
-0.099	189.19
-0.093	190.07
-0.088	190.58
-0.082	190.91
-0.077	190.95
-0.071	190.72
-0.066	190.3
-0.06	189.52
-0.055	188.65
-0.049	187.33
-0.044	186.01
-0.039	184.5
-0.033	182.43
-0.028	180.51
-0.022	177.96
-0.017	175.66
-0.011	172.68
-0.006	170.03
-0.0004212	166.91
0.005	163.71
0.01	160.63
0.016	156.78
0.021	153.46
0.027	149.34
0.032	145.82
0.038	141.5
0.043	137.83
0.049	133.36
0.054	129.58
0.06	125.01
0.065	121.17
0.07	117.33
0.076	112.71
0.081	108.87
0.087	104.28
0.092	100.48
0.098	95962
0.103	92241
0.109	87838
0.114	84228
0.119	80676
0.125	76.5
0.13	73096
0.136	69111
0.141	65876
0.147	62102
0.152	59052
0.158	55507
0.163	52652
0.169	49348
0.174	46696
0.179	44138
0.185	41193
0.19	38842
0.196	36144
0.201	33999
0.207	31545
0.212	29601
0.218	27385
0.223	25634
0.228	23969
0.234	22081
0.239	20596
0.245	18919
0.25	17604
0.256	16123
0.261	14966
0.267	13667
0.272	12656
0.278	11523
0.283	10645
0.288	98222
0.294	89056
0.299	81975
0.305	74109
0.31	68051
0.316	61342
0.321	56191
0.327	50503
0.332	4615
0.337	42126
0.343	37702
0.348	3433
0.354	30635
0.359	27828
0.365	24761
0.37	22437
0.376	19906
0.381	17994
0.386	16248
0.392	14354
0.397	1293
0.403	11389
0.408	10234
0.414	0.89886
0.419	0.80574
0.425	0.70562
0.43	0.63098
0.436	0.55096
0.441	0.49149
0.446	0.43795
0.452	0.38079
0.457	0.33849
0.463	0.29346
0.468	0.26022
0.474	0.22494
0.479	0.19899
0.485	0.17151
0.49	0.15135
0.495	0.13341
0.501	0.1145
0.506	0.10068
0.512	0.086162
0.517	0.075581
0.523	0.064491
0.528	0.056435
0.534	0.048014
0.539	0.041914
0.545	0.035556
0.55	0.030963
0.555	0.026934
0.561	0.022751
0.566	0.019743
0.572	0.016628

## Sheet: Raw Suppl Fig 5C before
-0.551	0.010443
-0.545	0.012589
-0.539	0.015149
-0.534	0.017651
-0.528	0.021173
-0.522	0.025352
-0.517	0.029418
-0.511	0.035112
-0.505	0.041834
-0.5	0.048345
-0.494	0.057416
-0.488	0.06807
-0.482	0.080559
-0.477	0.092576
-0.471	0.10921
-0.465	0.12861
-0.46	0.14718
-0.454	0.17277
-0.448	0.20245
-0.443	0.23073
-0.437	0.2695
-0.431	0.31424
-0.426	0.35666
-0.42	0.41453
-0.414	0.48094
-0.408	0.55701
-0.403	0.62868
-0.397	0.72579
-0.391	0.83644
-0.386	0.94016
-0.38	2022-08-01
-0.374	12385
-0.369	13863
-0.363	15847
-0.357	18082
-0.352	20157
-0.346	22926
-0.34	26031
-0.334	29504
-0.329	32706
-0.323	36951
-0.317	41674
-0.312	46006
-0.306	51719
-0.3	58041
-0.295	6381
-0.289	71379
-0.283	79707
-0.278	87268
-0.272	97137
-0.266	10793
-0.26	11972
-0.255	13034
-0.249	14411
-0.243	15906
-0.238	17246
-0.232	18973
-0.226	20837
-0.221	22499
-0.215	24631
-0.209	26916
-0.203	29363
-0.198	31528
-0.192	34283
-0.186	37214
-0.181	39794
-0.175	43057
-0.169	46506
-0.164	49525
-0.158	53321
-0.152	57307
-0.147	60774
-0.141	65109
-0.135	69.63
-0.129	74335
-0.124	78392
-0.118	83421
-0.112	88617
-0.107	93068
-0.101	98548
-0.095	104.17
-0.09	108.95
-0.084	114.79
-0.078	120.74
-0.073	125.76
-0.067	131.85
-0.061	137.99
-0.055	144.16
-0.05	149.32
-0.044	155.5
-0.038	161.66
-0.033	166.75
-0.027	172.79
-0.021	178.74
-0.016	183.61
-0.01	189.32
-0.004	194.87
0.001	199.35
0.007	204.53
0.013	209.48
0.019	214.18
0.024	217.88
0.03	222.05
0.036	225.91
0.041	228.86
0.047	232.09
0.053	234.95
0.058	237.04
0.064	239.19
0.07	240.94
0.075	242.08
0.081	243.06
0.087	243.63
0.093	243.76
0.098	243.55
0.104	242.91
0.11	241.84
0.115	240.63
0.121	238.81
0.127	236.58
0.132	234.43
0.138	231.5
0.144	228.21
0.149	225.2
0.155	221.28
0.161	217.05
0.167	212.53
0.172	208.56
0.178	203.56
0.184	198.33
0.189	193.82
0.195	188.24
0.201	182.5
0.206	177.61
0.212	171.64
0.218	165.58
0.224	159.46
0.229	154.32
0.235	148.14
0.241	141.95
0.246	136.81
0.252	130.68
0.258	124.6
0.263	119.6
0.269	113.67
0.275	107.85
0.28	103.08
0.286	97491
0.292	92039
0.298	86.74
0.303	82448
0.309	77452
0.315	72632
0.32	68752
0.326	64267
0.332	59968
0.337	56531
0.343	52581
0.349	48822
0.354	45833
0.36	42.42
0.366	39192
0.372	36146
0.377	33744
0.383	31022
0.389	28469
0.394	26468
0.4	24212
0.406	2022-11-22
0.411	20.47
0.417	18633
0.423	16931
0.428	15611
0.434	14.14
0.44	12784
0.446	11539
0.451	1958-10-01
0.457	95183
0.463	85484
0.468	78056
0.474	69878
0.48	62446
0.485	56785
0.491	50583
0.497	4498
0.502	40733
0.508	36105
0.514	31947
0.52	28218
0.525	25411
0.531	22373
0.537	19664
0.542	17635
0.548	15449
0.554	13511
0.559	12067
0.565	10519
0.571	0.91542
0.576	0.8142
0.582	0.70626
0.588	0.61156
0.594	0.52863
0.599	0.46755
0.605	0.40285
0.611	0.3465
0.616	0.3052
0.622	0.26167
0.628	0.22395
0.633	0.19644
0.639	0.16759
0.645	0.14272
0.651	0.12133
0.656	0.10583
0.662	0.089684
0.668	0.075865
0.673	0.065902
0.679	0.055569
0.685	0.046774
0.69	0.040464
0.696	0.033951
0.702	0.028436
0.707	0.024498
0.713	0.020453
0.719	0.017046
0.725	0.014181
0.73	0.012149
0.736	0.010075
0.742	0.0083406
0.747	0.007116
0.753	0.005872
0.759	0.004837
0.764	0.0041098
0.77	0.0033745
0.776	0.002766
0.781	0.0023404
0.787	0.0019122
0.793	0.0015596
0.799	0.0012698
0.804	0.0010684
0.81	0.00086708
0.816	0.00070246
0.821	0.00058863
0.827	0.00047534
0.833	0.00038319
0.838	0.00031977
0.844	0.00025695
0.85	0.00020611
0.855	0.00017128
0.861	0.00013695
0.867	0.00010931
0.873	0.87096
0.878	0.71977
0.884	0.57165
0.89	0.45322
0.895	3.73e-05
0.901	0.29477

## Sheet: Raw Suppl Fig 5C during
-0.648	0.0060574
-0.642	0.0072296
-0.636	0.0086155
-0.63	0.010252
-0.624	0.01218
-0.618	0.014449
-0.612	0.017115
-0.606	0.020241
-0.6	0.023903
-0.594	0.028185
-0.588	0.033183
-0.582	0.039009
-0.576	0.045787
-0.57	0.053663
-0.564	0.062797
-0.558	0.073375
-0.552	0.085605
-0.546	0.099722
-0.54	0.11599
-0.534	0.13471
-0.528	0.15621
-0.522	0.18088
-0.516	0.20911
-0.51	0.24139
-0.504	0.27823
-0.498	0.32021
-0.492	0.36796
-0.486	0.42219
-0.48	0.48368
-0.474	0.55329
-0.468	0.63196
-0.461	0.73657
-0.455	0.83854
-0.449	0.95318
-0.443	10818
-0.437	1226
-0.431	13873
-0.425	15674
-0.419	17683
-0.413	19918
-0.407	22402
-0.401	25158
-0.395	2821
-0.389	31584
-0.383	35308
-0.377	39412
-0.371	43925
-0.365	48882
-0.359	54316
-0.353	60262
-0.347	66758
-0.341	73842
-0.335	81554
-0.329	89935
-0.323	99027
-0.317	10887
-0.311	11952
-0.305	2022-01-13
-0.299	14337
-0.293	15668
-0.287	17095
-0.281	18625
-0.275	20261
-0.269	22007
-0.263	23867
-0.257	25845
-0.25	28307
-0.244	30553
-0.238	32927
-0.232	35432
-0.226	38.07
-0.22	40842
-0.214	43749
-0.208	46793
-0.202	49972
-0.196	53287
-0.19	56735
-0.184	60315
-0.178	64024
-0.172	67858
-0.166	71813
-0.16	75883
-0.154	80062
-0.148	84343
-0.142	88719
-0.136	93181
-0.13	97718
-0.124	102.32
-0.118	106.98
-0.112	111.68
-0.106	116.41
-0.1	121.16
-0.094	125.91
-0.088	130.64
-0.082	135.36
-0.076	140.02
-0.07	144.63
-0.064	149.17
-0.058	153.61
-0.052	157.95
-0.045	162.85
-0.039	166.9
-0.033	170.79
-0.027	174.51
-0.021	178.03
-0.015	181.36
-0.009	184.46
-0.003	187.34
0.003	189.97
0.009	192.35
0.015	194.46
0.021	196.29
0.027	197.85
0.033	199.11
0.039	200.08
0.045	200.75
0.051	201.11
0.057	201.18
0.063	200.93
0.069	200.38
0.075	199.54
0.081	198.39
0.087	196.95
0.093	195.23
0.099	193.23
0.105	190.96
0.111	188.43
0.117	185.65
0.123	182.63
0.129	179.4
0.135	175.95
0.141	172.31
0.147	168.49
0.153	164.5
0.159	160.36
0.166	155.37
0.172	150.97
0.178	146.47
0.184	141.89
0.19	137.24
0.196	132.54
0.202	127.82
0.208	123.07
0.214	118.32
0.22	113.58
0.226	108.87
0.232	104.19
0.238	99564
0.244	94998
0.25	90505
0.256	86094
0.262	81773
0.268	77552
0.274	73437
0.28	69436
0.286	65553
0.292	61793
0.298	58161
0.304	54659
0.31	51.29
0.316	48056
0.322	44958
0.328	41996
0.334	39169
0.34	36478
0.346	33.92
0.352	31493
0.358	29196
0.364	27026
0.371	24649
0.377	22742
0.383	20.95
0.389	19.27
0.395	17699
0.401	16.23
0.407	14861
0.413	13587
0.419	12404
0.425	11306
0.431	2029-10-01
0.437	93506
0.443	84844
0.449	76868
0.455	69536
0.461	62808
0.467	56645
0.473	5101
0.479	45865
0.485	41177
0.491	36912
0.497	33039
0.503	29528
0.509	26349
0.515	23477
0.521	20887
0.527	18554
0.533	16457
0.539	14574
0.545	12888
0.551	11379
0.557	10032
0.563	0.88308
0.569	0.77617
0.575	0.68117
0.582	0.58381
0.588	0.51068
0.594	0.44602
0.6	0.38897
0.606	0.3387
0.612	0.29448
0.618	0.25564
0.624	0.22159
0.63	0.19179
0.636	0.16574
0.642	0.14301
0.648	0.12321
0.654	0.106
0.66	0.091046
0.666	0.078086
0.672	0.06687
0.678	0.057178
0.684	0.048817
0.69	0.041615
0.696	0.035422
0.702	0.030105
0.708	0.025547
0.714	0.021647
0.72	0.018314
0.726	0.015471
0.732	0.013049
0.738	0.01099
0.744	0.0092417
0.75	0.0077598
0.756	0.0065056
0.762	0.0054459
0.768	0.0045519
0.774	0.0037989
0.78	0.0031657
0.787	0.0025541
0.793	0.0021214
0.799	0.0017593
0.805	0.0014568
0.811	0.0012045
0.817	0.00099439
0.823	0.00081968
0.829	0.00067464
0.835	0.00055443
0.841	0.00045494
0.847	0.00037275
0.853	0.00030494
0.859	0.00024909
0.865	0.00020316
0.871	0.00016544
0.877	0.00013453
0.883	0.00010922
0.889	0.88545

## Sheet: Raw Suppl Fig 5F
4804.68	13598.1	9005.34	274.144	403.609	150.052	3180.49	1965.08	1394.54
2353.02	1138.52	641.597	281.963	2067.17	87.0559	4633.2	5169.99	5927.96
39853.4	18950.4	3771.91	193.082	1973.71	900.756	410.38	231.693	752.049
5020	15000	4000	138.902	642.547	419.09	563.536	465.107	1234.06
