# Supplementary material for: Caveolin-1 dolines form a distinct and rapid caveolae-independent mechanoadaptation system
Source: Nat Cell Biol. 2022 Dec 21;25(1):120–33. doi: 10.1038/s41556-022-01034-3 (PMC9859760; doi:10.1038/s41556-022-01034-3)
Supplement: Source Data Extended Data Fig. 6 — Statistical source data from Extended Data Fig. 6. [file 41556_2022_1034_MOESM32_ESM.xlsx]

## Sheet: Raw Suppl Fig 6A before
-0.259	0.20353
-0.255	0.23778
-0.25	0.28849
-0.245	0.34958
-0.241	0.40728
-0.236	0.49243
-0.232	0.57269
-0.227	0.69088
-0.223	0.80205
-0.218	0.96543
-0.213	0.00011607
-0.209	0.00013437
-0.204	0.00016118
-0.2	0.00018627
-0.195	0.00022294
-0.19	0.0002665
-0.186	0.00030713
-0.181	0.00036633
-0.177	0.00042143
-0.172	0.00050153
-0.168	0.00057594
-0.163	0.0006839
-0.158	0.00081108
-0.154	0.00092884
-0.149	0.0010991
-0.145	0.0012565
-0.14	0.0014835
-0.136	0.0016929
-0.131	0.0019943
-0.126	0.0023466
-0.122	0.0026703
-0.117	0.003135
-0.113	0.0035611
-0.108	0.0041715
-0.104	0.0047301
-0.099	0.0055286
-0.094	0.0064538
-0.09	0.0072979
-0.085	0.0085003
-0.081	0.0095948
-0.076	0.011151
-0.071	0.012943
-0.067	0.014569
-0.062	0.016874
-0.058	0.01896
-0.053	0.02191
-0.049	0.024575
-0.044	0.028335
-0.039	0.032631
-0.035	0.036499
-0.03	0.041938
-0.026	0.046826
-0.021	0.053685
-0.017	0.059835
-0.012	0.068447
-0.007	0.078202
-0.003	0.08692
0.002	0.099087
0.006	0.10994
0.011	0.12505
0.016	0.14206
0.02	0.15718
0.025	0.17816
0.029	0.19678
0.034	0.22255
0.038	0.24537
0.043	0.27689
0.048	0.31208
0.052	0.34312
0.057	0.38586
0.061	0.42348
0.066	0.47518
0.07	0.52058
0.075	0.58284
0.08	0.65173
0.084	0.71203
0.089	0.79442
0.093	0.86637
0.098	0.96448
0.103	10724
0.107	11663
0.112	12938
0.116	14046
0.121	15548
0.125	16849
0.13	1861
0.135	20528
0.139	22185
0.144	24418
0.148	26341
0.153	28928
0.157	31151
0.162	34134
0.167	37357
0.171	40116
0.176	43806
0.18	46959
0.185	51164
0.19	55676
0.194	59518
0.199	64624
0.203	6896
0.208	74709
0.212	79581
0.217	86024
0.222	92873
0.226	98656
0.231	10627
0.235	11269
0.24	12112
0.244	12821
0.249	13749
0.254	14727
0.258	15545
0.263	16614
0.267	17506
0.272	18667
0.277	19882
0.281	20891
0.286	2022-02-22
0.29	23286
0.295	24.69
0.299	25851
0.304	27.35
0.309	28899
0.313	30174
0.318	31813
0.322	33158
0.327	34881
0.331	36291
0.336	38091
0.341	39932
0.345	41431
0.35	43337
0.354	44884
0.359	46844
0.364	48829
0.368	50433
0.373	52453
0.377	54079
0.382	56121
0.386	57758
0.391	59805
0.396	61848
0.4	63476
0.405	65498
0.409	67103
0.414	69087
0.418	70654
0.423	72581
0.428	74469
0.432	75947
0.437	77749
0.441	79152
0.446	80.85
0.451	82482
0.455	83738
0.46	85239
0.464	86382
0.469	87735
0.473	88754
0.478	89944
0.483	91037
0.487	91839
0.492	92749
0.496	93.4
0.501	94115
0.505	94607
0.51	95.12
0.515	95517
0.519	95751
0.524	95937
0.528	96001
0.533	95974
0.537	95867
0.542	95627
0.547	95.27
0.551	94.9
0.556	94336
0.56	93803
0.565	93037
0.57	92164
0.574	91.39
0.579	90331
0.583	89413
0.588	88181
0.592	87129
0.597	85737
0.602	84263
0.606	83028
0.611	81.42
0.615	80084
0.62	78357
0.624	76935
0.629	75109
0.634	73236
0.638	71707
0.643	69764
0.647	68186
0.652	66.19
0.657	64174
0.661	62549
0.666	60509
0.67	58872
0.675	56825
0.679	55189
0.684	53152
0.689	51127
0.693	49518
0.698	47525
0.702	45948
0.707	44
0.711	42464
0.716	40574
0.721	38721
0.725	37266
0.73	35484
0.734	34.09
0.739	32388
0.744	30733
0.748	29444
0.753	27877
0.757	26.66
0.762	25186
0.766	24044
0.771	22663
0.776	21336
0.78	20312
0.785	19079
0.789	18131
0.794	16994
0.798	16121
0.803	15075
0.808	2022-08-14
0.812	13.32
0.817	12413
0.821	11722
0.826	2022-09-10
0.831	10123
0.835	95328
0.84	88335
0.844	83038
0.849	76775
0.853	72043
0.858	66462
0.863	61237
0.867	57304
0.872	52682
0.876	4921
0.881	4514
0.885	42091
0.89	38524
0.895	35216
0.899	32746
0.904	29867
0.908	27723

## Sheet: Raw Suppl Fig 6A during
-0.301	0.30374
-0.296	0.36653
-0.291	0.44178
-0.287	0.51253
-0.282	0.61643
-0.277	0.74053
-0.272	0.88855
-0.267	0.00010649
-0.262	0.00012747
-0.257	0.00015241
-0.252	0.00018201
-0.248	0.0002096
-0.243	0.00024977
-0.238	0.00029729
-0.233	0.00035343
-0.228	0.00041967
-0.223	0.00049774
-0.218	0.00058964
-0.213	0.00069767
-0.208	0.00082451
-0.204	0.0009416
-0.199	0.0011104
-0.194	0.001308
-0.189	0.0015388
-0.184	0.0018083
-0.179	0.0021224
-0.174	0.0024881
-0.169	0.0029134
-0.165	0.0033026
-0.16	0.0038589
-0.155	0.0045035
-0.15	0.0052496
-0.145	0.0061121
-0.14	0.0071078
-0.135	0.0082559
-0.13	0.0095781
-0.126	0.010778
-0.121	0.012477
-0.116	0.014427
-0.111	0.016663
-0.106	0.019221
-0.101	0.022147
-0.096	0.025487
-0.091	0.029297
-0.086	0.033636
-0.082	0.037534
-0.077	0.043001
-0.072	0.049207
-0.067	0.056241
-0.062	0.064204
-0.057	0.073208
-0.052	0.083376
-0.047	0.094843
-0.043	0.10505
-0.038	0.11925
-0.033	0.1352
-0.028	0.1531
-0.023	0.17317
-0.018	0.19564
-0.013	0.22076
-0.008	0.24881
-0.004	0.27357
0.001	0.30767
0.006	0.34562
0.011	0.38778
0.016	0.43457
0.021	0.48644
0.026	0.54385
0.031	0.60731
0.036	0.67737
0.04	0.73857
0.045	0.82202
0.05	0.91382
0.055	10147
0.06	11253
0.065	12465
0.07	13792
0.075	15241
0.079	16496
0.084	1819
0.089	20036
0.094	22042
0.099	2422
0.104	26582
0.109	2914
0.114	31906
0.118	34278
0.123	37451
0.128	40871
0.133	44549
0.138	48501
0.143	52741
0.148	57284
0.153	62144
0.158	67337
0.162	71741
0.167	7757
0.172	83773
0.177	90365
0.182	9736
0.187	10477
0.192	11262
0.197	2022-09-12
0.201	12786
0.206	13697
0.211	14657
0.216	15664
0.221	16722
0.226	17829
0.231	18987
0.236	20197
0.24	21202
0.245	22504
0.25	23858
0.255	25264
0.26	26721
0.265	28228
0.27	29785
0.275	31391
0.28	33044
0.284	34399
0.289	36133
0.294	37.91
0.299	39727
0.304	41582
0.309	43471
0.314	45393
0.319	47343
0.323	48922
0.328	50915
0.333	52927
0.338	54953
0.343	56989
0.348	59.03
0.353	61072
0.358	63.11
0.362	64734
0.367	66751
0.372	68.75
0.377	70724
0.382	72669
0.387	74579
0.392	76449
0.397	78272
0.402	80044
0.406	81421
0.411	83087
0.416	84686
0.421	86214
0.426	87666
0.431	89036
0.436	90.32
0.441	91515
0.445	92403
0.45	93425
0.455	94347
0.46	95165
0.465	95876
0.47	96478
0.475	96969
0.48	97347
0.484	97567
0.489	97738
0.494	97794
0.499	97734
0.504	97557
0.509	97266
0.514	96861
0.519	96343
0.524	95715
0.528	95134
0.533	94311
0.538	93386
0.543	92359
0.548	91236
0.553	90019
0.558	88714
0.563	87324
0.567	86154
0.572	84623
0.577	83.02
0.582	81352
0.587	79623
0.592	77838
0.597	76003
0.602	74123
0.606	72591
0.611	70644
0.616	68669
0.621	66669
0.626	64651
0.631	62.62
0.636	60581
0.641	58539
0.646	56498
0.65	54.87
0.655	52845
0.66	50834
0.665	48841
0.67	46872
0.675	44928
0.68	43013
0.685	41132
0.689	39652
0.694	37837
0.699	36062
0.704	34.33
0.709	32642
0.714	31
0.719	29406
0.724	27861
0.728	26.66
0.733	25206
0.738	23802
0.743	22.45
0.748	21.15
0.753	19901
0.758	18704
0.763	17558
0.768	16463
0.772	15623
0.777	14617
0.782	13.66
0.787	1975-12-01
0.792	11887
0.797	11069
0.802	10295
0.807	95639
0.811	90089
0.816	83513
0.821	77326
0.826	71512
0.831	66056
0.836	60945
0.841	56162
0.846	51694
0.85	48335
0.855	44394
0.86	40727
0.865	37318
0.87	34154
0.875	31221
0.88	28506
0.885	25996
0.89	23679
0.894	21957
0.899	19957
0.904	18119
0.909	1643
0.914	14881
0.919	13462
0.924	12163
0.929	10977
0.933	10104
0.938	0.90991
0.943	0.81847

## Sheet: Raw Suppl Fig 6A after
-0.456	0.0024224
-0.451	0.0029734
-0.446	0.0036459
-0.44	4.65e-07
-0.435	0.0056883
-0.429	0.0072346
-0.424	0.0088293
-0.419	0.010764
-0.413	0.013634
-0.408	0.016583
-0.402	0.020945
-0.397	0.025415
-0.392	0.030806
-0.386	0.038751
-0.381	0.046862
-0.375	0.058782
-0.37	0.070918
-0.364	0.088707
-0.359	0.10677
-0.354	0.12837
-0.348	0.15992
-0.343	0.19183
-0.337	0.02383
-0.332	0.28518
-0.327	0.34091
-0.321	0.42176
-0.316	0.50301
-0.31	0.62055
-0.305	0.73837
-0.299	0.90835
-0.294	0.00010783
-0.289	0.00012786
-0.283	0.00015665
-0.278	0.00018532
-0.272	0.00022642
-0.267	0.00026723
-0.262	0.00031506
-0.256	0.00038335
-0.251	0.00045091
-0.245	0.0005471
-0.24	0.00064201
-0.235	0.00075258
-0.229	0.0009094
-0.224	0.0010635
-0.218	0.0012815
-0.213	0.0014952
-0.207	0.0017966
-0.202	0.0020913
-0.197	0.0024316
-0.191	0.0029099
-0.186	0.0033756
-0.18	0.0040282
-0.175	0.0046619
-0.17	0.0053896
-0.164	0.0064052
-0.159	0.0073876
-0.153	0.0087551
-0.148	0.010074
-0.142	0.011905
-0.137	0.013667
-0.132	0.015673
-0.126	0.018446
-0.121	0.021104
-0.115	0.024768
-0.11	0.02827
-0.105	0.032233
-0.099	0.037676
-0.094	0.042856
-0.088	0.049951
-0.083	0.056687
-0.078	0.064262
-0.072	0.074595
-0.067	0.084365
-0.061	0.097655
-0.056	0.11019
-0.05	0.12719
-0.045	0.14317
-0.04	0.16099
-0.034	0.18507
-0.029	0.20762
-0.023	0.238
-0.018	0.26638
-0.013	0.29782
-0.007	0.34
-0.002	0.37924
0.004	0.43174
0.009	0.48044
0.014	0.53406
0.02	0.60551
0.025	0.67152
0.031	0.75922
0.036	0.84001
0.042	0.94704
0.047	10454
0.052	11527
0.058	12942
0.063	14237
0.069	15941
0.074	17495
0.079	1918
0.085	21387
0.09	23392
0.096	2601
0.101	28382
0.107	31471
0.112	3426
0.117	37256
0.123	41142
0.128	44635
0.134	49152
0.139	53201
0.144	57522
0.15	63084
0.155	68048
0.161	74418
0.166	80086
0.171	86093
0.177	93768
0.182	10057
0.188	10922
0.193	11687
0.199	12657
0.204	13511
0.209	14407
0.215	15.54
0.22	16532
0.226	17781
0.231	18872
0.236	20008
0.242	21433
0.247	22.67
0.253	24215
0.258	25553
0.264	27218
0.269	28655
0.274	30135
0.28	31968
0.285	33541
0.291	35481
0.296	37139
0.301	38833
0.307	40911
0.312	42678
0.318	44835
0.323	46661
0.328	48.51
0.334	50754
0.339	52641
0.345	54921
0.35	56.83
0.356	59125
0.361	61037
0.366	62943
0.372	65218
0.377	67097
0.383	69326
0.388	71156
0.393	72958
0.399	75073
0.404	76793
0.41	78798
0.415	80415
0.42	81977
0.426	83773
0.431	85201
0.437	86823
0.442	88096
0.448	89521
0.453	90.62
0.458	91635
0.464	92737
0.469	93556
0.475	94415
0.48	95026
0.485	95538
0.491	96022
0.496	96314
0.502	96529
0.507	96596
0.513	96539
0.518	96.38
0.523	96118
0.529	95669
0.534	95186
0.54	94475
0.545	93777
0.55	92986
0.556	91915
0.561	90925
0.567	89625
0.572	88453
0.577	87202
0.583	85604
0.588	84197
0.594	82422
0.599	80876
0.605	78949
0.61	77287
0.615	75.58
0.621	73477
0.626	71685
0.632	69495
0.637	67642
0.642	65768
0.648	63498
0.653	61594
0.659	59301
0.664	57388
0.67	55096
0.675	53194
0.68	51303
0.686	49053
0.691	47198
0.697	45002
0.702	43199
0.707	41424
0.713	39334
0.718	37.63
0.724	35631
0.729	34007
0.734	32423
0.74	30575
0.745	29083
0.751	27348
0.756	25952
0.762	24336
0.767	2022-04-23
0.772	21789
0.778	20349
0.783	19199
0.789	17879
0.794	16.83
0.799	15825
0.805	14677
0.81	13768
0.816	12734
0.821	11917
0.827	10991
0.832	10262
0.837	95713
0.843	87912
0.848	81803
0.854	74924
0.859	69555
0.864	64501
0.87	58836
0.875	54433
0.881	49513
0.886	1957-04-01
0.891	42137
0.897	38171
0.902	35112
0.908	31718
0.913	29108
0.919	26221
0.924	24006

## Sheet: Raw Suppl Fig 6B
1246.15	960.066	1962.16	1809.37	3340.08	1017.1	3336.76	456.827
1112.54	1162.83	3368.91	2283.06	1962.19	4096.6	1941.92	1426.37
1776.81	1184.95	3512.47	1978.14	1408.48	1872.52	1273.84	1918.32
2536.78	886.377	1559.25	2716.11	2531.7	3982.5	2971.27	3460.11
918.179	971.224	2497.64	2840.75	2840.75	2840.75	781.287	4407.81
