# Supplementary material for: Caveolin-1 dolines form a distinct and rapid caveolae-independent mechanoadaptation system
Source: Nat Cell Biol. 2022 Dec 21;25(1):120–33. doi: 10.1038/s41556-022-01034-3 (PMC9859760; doi:10.1038/s41556-022-01034-3)
Supplement: Source Data Extended Data Fig. 7 — Statistical source data from Extended Data Fig. 7. [file 41556_2022_1034_MOESM33_ESM.xlsx]

## Sheet: supplFig7_A
P-face	E-face
65.9259	1.61943
102.963	0
91.8518	2.02429
173.704	0.809717
47.037	0
167.407	0
42.963	1.61943
38.1482
11.8519
28.8889
52.2222
19.6296
62.5926
62.5926
104.074
32.2222
172.963
104.074
52.2222
128.518
80
43.7037
99.2593
62.963
58.1482
5.71429
2.44898
6.12245
6.93878
6.12245
14.6939
8.57143
11.0204
10.6122
4.89796
8.97959
4.08163
12.2449
5.71429
4.89796

## Sheet: supplFig7_B
P-face	E-face
25.1904	0.330033
23.384	0.330033
22.4554	0
42.9773	0
28.8478	0.330033
16.6527	0.990099
19.802
24.0924
53.1401
42.2442
26.8966
38.9439
46.2046
40.264
55.7756
42.2442
13.5313
14.8515
17.8218
6.93069
7.59076
8.91089
13.2013
18.8119
18.2143
18.1518
6.27063
5.94059
4.62046
7.59076
25.7426
17.1617
7.59076
15.5115
11.8812
14.1914
29.703
16.8317
9.24092
13.8614
23.1023
15.8416
34.3234
34.9835
14.5214
28.7129

## Sheet: supplFig7_C
P-face	E-face
16.5639	2.31023
8.67841	0
9.49541	0
18.1776	0
12.511	0.660066
	0.660066
75.5776
62.3762
68.6469
56.7657
13.8614
14.1914
43.2343
45.5446
27.7228
111.221
87.7888
101.98
42.5781
41.5842
27.7228
23.1023
54.4554
58.0858
36.9637
33
18
40
25.6667
20.6667
28
15
25
39.6667
35.6667
73
67
57.6667
80.3333
41.3333
25.6667
52
60.3333
72.6667
40.3333

## Sheet: supplFig7_D
P-face	E-face
26.8588	2.9703
46.1046	2.64026
7.89916	3.30033
75.1961	4.62046
	7.26073
	7.92079
8.25083
40.9241
59.4059
63.0363
18.1518
14.5214
16.5017
17.4917
21.7822
20.7921
24.6032
54.4554
61.7162
23.4323
39.604
20.7921
33.9934
25.0825
22.1122
59.736
78.8546
51.6667
94.6667
93.3333
52.3333
32.3333
90.6667
129.333
46.6667
38.6667
25
91.3333
63.3333
45
80.3333
70.3333
51
74
85.3333
145
101.333
66.6667

## Sheet: supplFig7_G
WT	PTRF_KO	PTRF_KO+Cav1	PTRF_KO+PTRF
0	0	0.0440529	0
0	0	0.0440529	0
0	0	0	0
0	0	0.0934579	0
0	0	0
0	0
0			0
0		0	0
0		0	0
0	0	0.330033	0
0	0	0	0
0	0	0	0
0	0	0	0
0	0	0	0
0	0	0	0
0	0	0	0
0	0	0	0
0	0	0	0
0	0	0	0
0	0	0	0
0	0	0	0
0	0	0	0
0	0	0	0
0	0	0	0
0	0	0.330033	0
	0	0	0
0	0		0
0	0
0	0
0		0
0		0	0
0		0	0
0	0	0	0
0	0	0	0
0	0	0.333333	0
0	0	0	0
0	0	0	0
0	0	0	0
0	0	0.666667	0
0	0	0	0
0	0	0	0
	0	0	0
	0	0	0
	0	0	0
	0	0	0
	0	0	0
	0	0	0
	0	0	0
	0	0.333333	0
	0		0
	0	0	0
	0	0
		0
		0.333333
		0
		0.333333
		0
		0
		0
		0
